# Supplementary material for: Data-Independent Acquisition Proteomics Identifies Plasma Prostaglandin-H2 D-Isomerase as an Early Diagnostic Biomarker for STEMI and NSTEMI
Source: Mol Cell Proteomics. 2025 May 23;24(7):100996. doi: 10.1016/j.mcpro.2025.100996 (PMC12226359; doi:10.1016/j.mcpro.2025.100996)
Supplement: Supplementary Table 1 [file mmc1.xlsx]

## Sheet: 20250428_151906_LM2019-0755-1_R
Run Information (R)								Peptides (PEP)								Feature Groups (FG)
R.Condition	R.Label	PG.Protein Accessions	PG.Cscore	PG.Cscore (Run-Wise)	PG.Qvalue	PG.QValue (Run-Wise)	PG.Quantity	PEP.GroupingKey	PEP.GroupingKeyType	PEP.IsProteotypic	PEP.NrOfMissedCleavages	PEP.StrippedSequence	PEP.Rank	PEP.RunEvidenceCount	PEP.UsedForProteinGroupQuantity	FG.Charge	FG.IntMID	FG.LabeledSequence	FG.PrecMz	FG.PrecMzCalibrated	FG.XICDBID	FG.Quantity
CON	CON1	A0A075B6I0	53.3627	0.837417	6.50562545529323E-17	1.8319289491702477E-09	540664	FSGSILGNK	Stripped Sequence	TRUE	0	FSGSILGNK	1	2	TRUE	2	_FSGSILGNK_	_FSGSILGNK_	461.7532653808594	461.7541371059572	783654130	1.17235e+06
CON	CON1	A0A075B6I0	53.3627	0.837417	6.50562545529323E-17	1.8319289491702477E-09	540664	FSGSILGNK	Stripped Sequence	TRUE	0	FSGSILGNK	1	2	TRUE	1	_FSGSILGNK_	_FSGSILGNK_	922.499267578125	922.5013707658496	783654138	31239.521484375
CON	CON1	A0A075B6I0	53.3627	0.837417	6.50562545529323E-17	1.8319289491702477E-09	540664	TLIYSTNTR	Stripped Sequence	TRUE	0	TLIYSTNTR	2	1	TRUE	2	_TLIYSTNTR_	_TLIYSTNTR_	534.787841796875	534.7887739933763	783585138	479532
CON	CON1	A0A075B6I4	34.1226	0.627495	0.00846579641566711	0.22242122691453606	48517.2	NNNRPSGISER	Stripped Sequence	TRUE	1	NNNRPSGISER	1	0	TRUE	3	_NNNRPSGISER_	_NNNRPSGISER_	415.2094421386719	415.2093848575273	783654531	48517.2
CON	CON1	A0A075B6I9	47.123	0.808682	1.8115854339439747E-09	1.3047455577940289E-05	120785	TLIYDTSNK	Stripped Sequence	TRUE	0	TLIYDTSNK	1	1	TRUE	2	_TLIYDTSNK_	_TLIYDTSNK_	527.774	527.7753158417596	783582574	120785
CON	CON1	A0A075B6J9	52.5104	0.840853	9.772151823517338E-16	4.835500613070244E-10	584151	VSWYQQPPGTAPK	Stripped Sequence	TRUE	0	VSWYQQPPGTAPK	1	1	TRUE	2	_VSWYQQPPGTAPK_	_VSWYQQPPGTAPK_	729.8724365234375	729.8740198802535	783619695	812565
CON	CON1	A0A075B6J9	52.5104	0.840853	9.772151823517338E-16	4.835500613070244E-10	584151	LMIYEVSNRPSGVPDR	Stripped Sequence	TRUE	1	LMIYEVSNRPSGVPDR	2	1	TRUE	3	_LMIYEVSNRPSGVPDR_	_LMIYEVSNRPSGVPDR_	611.6489868164062	611.6502072080913	783574392	694628
CON	CON1	A0A075B6J9	52.5104	0.840853	9.772151823517338E-16	4.835500613070244E-10	584151	LMIYEVSNRPSGVPDR	Stripped Sequence	TRUE	1	LMIYEVSNRPSGVPDR	2	1	TRUE	2	_LMIYEVSNRPSGVPDR_	_LMIYEVSNRPSGVPDR_	916.9697875976562	916.9717496970126	783583521	16844.279296875
CON	CON1	A0A075B6K4	58.101	0.922626	9.213052474546439E-24	2.0059230527206413E-29	2.84425e+06	RPSGIPER	Stripped Sequence	FALSE	1	RPSGIPER	1	1	TRUE	2	_RPSGIPER_	_RPSGIPER_	456.2565002441406	456.25671845276287	783581538	3.89236e+06
CON	CON1	A0A075B6K4	58.101	0.922626	9.213052474546439E-24	2.0059230527206413E-29	2.84425e+06	SGQAPVLVIYEDSK	Stripped Sequence	TRUE	0	SGQAPVLVIYEDSK	2	1	TRUE	2	_SGQAPVLVIYEDSK_	_SGQAPVLVIYEDSK_	753.3959350585938	753.3975900112486	783569339	464944
CON	CON1	A0A075B6K4	58.101	0.922626	9.213052474546439E-24	2.0059230527206413E-29	2.84425e+06	ITCSGDALPK	Stripped Sequence	FALSE	0	ITCSGDALPK	3	1	TRUE	2	_ITC[+57]SGDALPK_	_ITC[Carbamidomethyl (C)]SGDALPK_	531.2684326171875	531.2695164373815	783578399	4.17546e+06
CON	CON1	A0A075B6K4	58.101	0.922626	9.213052474546439E-24	2.0059230527206413E-29	2.84425e+06	KYAYWYQQK	Stripped Sequence	FALSE	1	KYAYWYQQK	4	1	FALSE	2	_KYAYWYQQK_	_KYAYWYQQK_	639.319	639.3206849808145	783604459	200482
CON	CON1	A0A075B6K4	58.101	0.922626	9.213052474546439E-24	2.0059230527206413E-29	2.84425e+06	YAYWYQQK	Stripped Sequence	FALSE	0	YAYWYQQK	5	0	FALSE	2	_YAYWYQQK_	_YAYWYQQK_	575.2718505859375	575.2729314135153	783621704	50745.1
CON	CON1	A0A075B6K5	57.959	0.891892	1.499174799925887E-23	2.2923992440873666E-21	2840801	FSGSNSGNTATLTISR	Stripped Sequence	FALSE	0	FSGSNSGNTATLTISR	1	1	TRUE	2	_FSGSNSGNTATLTISR_	_FSGSNSGNTATLTISR_	806.89990234375	806.9017414911336	783627960	8.10158e+06
CON	CON1	A0A075B6K5	57.959	0.891892	1.499174799925887E-23	2.2923992440873666E-21	2840801	ITCGGNNIGSK	Stripped Sequence	FALSE	0	ITCGGNNIGSK	2	1	TRUE	2	_ITC[+57]GGNNIGSK_	_ITC[Carbamidomethyl (C)]GGNNIGSK_	560.774	560.7750305139039	783622457	154858
CON	CON1	A0A075B6K5	57.959	0.891892	1.499174799925887E-23	2.2923992440873666E-21	2840801	PGQAPVLVIYR	Stripped Sequence	TRUE	0	PGQAPVLVIYR	3	1	TRUE	2	_PGQAPVLVIYR_	_PGQAPVLVIYR_	606.8585815429688	606.8597261411074	783578684	265962
CON	CON1	A0A075B6K5	57.959	0.891892	1.499174799925887E-23	2.2923992440873666E-21	2840801	NVHWYQQK	Stripped Sequence	TRUE	0	NVHWYQQK	4	0	FALSE	2	_NVHWYQQK_	_NVHWYQQK_	551.7750854492188	551.7759764577771	783577154	32336.552734375
CON	CON1	A0A075B6K5	57.959	0.891892	1.499174799925887E-23	2.2923992440873666E-21	2840801	DSNRPSGIPER	Stripped Sequence	TRUE	1	DSNRPSGIPER	5	0	FALSE	3	_DSNRPSGIPER_	_DSNRPSGIPER_	409.8740539550781	409.87405939594055	783646195	26415.330078125
CON	CON1	A0A075B6P5;P01615	44.9803	0.780954	1.4730129794640582E-07	0.004454208154420976	60731.8	PGQSPQLLIYLGSNR	Stripped Sequence	FALSE	0	PGQSPQLLIYLGSNR	1	1	TRUE	2	_PGQSPQLLIYLGSNR_	_PGQSPQLLIYLGSNR_	821.949	821.9511659132274	783635347	60731.8
CON	CON1	A0A075B6R2	53.1148	0.743021	1.4321944957538535E-16	0.028987179924702382	24203.9	VTISVDK	Stripped Sequence	TRUE	0	VTISVDK	1	1	TRUE	1	_VTISVDK_	_VTISVDK_	761.4403686523438	761.4423111912131	783664842	14810.2060546875
CON	CON1	A0A075B6R2	53.1148	0.743021	1.4321944957538535E-16	0.028987179924702382	24203.9	GLEWIGEIYHSGSTNYNPSLK	Stripped Sequence	TRUE	0	GLEWIGEIYHSGSTNYNPSLK	2	0	TRUE	3	_GLEWIGEIYHSGSTNYNPSLK_	_GLEWIGEIYHSGSTNYNPSLK_	789.053466796875	789.0552680998958	783636448	33597.6
CON	CON1	A0A075B6S5	45.1452	0.781237	1.0779841207054787E-07	0.0042943878444433176	160924	ASQGISNYLAWYQQKPGK	Stripped Sequence	TRUE	1	ASQGISNYLAWYQQKPGK	1	1	TRUE	3	_ASQGISNYLAWYQQKPGK_	_ASQGISNYLAWYQQKPGK_	680.3496704101562	680.3508859931189	783668049	255202
CON	CON1	A0A075B6S5	45.1452	0.781237	1.0779841207054787E-07	0.0042943878444433176	160924	FSGSGSGTDFTLTISSLQPEDVATYYCQK	Stripped Sequence	TRUE	0	FSGSGSGTDFTLTISSLQPEDVATYYCQK	2	1	TRUE	3	_FSGSGSGTDFTLTISSLQPEDVATYYC[+57]QK_	_FSGSGSGTDFTLTISSLQPEDVATYYC[Carbamidomethyl (C)]QK_	1053.82	1053.8227036958367	783598177	211377
CON	CON1	A0A075B6S5	45.1452	0.781237	1.0779841207054787E-07	0.0042943878444433176	160924	ASQGISNYLAWYQQK	Stripped Sequence	TRUE	0	ASQGISNYLAWYQQK	3	0	TRUE	2	_ASQGISNYLAWYQQK_	_ASQGISNYLAWYQQK_	878.936279296875	878.9382023374548	783605574	16194.3955078125
CON	CON1	A0A075B6S6	45.9639	0.562662	2.1635909018026195E-08	0.4406465581579072	17980.376953125	VSNWDSGVPDR	Stripped Sequence	TRUE	0	VSNWDSGVPDR	1	0	TRUE	2	_VSNWDSGVPDR_	_VSNWDSGVPDR_	616.2887573242188	616.2899969007607	783654507	17980.376953125
CON	CON1	A0A087WSZ0	41.5758	0.723366	3.1776074406311396E-05	0.04343518285767195	96925.4	APELLIYAASTLQSGVPSR	Stripped Sequence	TRUE	0	APELLIYAASTLQSGVPSR	1	2	TRUE	3	_APELLIYAASTLQSGVPSR_	_APELLIYAASTLQSGVPSR_	658.361572265625	658.3629390949424	783635875	62191.8
CON	CON1	A0A087WSZ0	41.5758	0.723366	3.1776074406311396E-05	0.04343518285767195	96925.4	APELLIYAASTLQSGVPSR	Stripped Sequence	TRUE	0	APELLIYAASTLQSGVPSR	1	2	TRUE	2	_APELLIYAASTLQSGVPSR_	_APELLIYAASTLQSGVPSR_	987.0387573242188	987.0408531417183	783621920	131659
CON	CON1	A0A087WW87;P01614	49.3475	0.720651	8.517892881190996E-12	0.044885795757566696	201429	ASGVPDRFSGSGSGTDFTLK	Stripped Sequence	FALSE	1	ASGVPDRFSGSGSGTDFTLK	1	1	TRUE	3	_ASGVPDRFSGSGSGTDFTLK_	_ASGVPDRFSGSGSGTDFTLK_	662.656982421875	662.658203359464	783652284	52838.2
CON	CON1	A0A087WW87;P01614	49.3475	0.720651	8.517892881190996E-12	0.044885795757566696	201429	ASGVPDRFSGSGSGTDFTLK	Stripped Sequence	FALSE	1	ASGVPDRFSGSGSGTDFTLK	1	1	TRUE	2	_ASGVPDRFSGSGSGTDFTLK_	_ASGVPDRFSGSGSGTDFTLK_	993.4818115234375	993.4838081465424	783652276	46096.4
CON	CON1	A0A087WW87;P01614	49.3475	0.720651	8.517892881190996E-12	0.044885795757566696	201429	VEAEDVGVYYCMQR	Stripped Sequence	FALSE	0	VEAEDVGVYYCMQR	2	1	TRUE	2	_VEAEDVGVYYC[+57]MQR_	_VEAEDVGVYYC[Carbamidomethyl (C)]MQR_	859.8792724609375	859.8810979943131	783663466	353390
CON	CON1	A0A0A0MRZ8;P04433	55.5812	0.88874	3.5803770893909405E-20	1.5050712899033006E-20	3615719	LLIYDASNR	Stripped Sequence	FALSE	0	LLIYDASNR	1	1	TRUE	2	_LLIYDASNR_	_LLIYDASNR_	532.7904052734375	532.7913830025574	783669089	10311059
CON	CON1	A0A0A0MRZ8;P04433	55.5812	0.88874	3.5803770893909405E-20	1.5050712899033006E-20	3615719	ASQSVSSYLAWYQQKPGQAPR	Stripped Sequence	FALSE	1	ASQSVSSYLAWYQQKPGQAPR	2	1	TRUE	3	_ASQSVSSYLAWYQQKPGQAPR_	_ASQSVSSYLAWYQQKPGQAPR_	784.729248046875	784.7309107682614	783666748	501961
CON	CON1	A0A0A0MRZ8;P04433	55.5812	0.88874	3.5803770893909405E-20	1.5050712899033006E-20	3615719	ASQSVSSYLAWYQQK	Stripped Sequence	FALSE	0	ASQSVSSYLAWYQQK	3	0	TRUE	2	_ASQSVSSYLAWYQQK_	_ASQSVSSYLAWYQQK_	873.4282836914062	873.4300999665123	783587676	34137.3
CON	CON1	A0A0A0MS14	42.9318	0.797399	4.722472324352184E-06	0.00016030488082215193	1.56902e+06	SEDTAMYYCAR	Stripped Sequence	TRUE	0	SEDTAMYYCAR	1	1	TRUE	2	_SEDTAMYYC[+57]AR_	_SEDTAMYYC[Carbamidomethyl (C)]AR_	683.7737426757812	683.7752761190935	783598692	1.56902e+06
CON	CON1	A0A0A0MS15	57.2572	0.894361	1.1864541100138632E-22	5.36507783583399E-22	96195	GLEWVGFIR	Stripped Sequence	TRUE	0	GLEWVGFIR	1	1	TRUE	2	_GLEWVGFIR_	_GLEWVGFIR_	538.7980346679688	538.7990331653051	783667442	229360
CON	CON1	A0A0A0MS15	57.2572	0.894361	1.1864541100138632E-22	5.36507783583399E-22	96195	SIAYLQMNSLK	Stripped Sequence	TRUE	0	SIAYLQMNSLK	2	0	TRUE	2	_SIAYLQMNSLK_	_SIAYLQMNSLK_	634.33935546875	634.3405685643476	783571877	32811.6
CON	CON1	A0A0A0MS15	57.2572	0.894361	1.1864541100138632E-22	5.36507783583399E-22	96195	AYGGTTEYAASVK	Stripped Sequence	TRUE	0	AYGGTTEYAASVK	3	0	TRUE	2	_AYGGTTEYAASVK_	_AYGGTTEYAASVK_	659.3197021484375	659.320951207187	783651062	26413.130859375
CON	CON1	A0A0A0MT36	48.0908	0.67457	1.9386649681215986E-10	0.10292852367593854	155042	YASQSISGVPSR	Stripped Sequence	TRUE	0	YASQSISGVPSR	1	1	TRUE	2	_YASQSISGVPSR_	_YASQSISGVPSR_	626.3200073242188	626.3212774985493	783643257	155042
CON	CON1	A0A0B4J1U3	49.2921	0.760411	9.73703168185948E-12	0.01600707434595396	48202.8	LLIYYDDLLPSGVSDR	Stripped Sequence	TRUE	0	LLIYYDDLLPSGVSDR	1	1	TRUE	2	_LLIYYDDLLPSGVSDR_	_LLIYYDDLLPSGVSDR_	919.9803466796875	919.9822447973886	783667953	69823.1
CON	CON1	A0A0B4J1U3	49.2921	0.760411	9.73703168185948E-12	0.01600707434595396	48202.8	VTISCSGSSSNIGNNAVNWYQQLPGK	Stripped Sequence	TRUE	0	VTISCSGSSSNIGNNAVNWYQQLPGK	2	0	TRUE	3	_VTISC[+57]SGSSSNIGNNAVNWYQQLPGK_	_VTISC[Carbamidomethyl (C)]SGSSSNIGNNAVNWYQQLPGK_	927.7802124023438	927.7821940453314	783598645	26582.548828125
CON	CON1	A0A0B4J1U7	55.8276	0.896629	1.4820941547216104E-20	1.4080206867306597E-22	1.86158e+06	GLEWLGR	Stripped Sequence	TRUE	0	GLEWLGR	1	1	TRUE	2	_GLEWLGR_	_GLEWLGR_	415.7295837402344	415.7300929416102	783670802	4724044
CON	CON1	A0A0B4J1U7	55.8276	0.896629	1.4820941547216104E-20	1.4080206867306597E-22	1.86158e+06	ITINPDTSK	Stripped Sequence	TRUE	0	ITINPDTSK	2	1	TRUE	2	_ITINPDTSK_	_ITINPDTSK_	494.76910400390625	494.7701063056154	783573960	811460
CON	CON1	A0A0B4J1U7	55.8276	0.896629	1.4820941547216104E-20	1.4080206867306597E-22	1.86158e+06	WYNDYAVSVK	Stripped Sequence	TRUE	0	WYNDYAVSVK	3	0	TRUE	2	_WYNDYAVSVK_	_WYNDYAVSVK_	622.8009643554688	622.8022041723162	783662430	49242.2
CON	CON1	A0A0B4J1U7	55.8276	0.896629	1.4820941547216104E-20	1.4080206867306597E-22	1.86158e+06	NQFSLQLNSVTPEDTAVYYCAR	Stripped Sequence	TRUE	0	NQFSLQLNSVTPEDTAVYYCAR	4	0	FALSE	3	_NQFSLQLNSVTPEDTAVYYC[+57]AR_	_NQFSLQLNSVTPEDTAVYYC[Carbamidomethyl (C)]AR_	859.40771484375	859.4095920482803	783575829	17138.8
CON	CON1	A0A0B4J1V0	52.8144	0.870983	3.7869578861132386E-16	4.0849365594998726E-16	128850	NTLYLQMNSLK	Stripped Sequence	TRUE	0	NTLYLQMNSLK	1	1	TRUE	2	_NTLYLQMNSLK_	_NTLYLQMNSLK_	662.85009765625	662.8512552549307	783669104	235523
CON	CON1	A0A0B4J1V0	52.8144	0.870983	3.7869578861132386E-16	4.0849365594998726E-16	128850	DDSKNTLYLQMNSLK	Stripped Sequence	TRUE	1	DDSKNTLYLQMNSLK	2	0	TRUE	3	_DDSKNTLYLQMNSLK_	_DDSKNTLYLQMNSLK_	590.6294555664062	590.630558071513	783658118	22175.630859375
CON	CON1	A0A0B4J1V2	53.616	0.731436	2.7975182887520295E-17	0.03770000484653332	180662	MGVSWIR	Stripped Sequence	TRUE	0	MGVSWIR	1	1	TRUE	2	_MGVSWIR_	_MGVSWIR_	424.72601318359375	424.7265449508886	783585836	464412
CON	CON1	A0A0B4J1V2	53.616	0.731436	2.7975182887520295E-17	0.03770000484653332	180662	SQVVLTMTNMDPVDTATYYCAR	Stripped Sequence	TRUE	0	SQVVLTMTNMDPVDTATYYCAR	2	1	TRUE	3	_SQVVLTMTNMDPVDTATYYC[+57]AR_	_SQVVLTMTNMDPVDTATYYC[Carbamidomethyl (C)]AR_	846.055419921875	846.0573521329337	783570938	57745.4
CON	CON1	A0A0B4J1V2	53.616	0.731436	2.7975182887520295E-17	0.03770000484653332	180662	ALEWLAHIFSNDEK	Stripped Sequence	TRUE	0	ALEWLAHIFSNDEK	3	0	TRUE	3	_ALEWLAHIFSNDEK_	_ALEWLAHIFSNDEK_	558.282470703125	558.2834525316495	783635363	23402.6
CON	CON1	A0A0B4J1V2	53.616	0.731436	2.7975182887520295E-17	0.03770000484653332	180662	ALEWLAHIFSNDEK	Stripped Sequence	TRUE	0	ALEWLAHIFSNDEK	3	0	TRUE	2	_ALEWLAHIFSNDEK_	_ALEWLAHIFSNDEK_	836.9201049804688	836.9221370519829	783635371	16251.6455078125
CON	CON1	A0A0B4J1V2	53.616	0.731436	2.7975182887520295E-17	0.03770000484653332	180662	ESGPVLVK	Stripped Sequence	TRUE	0	ESGPVLVK	4	0	FALSE	2	_ESGPVLVK_	_ESGPVLVK_	414.7449035644531	414.7454918347064	783647657	55289.8
CON	CON1	A0A0B4J1V2	53.616	0.731436	2.7975182887520295E-17	0.03770000484653332	180662	ESGPVLVKPTETLTLTCTVSGFSLSNAR	Stripped Sequence	TRUE	1	ESGPVLVKPTETLTLTCTVSGFSLSNAR	5	0	FALSE	3	_ESGPVLVKPTETLTLTC[+57]TVSGFSLSNAR_	_ESGPVLVKPTETLTLTC[Carbamidomethyl (C)]TVSGFSLSNAR_	988.8497314453125	988.8517259207108	783575696	30668.720703125
CON	CON1	A0A0B4J1V6	54.8527	0.892271	4.390767887640572E-19	1.8038253722288337E-21	2594941	GLEWVGR	Stripped Sequence	FALSE	0	GLEWVGR	1	2	TRUE	2	_GLEWVGR_	_GLEWVGR_	408.7217712402344	408.7222349190671	783646025	12056902
CON	CON1	A0A0B4J1V6	54.8527	0.892271	4.390767887640572E-19	1.8038253722288337E-21	2594941	GLEWVGR	Stripped Sequence	FALSE	0	GLEWVGR	1	2	TRUE	1	_GLEWVGR_	_GLEWVGR_	816.436279296875	816.4381736549249	783646031	123172
CON	CON1	A0A0B4J1V6	54.8527	0.892271	4.390767887640572E-19	1.8038253722288337E-21	2594941	TEDTAVYYCTR	Stripped Sequence	FALSE	0	TEDTAVYYCTR	2	1	TRUE	2	_TEDTAVYYC[+57]TR_	_TEDTAVYYC[Carbamidomethyl (C)]TR_	689.8008422851562	689.8023949127466	783576666	305961
CON	CON1	A0A0B4J1V6	54.8527	0.892271	4.390767887640572E-19	1.8038253722288337E-21	2594941	NTAYLQMNSLK	Stripped Sequence	TRUE	0	NTAYLQMNSLK	3	1	TRUE	2	_NTAYLQMNSLK_	_NTAYLQMNSLK_	641.82666015625	641.8279934318106	783609332	1.38883e+06
CON	CON1	A0A0B4J1X8	50.8422	0.818136	1.457155551709969E-13	1.092338460902802E-06	787417	TEDTALYYCAK	Stripped Sequence	TRUE	0	TEDTALYYCAK	1	1	TRUE	2	_TEDTALYYC[+57]AK_	_TEDTALYYC[Carbamidomethyl (C)]AK_	667.80029296875	667.8016985254382	783626406	1.5283e+06
CON	CON1	A0A0B4J1X8	50.8422	0.818136	1.457155551709969E-13	1.092338460902802E-06	787417	LSCAASGFTFDDYTMHWVR	Stripped Sequence	TRUE	0	LSCAASGFTFDDYTMHWVR	2	1	TRUE	3	_LSC[+57]AASGFTFDDYTMHWVR_	_LSC[Carbamidomethyl (C)]AASGFTFDDYTMHWVR_	755.3348388671875	755.3366597200843	783626264	46533.5
CON	CON1	A0A0B4J1Y8	49.3104	0.876941	9.368397231567905E-12	1.530254521585054E-17	1.259e+06	FSVLGSGLNR	Stripped Sequence	TRUE	0	FSVLGSGLNR	1	1	TRUE	2	_FSVLGSGLNR_	_FSVLGSGLNR_	525.29052734375	525.2914264934157	783602734	1.60084e+06
CON	CON1	A0A0B4J1Y8	49.3104	0.876941	9.368397231567905E-12	1.530254521585054E-17	1.259e+06	VGTGGIVGSK	Stripped Sequence	TRUE	0	VGTGGIVGSK	2	1	TRUE	2	_VGTGGIVGSK_	_VGTGGIVGSK_	437.7532653808594	437.75379976139976	783634770	917161
CON	CON1	A0A0B4J1Y9	48.8192	0.871258	3.2752011346395634E-11	3.5287918402049077E-16	4.51763e+06	TEDTAVYYCAR	Stripped Sequence	TRUE	0	TEDTAVYYCAR	1	1	TRUE	2	_TEDTAVYYC[+57]AR_	_TEDTAVYYC[Carbamidomethyl (C)]AR_	674.7955322265625	674.7969712273393	783581853	13488101
CON	CON1	A0A0B4J1Y9	48.8192	0.871258	3.2752011346395634E-11	3.5287918402049077E-16	4.51763e+06	ANSYTTEYAASVK	Stripped Sequence	TRUE	0	ANSYTTEYAASVK	2	0	TRUE	2	_ANSYTTEYAASVK_	_ANSYTTEYAASVK_	702.835693359375	702.8374064638398	783571989	47687.7
CON	CON1	A0A0B4J1Y9	48.8192	0.871258	3.2752011346395634E-11	3.5287918402049077E-16	4.51763e+06	LSCAASGFTFSDHYMDWVR	Stripped Sequence	TRUE	0	LSCAASGFTFSDHYMDWVR	3	0	TRUE	3	_LSC[+57]AASGFTFSDHYMDWVR_	_LSC[Carbamidomethyl (C)]AASGFTFSDHYMDWVR_	750.6629638671875	750.664728764393	783635571	15997.0986328125
CON	CON1	A0A0B4J1Y9	48.8192	0.871258	3.2752011346395634E-11	3.5287918402049077E-16	4.51763e+06	LSCAASGFTFSDHYMDWVR	Stripped Sequence	TRUE	0	LSCAASGFTFSDHYMDWVR	3	0	TRUE	3	_LSC[+57]AASGFTFSDHYM[+16]DWVR_	_LSC[Carbamidomethyl (C)]AASGFTFSDHYM[Oxidation (M)]DWVR_	755.9945678710938	755.9961678532547	783595370	18210
CON	CON1	A0A0B4J1Y9	48.8192	0.871258	3.2752011346395634E-11	3.5287918402049077E-16	4.51763e+06	NSLYLQMNSLK	Stripped Sequence	TRUE	0	NSLYLQMNSLK	4	0	FALSE	2	_NSLYLQMNSLK_	_NSLYLQMNSLK_	655.84228515625	655.8435405378673	783629056	36063.1
CON	CON1	A0A0B4J1Y9	48.8192	0.871258	3.2752011346395634E-11	3.5287918402049077E-16	4.51763e+06	NSLYLQMNSLK	Stripped Sequence	TRUE	0	NSLYLQMNSLK	4	0	FALSE	2	_NSLYLQM[+16]NSLK_	_NSLYLQM[Oxidation (M)]NSLK_	663.8397216796875	663.8408332645793	783629064	25308.4
CON	CON1	A0A0C4DH29	45.5441	0.635946	5.030340162515036E-08	0.19475710563482332	23293.572265625	DTSASTAYMELSSLR	Stripped Sequence	TRUE	0	DTSASTAYMELSSLR	1	0	TRUE	2	_DTSASTAYMELSSLR_	_DTSASTAYMELSSLR_	816.3826904296875	816.3845570267874	783614397	16347.5166015625
CON	CON1	A0A0C4DH29	45.5441	0.635946	5.030340162515036E-08	0.19475710563482332	23293.572265625	DTSASTAYMELSSLR	Stripped Sequence	TRUE	0	DTSASTAYMELSSLR	1	0	TRUE	3	_DTSASTAYMELSSLR_	_DTSASTAYMELSSLR_	544.5908813476562	544.5918755270937	783605526	30239.6
CON	CON1	A0A0C4DH31	53.2599	0.885356	8.985853099772937E-17	1.1294945653501918E-19	1.09996e+06	SDDTAVYYCAR	Stripped Sequence	FALSE	0	SDDTAVYYCAR	1	1	TRUE	2	_SDDTAVYYC[+57]AR_	_SDDTAVYYC[Carbamidomethyl (C)]AR_	660.7799072265625	660.781180976588	783583109	2917360
CON	CON1	A0A0C4DH31	53.2599	0.885356	8.985853099772937E-17	1.1294945653501918E-19	1.09996e+06	ASGYTFTSYGISWVR	Stripped Sequence	TRUE	0	ASGYTFTSYGISWVR	2	1	TRUE	2	_ASGYTFTSYGISWVR_	_ASGYTFTSYGISWVR_	847.9122924804688	847.914214557022	783625946	85121.3
CON	CON1	A0A0C4DH31	53.2599	0.885356	8.985853099772937E-17	1.1294945653501918E-19	1.09996e+06	VTMTTDTSTSTAYMELR	Stripped Sequence	TRUE	0	VTMTTDTSTSTAYMELR	3	1	TRUE	2	_VTMTTDTSTSTAYMELR_	_VTMTTDTSTSTAYMELR_	954.4398803710938	954.4417430819973	783615669	803420
CON	CON1	A0A0C4DH31	53.2599	0.885356	8.985853099772937E-17	1.1294945653501918E-19	1.09996e+06	VTMTTDTSTSTAYMELR	Stripped Sequence	TRUE	0	VTMTTDTSTSTAYMELR	3	1	TRUE	2	_VTM[+16]TTDTSTSTAYMELR_	_VTM[Oxidation (M)]TTDTSTSTAYMELR_	962.4373779296875	962.4393552359094	783584479	48036.3
CON	CON1	A0A0C4DH31	53.2599	0.885356	8.985853099772937E-17	1.1294945653501918E-19	1.09996e+06	VTMTTDTSTSTAYMELR	Stripped Sequence	TRUE	0	VTMTTDTSTSTAYMELR	3	1	TRUE	3	_VTMTTDTSTSTAYMELR_	_VTMTTDTSTSTAYMELR_	636.6290283203125	636.6302702022994	783615661	40729.4
CON	CON1	A0A0C4DH33	52.0075	0.713902	4.5866276079135794E-15	0.04934263263938641	56705	GLEWMGGFDPEDGETIYAQK	Stripped Sequence	TRUE	0	GLEWMGGFDPEDGETIYAQK	1	1	TRUE	2	_GLEWMGGFDPEDGETIYAQK_	_GLEWMGGFDPEDGETIYAQK_	1122.001708984375	1122.0038748087331	783572564	49330.2
CON	CON1	A0A0C4DH33	52.0075	0.713902	4.5866276079135794E-15	0.04934263263938641	56705	VTMTEDTSTDTAYMELSSLR	Stripped Sequence	TRUE	0	VTMTEDTSTDTAYMELSSLR	2	1	TRUE	2	_VTMTEDTSTDTAYMELSSLR_	_VTMTEDTSTDTAYMELSSLR_	1126.0089111328125	1126.011008244043	783572577	103957
CON	CON1	A0A0C4DH33	52.0075	0.713902	4.5866276079135794E-15	0.04934263263938641	56705	VSGYTLTELSMHWVR	Stripped Sequence	TRUE	0	VSGYTLTELSMHWVR	3	1	TRUE	3	_VSGYTLTELSMHWVR_	_VSGYTLTELSMHWVR_	593.6346435546875	593.6358132614191	783585400	16828.236328125
CON	CON1	A0A0C4DH34	54.0578	0.886274	6.4511197400241716E-18	6.464938901717663E-20	3.34773e+06	LSSVTAVDTAVYYCAR	Stripped Sequence	TRUE	0	LSSVTAVDTAVYYCAR	1	1	TRUE	2	_LSSVTAVDTAVYYC[+57]AR_	_LSSVTAVDTAVYYC[Carbamidomethyl (C)]AR_	888.4352416992188	888.4370117916804	783584455	206019
CON	CON1	A0A0C4DH34	54.0578	0.886274	6.4511197400241716E-18	6.464938901717663E-20	3.34773e+06	VTMSVDTSK	Stripped Sequence	TRUE	0	VTMSVDTSK	2	1	TRUE	2	_VTMSVDTSK_	_VTMSVDTSK_	484.24188232421875	484.24276112247884	783596354	6.48944e+06
CON	CON1	A0A0C4DH38	46.5483	0.856522	6.387049962909544E-09	5.657243029533679E-13	1.41799e+06	YSPSFQGQVTISADK	Stripped Sequence	TRUE	0	YSPSFQGQVTISADK	1	1	TRUE	2	_YSPSFQGQVTISADK_	_YSPSFQGQVTISADK_	814.4017333984375	814.4035498177301	783640209	2355299
CON	CON1	A0A0C4DH38	46.5483	0.856522	6.387049962909544E-09	5.657243029533679E-13	1.41799e+06	GLEWMGIIYPGDSDTR	Stripped Sequence	TRUE	0	GLEWMGIIYPGDSDTR	2	2	TRUE	2	_GLEWMGIIYPGDSDTR_	_GLEWMGIIYPGDSDTR_	905.4274291992188	905.4293805117823	783666420	1.05827e+06
CON	CON1	A0A0C4DH38	46.5483	0.856522	6.387049962909544E-09	5.657243029533679E-13	1.41799e+06	GLEWMGIIYPGDSDTR	Stripped Sequence	TRUE	0	GLEWMGIIYPGDSDTR	2	2	TRUE	3	_GLEWMGIIYPGDSDTR_	_GLEWMGIIYPGDSDTR_	603.9540405273438	603.9553078662389	783666412	22013.6
CON	CON1	A0A0C4DH38	46.5483	0.856522	6.387049962909544E-09	5.657243029533679E-13	1.41799e+06	GLEWMGIIYPGDSDTR	Stripped Sequence	TRUE	0	GLEWMGIIYPGDSDTR	2	2	TRUE	2	_GLEWM[+16]GIIYPGDSDTR_	_GLEWM[Oxidation (M)]GIIYPGDSDTR_	913.4249267578125	913.426844443076	783614525	361791
CON	CON1	A0A0C4DH39	39.4777	0.730016	0.0003367950673086989	0.03848915138952567	41087.9	DMSTSTAYMELSSLR	Stripped Sequence	TRUE	0	DMSTSTAYMELSSLR	1	1	TRUE	3	_DMSTSTAYMELSSLR_	_DMSTSTAYMELSSLR_	564.592041015625	564.5931284914918	783624845	59632.2
CON	CON1	A0A0C4DH39	39.4777	0.730016	0.0003367950673086989	0.03848915138952567	41087.9	DMSTSTAYMELSSLR	Stripped Sequence	TRUE	0	DMSTSTAYMELSSLR	1	1	TRUE	2	_DMSTSTAYMELSSLR_	_DMSTSTAYMELSSLR_	846.3843994140625	846.3863295298545	783624837	22543.6
CON	CON1	A0A0C4DH43	55.9353	0.87264	1.0264965123633665E-20	1.700087504267572E-16	139563	ALEWLAR	Stripped Sequence	TRUE	0	ALEWLAR	1	1	TRUE	2	_ALEWLAR_	_ALEWLAR_	429.7452392578125	429.7457876545767	783606176	110895
CON	CON1	A0A0C4DH43	55.9353	0.87264	1.0264965123633665E-20	1.700087504267572E-16	139563	NQVVLTMTNMDPVDTATYYCAR	Stripped Sequence	FALSE	0	NQVVLTMTNMDPVDTATYYCAR	2	1	TRUE	3	_NQVVLTMTNMDPVDTATYYC[+57]AR_	_NQVVLTMTNMDPVDTATYYC[Carbamidomethyl (C)]AR_	855.0590209960938	855.0609051832475	783568833	289977
CON	CON1	A0A0C4DH43	55.9353	0.87264	1.0264965123633665E-20	1.700087504267572E-16	139563	IDWDDDKFYSTSLK	Stripped Sequence	TRUE	1	IDWDDDKFYSTSLK	3	0	TRUE	3	_IDWDDDKFYSTSLK_	_IDWDDDKFYSTSLK_	578.273681640625	578.2746748828778	783593774	17817.330078125
CON	CON1	A0A0C4DH55	35.9971	0.745477	0.004067023799246697	0.026980527234630312	193455	ASQSVSSSYLSWYQQKPGQAPR	Stripped Sequence	TRUE	1	ASQSVSSSYLSWYQQKPGQAPR	1	1	TRUE	3	_ASQSVSSSYLSWYQQKPGQAPR_	_ASQSVSSSYLSWYQQKPGQAPR_	819.071533203125	819.0733101898529	783638206	193455
CON	CON1	A0A0C4DH67	56.7231	0.898992	6.709033201232949E-22	3.902438768951116E-23	111258	MTQSPSSFSASTGDR	Stripped Sequence	TRUE	0	MTQSPSSFSASTGDR	1	1	TRUE	2	_MTQSPSSFSASTGDR_	_MTQSPSSFSASTGDR_	779.844	779.8454875330586	783596893	187163
CON	CON1	A0A0C4DH67	56.7231	0.898992	6.709033201232949E-22	3.902438768951116E-23	111258	ASQGISSYLAWYQQK	Stripped Sequence	FALSE	0	ASQGISSYLAWYQQK	2	0	TRUE	2	_ASQGISSYLAWYQQK_	_ASQGISSYLAWYQQK_	865.4308471679688	865.4326817470215	783613082	35352.6
CON	CON1	A0A0C4DH68	57.9372	0.896821	1.5894233501293423E-23	1.3186758829842212E-22	1.12216e+06	FSGSGAGTDFTLK	Stripped Sequence	TRUE	0	FSGSGAGTDFTLK	1	1	TRUE	2	_FSGSGAGTDFTLK_	_FSGSGAGTDFTLK_	644.3143920898438	644.3157259431194	783656619	3.17349e+06
CON	CON1	A0A0C4DH68	57.9372	0.896821	1.5894233501293423E-23	1.3186758829842212E-22	1.12216e+06	SSQSLVHSDGNTYLSWLQQR	Stripped Sequence	TRUE	0	SSQSLVHSDGNTYLSWLQQR	2	1	TRUE	3	_SSQSLVHSDGNTYLSWLQQR_	_SSQSLVHSDGNTYLSWLQQR_	769.3768310546875	769.3786647470716	783660506	159642
CON	CON1	A0A0C4DH68	57.9372	0.896821	1.5894233501293423E-23	1.3186758829842212E-22	1.12216e+06	SSQSLVHSDGNTYLSWLQQRPGQPPR	Stripped Sequence	TRUE	1	SSQSLVHSDGNTYLSWLQQRPGQPPR	3	0	TRUE	4	_SSQSLVHSDGNTYLSWLQQRPGQPPR_	_SSQSLVHSDGNTYLSWLQQRPGQPPR_	735.3693237304688	735.3708160570637	783614772	33331.1
CON	CON1	A0A0J9YVY3	51.6007	0.523432	1.5754906613259808E-14	0.5305633532743327	29309.306640625	ASGYTFTSYAMNWVR	Stripped Sequence	TRUE	0	ASGYTFTSYAMNWVR	1	0	TRUE	2	_ASGYTFTSYAMNWVR_	_ASGYTFTSYAMNWVR_	877.4037475585938	877.4056122677248	783629891	29309.306640625
CON	CON1	A0A0J9YXX1	45.2975	0.830518	8.046894125790139E-08	2.2361015925330882E-08	688555	ASDTAMYYCAR	Stripped Sequence	FALSE	0	ASDTAMYYCAR	1	1	TRUE	2	_ASDTAMYYC[+57]AR_	_ASDTAMYYC[Carbamidomethyl (C)]AR_	654.77099609375	654.7723297345568	783567178	2337949
CON	CON1	A0A0J9YXX1	45.2975	0.830518	8.046894125790139E-08	2.2361015925330882E-08	688555	ASDTAMYYCAR	Stripped Sequence	FALSE	0	ASDTAMYYCAR	1	1	TRUE	2	_ASDTAM[+16]YYC[+57]AR_	_ASDTAM[Oxidation (M)]YYC[Carbamidomethyl (C)]AR_	662.7684326171875	662.7697484872338	783659555	26100.419921875
CON	CON1	A0A0J9YXX1	45.2975	0.830518	8.046894125790139E-08	2.2361015925330882E-08	688555	SISTAYLQWSSLK	Stripped Sequence	FALSE	0	SISTAYLQWSSLK	2	1	TRUE	2	_SISTAYLQWSSLK_	_SISTAYLQWSSLK_	742.3931884765625	742.39482102515	783612938	859288
CON	CON1	A0A0J9YXX1	45.2975	0.830518	8.046894125790139E-08	2.2361015925330882E-08	688555	IDPSDSYTNYSPSFQGHVTISADK	Stripped Sequence	TRUE	0	IDPSDSYTNYSPSFQGHVTISADK	3	0	TRUE	3	_IDPSDSYTNYSPSFQGHVTISADK_	_IDPSDSYTNYSPSFQGHVTISADK_	877.0733032226562	877.075084665897	783625309	24351.5
CON	CON1	A0M8Q6	47.1981	0.815932	1.5314997466764032E-09	2.016349772007098E-06	122303	VGVETTKPSK	Stripped Sequence	TRUE	1	VGVETTKPSK	1	1	TRUE	2	_VGVETTKPSK_	_VGVETTKPSK_	523.2980346679688	523.2984167355742	783566377	226857
CON	CON1	A0M8Q6	47.1981	0.815932	1.5314997466764032E-09	2.016349772007098E-06	122303	VTHEGSTVEK	Stripped Sequence	TRUE	0	VTHEGSTVEK	2	0	TRUE	2	_VTHEGSTVEK_	_VTHEGSTVEK_	543.77490234375	543.7758031887785	783592445	17749.615234375
CON	CON1	A2NJV5	57.4933	0.90431	6.687012970131435E-23	2.3547034041388728E-24	5534479	FSGSGSGTDFTLK	Stripped Sequence	FALSE	0	FSGSGSGTDFTLK	1	1	TRUE	2	_FSGSGSGTDFTLK_	_FSGSGSGTDFTLK_	652.3118896484375	652.3131836288824	783645071	16492401
CON	CON1	A2NJV5	57.4933	0.90431	6.687012970131435E-23	2.3547034041388728E-24	5534479	SSQSLLHSDGK	Stripped Sequence	FALSE	0	SSQSLLHSDGK	2	1	TRUE	2	_SSQSLLHSDGK_	_SSQSLLHSDGK_	579.7911376953125	579.791827444689	783650638	84755.3
CON	CON1	A2NJV5	57.4933	0.90431	6.687012970131435E-23	2.3547034041388728E-24	5534479	TYLYWYLQK	Stripped Sequence	FALSE	0	TYLYWYLQK	3	1	TRUE	2	_TYLYWYLQK_	_TYLYWYLQK_	639.3319091796875	639.3332379723414	783637421	26280.669921875
CON	CON1	A2NJV5	57.4933	0.90431	6.687012970131435E-23	2.3547034041388728E-24	5534479	PGQSPQLLIYEVSSR	Stripped Sequence	TRUE	0	PGQSPQLLIYEVSSR	4	0	FALSE	3	_PGQSPQLLIYEVSSR_	_PGQSPQLLIYEVSSR_	558.6334228515625	558.6342728978386	783607993	53374.4
CON	CON1	A2NJV5	57.4933	0.90431	6.687012970131435E-23	2.3547034041388728E-24	5534479	PGQSPQLLIYEVSSR	Stripped Sequence	TRUE	0	PGQSPQLLIYEVSSR	4	0	FALSE	2	_PGQSPQLLIYEVSSR_	_PGQSPQLLIYEVSSR_	837.4464721679688	837.4482598947444	783608001	28854.1
CON	CON1	A2NJV5	57.4933	0.90431	6.687012970131435E-23	2.3547034041388728E-24	5534479	FSGVPDRFSGSGSGTDFTLK	Stripped Sequence	FALSE	1	FSGVPDRFSGSGSGTDFTLK	5	0	FALSE	3	_FSGVPDRFSGSGSGTDFTLK_	_FSGVPDRFSGSGSGTDFTLK_	688.000732421875	688.0020826712449	783607365	52251.2
CON	CON1	B9A064	53.6793	0.858735	2.2844332704213995E-17	2.0029095302430686E-13	13846489	VTVLGQPK	Stripped Sequence	TRUE	0	VTVLGQPK	1	2	TRUE	2	_VTVLGQPK_	_VTVLGQPK_	421.261	421.26140113489106	783578038	26772904
CON	CON1	B9A064	53.6793	0.858735	2.2844332704213995E-17	2.0029095302430686E-13	13846489	VTVLGQPK	Stripped Sequence	TRUE	0	VTVLGQPK	1	2	TRUE	1	_VTVLGQPK_	_VTVLGQPK_	841.51416015625	841.5162237629083	783566045	1584230
CON	CON1	B9A064	53.6793	0.858735	2.2844332704213995E-17	2.0029095302430686E-13	13846489	ANPTVTLFPPSSEELQANK	Stripped Sequence	FALSE	0	ANPTVTLFPPSSEELQANK	2	2	TRUE	2	_ANPTVTLFPPSSEELQANK_	_ANPTVTLFPPSSEELQANK_	1022.0233154296875	1022.0252214368594	783620653	44985428
CON	CON1	B9A064	53.6793	0.858735	2.2844332704213995E-17	2.0029095302430686E-13	13846489	ANPTVTLFPPSSEELQANK	Stripped Sequence	FALSE	0	ANPTVTLFPPSSEELQANK	2	2	TRUE	3	_ANPTVTLFPPSSEELQANK_	_ANPTVTLFPPSSEELQANK_	681.6846313476562	681.685859169999	783620661	9302949
CON	CON1	B9A064	53.6793	0.858735	2.2844332704213995E-17	2.0029095302430686E-13	13846489	AGVETTKPSK	Stripped Sequence	FALSE	1	AGVETTKPSK	3	1	TRUE	2	_AGVETTKPSK_	_AGVETTKPSK_	509.2823791503906	509.28276566371295	783645722	216711
CON	CON1	O00151	48.7126	0.847181	4.2477669033018746E-11	3.698791428995506E-11	184604	SAMPFTASPASSTTAR	Stripped Sequence	TRUE	0	SAMPFTASPASSTTAR	1	1	TRUE	2	_SAMPFTASPASSTTAR_	_SAMPFTASPASSTTAR_	791.880126953125	791.8819317269174	783609924	405610
CON	CON1	O00151	48.7126	0.847181	4.2477669033018746E-11	3.698791428995506E-11	184604	VITNQYNNPAGLYSSENISNFNNALESK	Stripped Sequence	TRUE	0	VITNQYNNPAGLYSSENISNFNNALESK	2	1	TRUE	3	_VITNQYNNPAGLYSSENISNFNNALESK_	_VITNQYNNPAGLYSSENISNFNNALESK_	1034.49853515625	1034.50079497843	783596821	100810
CON	CON1	O00151	48.7126	0.847181	4.2477669033018746E-11	3.698791428995506E-11	184604	AALANLCIGDVITAIDGENTSNMTHLEAQNR	Stripped Sequence	TRUE	0	AALANLCIGDVITAIDGENTSNMTHLEAQNR	3	1	TRUE	3	_AALANLC[+57]IGDVITAIDGENTSNMTHLEAQNR_	_AALANLC[Carbamidomethyl (C)]IGDVITAIDGENTSNMTHLEAQNR_	1104.8697509765625	1104.8720702396467	783670017	47391.4
CON	CON1	O00151	48.7126	0.847181	4.2477669033018746E-11	3.698791428995506E-11	184604	VTPPEGYEVVTVFPK	Stripped Sequence	TRUE	0	VTPPEGYEVVTVFPK	4	1	FALSE	2	_VTPPEGYEVVTVFPK_	_VTPPEGYEVVTVFPK_	831.44287109375	831.4447366994727	783647909	123100
CON	CON1	O00151	48.7126	0.847181	4.2477669033018746E-11	3.698791428995506E-11	184604	GHFFVEDQIYCEK	Stripped Sequence	TRUE	0	GHFFVEDQIYCEK	5	1	FALSE	3	_GHFFVEDQIYC[+57]EK_	_GHFFVEDQIYC[Carbamidomethyl (C)]EK_	557.9205932617188	557.9216104713639	783670698	149685
CON	CON1	O00151	48.7126	0.847181	4.2477669033018746E-11	3.698791428995506E-11	184604	CGTGIVGVFVK	Stripped Sequence	TRUE	0	CGTGIVGVFVK	6	0	FALSE	2	_C[+57]GTGIVGVFVK_	_C[Carbamidomethyl (C)]GTGIVGVFVK_	568.8102416992188	568.8112065974842	783586450	20283.7
CON	CON1	O00187	54.4658	0.885207	1.6193015096757534E-18	1.2267619831919942E-19	719238	WPEPVFGR	Stripped Sequence	TRUE	0	WPEPVFGR	1	1	TRUE	2	_WPEPVFGR_	_WPEPVFGR_	494.2559814453125	494.2566898560503	783577582	1.01301e+06
CON	CON1	O00187	54.4658	0.885207	1.6193015096757534E-18	1.2267619831919942E-19	719238	VLATLCGQESTDTER	Stripped Sequence	TRUE	0	VLATLCGQESTDTER	2	1	TRUE	2	_VLATLC[+57]GQESTDTER_	_VLATLC[Carbamidomethyl (C)]GQESTDTER_	840.3988647460938	840.4009464470009	783651716	640591
CON	CON1	O00187	54.4658	0.885207	1.6193015096757534E-18	1.2267619831919942E-19	719238	WTLTAPPGYR	Stripped Sequence	TRUE	0	WTLTAPPGYR	3	1	TRUE	2	_WTLTAPPGYR_	_WTLTAPPGYR_	581.3062133789062	581.3072987440441	783578596	504111
CON	CON1	O00187	54.4658	0.885207	1.6193015096757534E-18	1.2267619831919942E-19	719238	VEYITGPGVTTYK	Stripped Sequence	TRUE	0	VEYITGPGVTTYK	4	1	FALSE	2	_VEYITGPGVTTYK_	_VEYITGPGVTTYK_	714.3744506835938	714.3760537203801	783636274	115451
CON	CON1	O00187	54.4658	0.885207	1.6193015096757534E-18	1.2267619831919942E-19	719238	LASPGFPGEYANDQER	Stripped Sequence	TRUE	0	LASPGFPGEYANDQER	5	1	FALSE	2	_LASPGFPGEYANDQER_	_LASPGFPGEYANDQER_	875.9052124023438	875.9071062112592	783660096	1.00334e+06
CON	CON1	O00187	54.4658	0.885207	1.6193015096757534E-18	1.2267619831919942E-19	719238	TDDIGTASGWGLTQR	Stripped Sequence	TRUE	0	TDDIGTASGWGLTQR	6	1	FALSE	2	_TDDIGTASGWGLTQR_	_TDDIGTASGWGLTQR_	789.38134765625	789.383011254918	783598740	72092.5
CON	CON1	O00187	54.4658	0.885207	1.6193015096757534E-18	1.2267619831919942E-19	719238	DGSWDRPMPACSIVDCGPPDDLPSGR	Stripped Sequence	TRUE	1	DGSWDRPMPACSIVDCGPPDDLPSGR	7	1	FALSE	3	_DGSWDRPMPAC[+57]SIVDC[+57]GPPDDLPSGR_	_DGSWDRPMPAC[Carbamidomethyl (C)]SIVDC[Carbamidomethyl (C)]GPPDDLPSGR_	953.082763671875	953.0846899549178	783580568	75434.7
CON	CON1	O00187	54.4658	0.885207	1.6193015096757534E-18	1.2267619831919942E-19	719238	DSFSIFCETGYELLQGHLPLK	Stripped Sequence	TRUE	0	DSFSIFCETGYELLQGHLPLK	8	1	FALSE	3	_DSFSIFC[+57]ETGYELLQGHLPLK_	_DSFSIFC[Carbamidomethyl (C)]ETGYELLQGHLPLK_	818.738525390625	818.7407508998764	783647545	6257.9306640625
CON	CON1	O00187	54.4658	0.885207	1.6193015096757534E-18	1.2267619831919942E-19	719238	GSVTANMLCAGLESGGK	Stripped Sequence	TRUE	0	GSVTANMLCAGLESGGK	9	0	FALSE	2	_GSVTANMLC[+57]AGLESGGK_	_GSVTANMLC[Carbamidomethyl (C)]AGLESGGK_	826.3925170898438	826.3944159395791	783671140	33733.6
CON	CON1	O00187	54.4658	0.885207	1.6193015096757534E-18	1.2267619831919942E-19	719238	SGELSSPEYPRPYPK	Stripped Sequence	TRUE	1	SGELSSPEYPRPYPK	10	0	FALSE	3	_SGELSSPEYPRPYPK_	_SGELSSPEYPRPYPK_	569.61767578125	569.6188392531245	783598257	16440.361328125
CON	CON1	O00187	54.4658	0.885207	1.6193015096757534E-18	1.2267619831919942E-19	719238	APGKDTFYSLGSSLDITFR	Stripped Sequence	TRUE	1	APGKDTFYSLGSSLDITFR	11	0	FALSE	3	_APGKDTFYSLGSSLDITFR_	_APGKDTFYSLGSSLDITFR_	692.3529663085938	692.3545035919655	783661505	50811.5
CON	CON1	O00187	54.4658	0.885207	1.6193015096757534E-18	1.2267619831919942E-19	719238	AVIQYSCEETFYTMK	Stripped Sequence	TRUE	0	AVIQYSCEETFYTMK	12	0	FALSE	2	_AVIQYSC[+57]EETFYTMK_	_AVIQYSC[Carbamidomethyl (C)]EETFYTMK_	935.4235229492188	935.4254801631861	783627880	24790.2
CON	CON1	O00194	37.0562	0.664007	0.002282324903759061	0.12155623143705216	8948.96	AVETLLDLIMK	Stripped Sequence	TRUE	0	AVETLLDLIMK	1	1	TRUE	2	_AVETLLDLIMK_	_AVETLLDLIMK_	623.3598022460938	623.3613075686583	783668636	8948.96
CON	CON1	O00299	53.5252	0.880328	3.791591107169439E-17	2.1976350519275537E-18	460112	LAALNPESNTAGLDIFAK	Stripped Sequence	TRUE	0	LAALNPESNTAGLDIFAK	1	1	TRUE	2	_LAALNPESNTAGLDIFAK_	_LAALNPESNTAGLDIFAK_	922.9912719726562	922.993232897916	783584463	417763
CON	CON1	O00299	53.5252	0.880328	3.791591107169439E-17	2.1976350519275537E-18	460112	GFTIPEAFR	Stripped Sequence	TRUE	0	GFTIPEAFR	2	1	TRUE	2	_GFTIPEAFR_	_GFTIPEAFR_	519.2743530273438	519.2751482176408	783617432	502461
CON	CON1	O00533	50.8029	0.734144	1.6281754431756513E-13	0.035803036703248706	76743.1	EKIDPLEVEEGDPIVLPCNPPK	Stripped Sequence	TRUE	1	EKIDPLEVEEGDPIVLPCNPPK	1	1	TRUE	3	_EKIDPLEVEEGDPIVLPC[+57]NPPK_	_EKIDPLEVEEGDPIVLPC[Carbamidomethyl (C)]NPPK_	830.0928344726562	830.0949193495222	783660522	81783.7
CON	CON1	O00533	50.8029	0.734144	1.6281754431756513E-13	0.035803036703248706	76743.1	TTEEDAGSYSCWVENAIGK	Stripped Sequence	TRUE	0	TTEEDAGSYSCWVENAIGK	2	1	TRUE	2	_TTEEDAGSYSC[+57]WVENAIGK_	_TTEEDAGSYSC[Carbamidomethyl (C)]WVENAIGK_	1058.9600830078125	1058.9623740232541	783574520	55120.5
CON	CON1	O00533	50.8029	0.734144	1.6281754431756513E-13	0.035803036703248706	76743.1	NDYCCFAAFPR	Stripped Sequence	TRUE	0	NDYCCFAAFPR	3	1	TRUE	2	_NDYC[+57]C[+57]FAAFPR_	_NDYC[Carbamidomethyl (C)]C[Carbamidomethyl (C)]FAAFPR_	710.7922973632812	710.7937661385778	783667753	93325.2
CON	CON1	O00533	50.8029	0.734144	1.6281754431756513E-13	0.035803036703248706	76743.1	ACTSQGCGKPITEESSTLGEGSK	Stripped Sequence	TRUE	1	ACTSQGCGKPITEESSTLGEGSK	4	0	FALSE	3	_AC[+57]TSQGC[+57]GKPITEESSTLGEGSK_	_AC[Carbamidomethyl (C)]TSQGC[Carbamidomethyl (C)]GKPITEESSTLGEGSK_	795.3616333007812	795.3634395800508	783649484	17015.404296875
CON	CON1	O00533	50.8029	0.734144	1.6281754431756513E-13	0.035803036703248706	76743.1	VIAVNEVGR	Stripped Sequence	TRUE	0	VIAVNEVGR	5	0	FALSE	2	_VIAVNEVGR_	_VIAVNEVGR_	478.7798156738281	478.78056844872026	783616201	36458.7
CON	CON1	O00533	50.8029	0.734144	1.6281754431756513E-13	0.035803036703248706	76743.1	IDPLEVEEGDPIVLPCNPPK	Stripped Sequence	TRUE	0	IDPLEVEEGDPIVLPCNPPK	6	0	FALSE	2	_IDPLEVEEGDPIVLPC[+57]NPPK_	_IDPLEVEEGDPIVLPC[Carbamidomethyl (C)]NPPK_	1116.06689453125	1116.0690792493392	783657513	25548.8
CON	CON1	O00533	50.8029	0.734144	1.6281754431756513E-13	0.035803036703248706	76743.1	VMTPAVYAPYDVK	Stripped Sequence	TRUE	0	VMTPAVYAPYDVK	7	0	FALSE	2	_VMTPAVYAPYDVK_	_VMTPAVYAPYDVK_	727.3734130859375	727.3749756655658	783569291	18043.412109375
CON	CON1	O00533	50.8029	0.734144	1.6281754431756513E-13	0.035803036703248706	76743.1	GAGPESEPYIFQTPEGVPEQPTFLK	Stripped Sequence	TRUE	0	GAGPESEPYIFQTPEGVPEQPTFLK	8	1	FALSE	3	_GAGPESEPYIFQTPEGVPEQPTFLK_	_GAGPESEPYIFQTPEGVPEQPTFLK_	906.7814331054688	906.7831857237356	783613458	57739.8
CON	CON1	O00533	50.8029	0.734144	1.6281754431756513E-13	0.035803036703248706	76743.1	TAVTANLDIR	Stripped Sequence	TRUE	0	TAVTANLDIR	9	0	FALSE	2	_TAVTANLDIR_	_TAVTANLDIR_	537.3010864257812	537.3020759367564	783612208	29497.9
CON	CON1	O00533	50.8029	0.734144	1.6281754431756513E-13	0.035803036703248706	76743.1	GEILLLECFAEGLPTPQVDWNK	Stripped Sequence	TRUE	0	GEILLLECFAEGLPTPQVDWNK	10	0	FALSE	3	_GEILLLEC[+57]FAEGLPTPQVDWNK_	_GEILLLEC[Carbamidomethyl (C)]FAEGLPTPQVDWNK_	843.7612915039062	843.7636631818574	783593334	24116.115234375
CON	CON1	O14786	44.4049	0.658139	4.1613528939289065E-07	0.13382035978008572	29262.8	IAPPPVVSSGPFLFIK	Stripped Sequence	TRUE	0	IAPPPVVSSGPFLFIK	1	0	TRUE	2	_IAPPPVVSSGPFLFIK_	_IAPPPVVSSGPFLFIK_	834.9898071289062	834.9918033951528	783667865	16931
CON	CON1	O14786	44.4049	0.658139	4.1613528939289065E-07	0.13382035978008572	29262.8	SFEGNNNYDTPELR	Stripped Sequence	TRUE	0	SFEGNNNYDTPELR	2	0	TRUE	2	_SFEGNNNYDTPELR_	_SFEGNNNYDTPELR_	828.3684692382812	828.3705329494296	783645278	53089.3
CON	CON1	O14786	44.4049	0.658139	4.1613528939289065E-07	0.13382035978008572	29262.8	YDRLEIWDGFPDVGPHIGR	Stripped Sequence	TRUE	1	YDRLEIWDGFPDVGPHIGR	3	0	TRUE	4	_YDRLEIWDGFPDVGPHIGR_	_YDRLEIWDGFPDVGPHIGR_	561.2814331054688	561.2825163278949	783575592	17768
CON	CON1	O14786	44.4049	0.658139	4.1613528939289065E-07	0.13382035978008572	29262.8	LEIWDGFPDVGPHIGR	Stripped Sequence	TRUE	0	LEIWDGFPDVGPHIGR	4	0	FALSE	3	_LEIWDGFPDVGPHIGR_	_LEIWDGFPDVGPHIGR_	603.3090209960938	603.3102220610533	783669690	23275.619140625
CON	CON1	O14791	57.1375	0.878021	1.71207375264178E-22	8.221167572911929E-18	1.37475e+06	LNILNNNYK	Stripped Sequence	TRUE	0	LNILNNNYK	1	1	TRUE	2	_LNILNNNYK_	_LNILNNNYK_	553.3036499023438	553.3046952278909	783657561	2102450
CON	CON1	O14791	57.1375	0.878021	1.71207375264178E-22	8.221167572911929E-18	1.37475e+06	ANLQSVPHASASR	Stripped Sequence	TRUE	0	ANLQSVPHASASR	2	2	TRUE	3	_ANLQSVPHASASR_	_ANLQSVPHASASR_	446.5688781738281	446.569405790638	783645786	962328
CON	CON1	O14791	57.1375	0.878021	1.71207375264178E-22	8.221167572911929E-18	1.37475e+06	ANLQSVPHASASR	Stripped Sequence	TRUE	0	ANLQSVPHASASR	2	2	TRUE	2	_ANLQSVPHASASR_	_ANLQSVPHASASR_	669.3496704101562	669.3508005212135	783657918	602540
CON	CON1	O14791	57.1375	0.878021	1.71207375264178E-22	8.221167572911929E-18	1.37475e+06	VQQNVPSGTDTGDPQSKPLGDWAAGTMDPESSIFIEDAIK	Stripped Sequence	TRUE	1	VQQNVPSGTDTGDPQSKPLGDWAAGTMDPESSIFIEDAIK	3	1	TRUE	4	_VQQNVPSGTDTGDPQSKPLGDWAAGTMDPESSIFIEDAIK_	_VQQNVPSGTDTGDPQSKPLGDWAAGTMDPESSIFIEDAIK_	1051.252197265625	1051.2545928219797	783618641	1.23936e+06
CON	CON1	O14791	57.1375	0.878021	1.71207375264178E-22	8.221167572911929E-18	1.37475e+06	ANLQSVPHASASRPR	Stripped Sequence	TRUE	1	ANLQSVPHASASRPR	4	1	FALSE	3	_ANLQSVPHASASRPR_	_ANLQSVPHASASRPR_	530.9534912109375	530.9540953254585	783572109	2.27153e+06
CON	CON1	O14791	57.1375	0.878021	1.71207375264178E-22	8.221167572911929E-18	1.37475e+06	ANLQSVPHASASRPR	Stripped Sequence	TRUE	1	ANLQSVPHASASRPR	4	1	FALSE	2	_ANLQSVPHASASRPR_	_ANLQSVPHASASRPR_	795.9265747070312	795.9279978209622	783666276	27799.9
CON	CON1	O14791	57.1375	0.878021	1.71207375264178E-22	8.221167572911929E-18	1.37475e+06	VNEPSILEMSR	Stripped Sequence	TRUE	0	VNEPSILEMSR	5	1	FALSE	2	_VNEPSILEMSR_	_VNEPSILEMSR_	637.8240966796875	637.825407345023	783571358	8919605
CON	CON1	O14791	57.1375	0.878021	1.71207375264178E-22	8.221167572911929E-18	1.37475e+06	VNEPSILEMSR	Stripped Sequence	TRUE	0	VNEPSILEMSR	5	1	FALSE	2	_VNEPSILEM[+16]SR_	_VNEPSILEM[Oxidation (M)]SR_	645.821533203125	645.8228955834363	783660578	28739.1
CON	CON1	O14791	57.1375	0.878021	1.71207375264178E-22	8.221167572911929E-18	1.37475e+06	EFLGENISNFLSLAGNTYQLTR	Stripped Sequence	TRUE	0	EFLGENISNFLSLAGNTYQLTR	6	1	FALSE	3	_EFLGENISNFLSLAGNTYQLTR_	_EFLGENISNFLSLAGNTYQLTR_	829.7553100585938	829.7580041868929	783611268	211317
CON	CON1	O14791	57.1375	0.878021	1.71207375264178E-22	8.221167572911929E-18	1.37475e+06	WWTQAQAHDLVIK	Stripped Sequence	TRUE	0	WWTQAQAHDLVIK	7	2	FALSE	3	_WWTQAQAHDLVIK_	_WWTQAQAHDLVIK_	532.6157836914062	532.6166295274298	783640137	254532
CON	CON1	O14791	57.1375	0.878021	1.71207375264178E-22	8.221167572911929E-18	1.37475e+06	WWTQAQAHDLVIK	Stripped Sequence	TRUE	0	WWTQAQAHDLVIK	7	2	FALSE	2	_WWTQAQAHDLVIK_	_WWTQAQAHDLVIK_	798.4201049804688	798.4217530849563	783640145	87335.2
CON	CON1	O14791	57.1375	0.878021	1.71207375264178E-22	8.221167572911929E-18	1.37475e+06	VSTQNLLLLLTDNEAWNGFVAAAELPR	Stripped Sequence	TRUE	0	VSTQNLLLLLTDNEAWNGFVAAAELPR	8	1	FALSE	3	_VSTQNLLLLLTDNEAWNGFVAAAELPR_	_VSTQNLLLLLTDNEAWNGFVAAAELPR_	985.8573608398438	985.8612472775382	783596050	7658.04
CON	CON1	O14791	57.1375	0.878021	1.71207375264178E-22	8.221167572911929E-18	1.37475e+06	VQQNVPSGTDTGDPQSK	Stripped Sequence	TRUE	0	VQQNVPSGTDTGDPQSK	9	1	FALSE	2	_VQQNVPSGTDTGDPQSK_	_VQQNVPSGTDTGDPQSK_	879.4186401367188	879.4204992758118	783607023	496456
CON	CON1	O14791	57.1375	0.878021	1.71207375264178E-22	8.221167572911929E-18	1.37475e+06	LKSELEDNIRR	Stripped Sequence	TRUE	2	LKSELEDNIRR	10	0	FALSE	3	_LKSELEDNIRR_	_LKSELEDNIRR_	458.25628662109375	458.257	783600023	22169.5
CON	CON1	O14791	57.1375	0.878021	1.71207375264178E-22	8.221167572911929E-18	1.37475e+06	KALDNLAR	Stripped Sequence	TRUE	1	KALDNLAR	11	0	FALSE	2	_KALDNLAR_	_KALDNLAR_	450.7667236328125	450.76710442514184	783625620	40781.6
CON	CON1	O14791	57.1375	0.878021	1.71207375264178E-22	8.221167572911929E-18	1.37475e+06	LKSELEDNIR	Stripped Sequence	TRUE	1	LKSELEDNIR	12	0	FALSE	3	_LKSELEDNIR_	_LKSELEDNIR_	406.22259521484375	406.2229955443733	783654476	25183.994140625
CON	CON1	O14791	57.1375	0.878021	1.71207375264178E-22	8.221167572911929E-18	1.37475e+06	LKSELEDNIR	Stripped Sequence	TRUE	1	LKSELEDNIR	12	0	FALSE	2	_LKSELEDNIR_	_LKSELEDNIR_	608.8302612304688	608.8315820850471	783654484	19486.021484375
CON	CON1	O14791	57.1375	0.878021	1.71207375264178E-22	8.221167572911929E-18	1.37475e+06	VAQELEEKLNILNNNYK	Stripped Sequence	TRUE	1	VAQELEEKLNILNNNYK	13	0	FALSE	3	_VAQELEEKLNILNNNYK_	_VAQELEEKLNILNNNYK_	678.0285034179688	678.0297092785594	783579945	39249.3
CON	CON1	O14791	57.1375	0.878021	1.71207375264178E-22	8.221167572911929E-18	1.37475e+06	PLGDWAAGTMDPESSIFIEDAIK	Stripped Sequence	TRUE	0	PLGDWAAGTMDPESSIFIEDAIK	14	0	FALSE	3	_PLGDWAAGTM[+16]DPESSIFIEDAIK_	_PLGDWAAGTM[Oxidation (M)]DPESSIFIEDAIK_	827.0614013671875	827.0635497396585	783622216	17579.685546875
CON	CON1	O43157	39.6597	0.691341	0.0002821018877130871	0.07400508022283972	42645	VYLGPGSDGHPYSTQSIQQGSAVSR	Stripped Sequence	TRUE	0	VYLGPGSDGHPYSTQSIQQGSAVSR	1	0	TRUE	3	_VYLGPGSDGHPYSTQSIQQGSAVSR_	_VYLGPGSDGHPYSTQSIQQGSAVSR_	864.4210205078125	864.4228997210297	783576911	25090.255859375
CON	CON1	O43157	39.6597	0.691341	0.0002821018877130871	0.07400508022283972	42645	YGLIQAAAVATSR	Stripped Sequence	TRUE	0	YGLIQAAAVATSR	2	1	TRUE	2	_YGLIQAAAVATSR_	_YGLIQAAAVATSR_	660.8671264648438	660.8682794117346	783598437	76612
CON	CON1	O43157	39.6597	0.691341	0.0002821018877130871	0.07400508022283972	42645	EACGEAEAVATQCPAPLIHSVEPLTGPVDGGTR	Stripped Sequence	TRUE	0	EACGEAEAVATQCPAPLIHSVEPLTGPVDGGTR	3	0	TRUE	3	_EAC[+57]GEAEAVATQC[+57]PAPLIHSVEPLTGPVDGGTR_	_EAC[Carbamidomethyl (C)]GEAEAVATQC[Carbamidomethyl (C)]PAPLIHSVEPLTGPVDGGTR_	1130.54150390625	1130.5436624471058	783580696	26232.794921875
CON	CON1	O43866	56.1964	0.897096	4.192213633993623E-21	1.1101229621569756E-22	3315763	LVGGDNLCSGR	Stripped Sequence	TRUE	0	LVGGDNLCSGR	1	1	TRUE	2	_LVGGDNLC[+57]SGR_	_LVGGDNLC[Carbamidomethyl (C)]SGR_	574.2798461914062	574.2809903246422	783599626	6025435
CON	CON1	O43866	56.1964	0.897096	4.192213633993623E-21	1.1101229621569756E-22	3315763	EATLQDCPSGPWGK	Stripped Sequence	TRUE	0	EATLQDCPSGPWGK	2	1	TRUE	2	_EATLQDC[+57]PSGPWGK_	_EATLQDC[Carbamidomethyl (C)]PSGPWGK_	773.353759765625	773.3555375314124	783567571	2.50309e+06
CON	CON1	O43866	56.1964	0.897096	4.192213633993623E-21	1.1101229621569756E-22	3315763	VLIQSVSCTGTEDTLAQCEQEEVYDCSHDEDAGASCENPESSFSPVPEGVR	Stripped Sequence	TRUE	0	VLIQSVSCTGTEDTLAQCEQEEVYDCSHDEDAGASCENPESSFSPVPEGVR	3	1	TRUE	5	_VLIQSVSC[+57]TGTEDTLAQC[+57]EQEEVYDC[+57]SHDEDAGASC[+57]ENPESSFSPVPEGVR_	_VLIQSVSC[Carbamidomethyl (C)]TGTEDTLAQC[Carbamidomethyl (C)]EQEEVYDC[Carbamidomethyl (C)]SHDEDAGASC[Carbamidomethyl (C)]ENPESSFSPVPEGVR_	1135.88	1135.8869149960303	783657361	1.41877e+06
CON	CON1	O43866	56.1964	0.897096	4.192213633993623E-21	1.1101229621569756E-22	3315763	GVWGSVCDDNWGEKEDQVVCK	Stripped Sequence	TRUE	1	GVWGSVCDDNWGEKEDQVVCK	4	1	FALSE	3	_GVWGSVC[+57]DDNWGEKEDQVVC[+57]K_	_GVWGSVC[Carbamidomethyl (C)]DDNWGEKEDQVVC[Carbamidomethyl (C)]K_	823.026611328125	823.0284790833198	783670500	811675
CON	CON1	O43866	56.1964	0.897096	4.192213633993623E-21	1.1101229621569756E-22	3315763	GQWGTVCDDGWDIK	Stripped Sequence	TRUE	0	GQWGTVCDDGWDIK	5	1	FALSE	2	_GQWGTVC[+57]DDGWDIK_	_GQWGTVC[Carbamidomethyl (C)]DDGWDIK_	818.8566284179688	818.8583511339473	783572197	812471
CON	CON1	O43866	56.1964	0.897096	4.192213633993623E-21	1.1101229621569756E-22	3315763	ELGCGAASGTPSGILYEPPAEKEQK	Stripped Sequence	TRUE	1	ELGCGAASGTPSGILYEPPAEKEQK	6	1	FALSE	3	_ELGC[+57]GAASGTPSGILYEPPAEKEQK_	_ELGC[Carbamidomethyl (C)]GAASGTPSGILYEPPAEKEQK_	863.755	863.7567154147329	783672411	134461
CON	CON1	O43866	56.1964	0.897096	4.192213633993623E-21	1.1101229621569756E-22	3315763	HQNQWYTVCQTGWSLR	Stripped Sequence	TRUE	0	HQNQWYTVCQTGWSLR	7	2	FALSE	3	_HQNQWYTVC[+57]QTGWSLR_	_HQNQWYTVC[Carbamidomethyl (C)]QTGWSLR_	688.655029296875	688.6563576618665	783601107	492530
CON	CON1	O43866	56.1964	0.897096	4.192213633993623E-21	1.1101229621569756E-22	3315763	HQNQWYTVCQTGWSLR	Stripped Sequence	TRUE	0	HQNQWYTVCQTGWSLR	7	2	FALSE	2	_HQNQWYTVC[+57]QTGWSLR_	_HQNQWYTVC[Carbamidomethyl (C)]QTGWSLR_	1032.4788818359375	1032.4809550276282	783601099	49958.9
CON	CON1	O43866	56.1964	0.897096	4.192213633993623E-21	1.1101229621569756E-22	3315763	GQWGTVCDDGWDIKDVAVLCR	Stripped Sequence	TRUE	1	GQWGTVCDDGWDIKDVAVLCR	8	1	FALSE	3	_GQWGTVC[+57]DDGWDIKDVAVLC[+57]R_	_GQWGTVC[Carbamidomethyl (C)]DDGWDIKDVAVLC[Carbamidomethyl (C)]R_	817.3790893554688	817.3809958495056	783652708	228458
CON	CON1	O43866	56.1964	0.897096	4.192213633993623E-21	1.1101229621569756E-22	3315763	DVAVLCR	Stripped Sequence	TRUE	0	DVAVLCR	9	2	FALSE	2	_DVAVLC[+57]R_	_DVAVLC[Carbamidomethyl (C)]R_	416.7209167480469	416.7213771256848	783575037	1.76266e+06
CON	CON1	O43866	56.1964	0.897096	4.192213633993623E-21	1.1101229621569756E-22	3315763	DVAVLCR	Stripped Sequence	TRUE	0	DVAVLCR	9	2	FALSE	1	_DVAVLC[+57]R_	_DVAVLC[Carbamidomethyl (C)]R_	832.435	832.436581593903	783575043	7348.42822265625
CON	CON1	O43866	56.1964	0.897096	4.192213633993623E-21	1.1101229621569756E-22	3315763	FWGFHDCTHQEDVAVICSG	Stripped Sequence	TRUE	0	FWGFHDCTHQEDVAVICSG	10	1	FALSE	3	_FWGFHDC[+57]THQEDVAVIC[+57]SG_	_FWGFHDC[Carbamidomethyl (C)]THQEDVAVIC[Carbamidomethyl (C)]SG_	755.6544799804688	755.656076285603	783601339	517331
CON	CON1	O43866	56.1964	0.897096	4.192213633993623E-21	1.1101229621569756E-22	3315763	ELGCGAASGTPSGILYEPPAEK	Stripped Sequence	TRUE	0	ELGCGAASGTPSGILYEPPAEK	11	1	FALSE	2	_ELGC[+57]GAASGTPSGILYEPPAEK_	_ELGC[Carbamidomethyl (C)]GAASGTPSGILYEPPAEK_	1102.5306396484375	1102.5327190298785	783568577	3987014
CON	CON1	O43866	56.1964	0.897096	4.192213633993623E-21	1.1101229621569756E-22	3315763	ELGCGAASGTPSGILYEPPAEK	Stripped Sequence	TRUE	0	ELGCGAASGTPSGILYEPPAEK	11	1	FALSE	3	_ELGC[+57]GAASGTPSGILYEPPAEK_	_ELGC[Carbamidomethyl (C)]GAASGTPSGILYEPPAEK_	735.356201171875	735.3576679688191	783568585	27851.318359375
CON	CON1	O43866	56.1964	0.897096	4.192213633993623E-21	1.1101229621569756E-22	3315763	CYGPGVGR	Stripped Sequence	TRUE	0	CYGPGVGR	12	0	FALSE	2	_C[+57]YGPGVGR_	_C[Carbamidomethyl (C)]YGPGVGR_	433.202880859375	433.20351099153953	783602611	45470.3
CON	CON1	O43866	56.1964	0.897096	4.192213633993623E-21	1.1101229621569756E-22	3315763	KCYGPGVGR	Stripped Sequence	TRUE	1	KCYGPGVGR	13	0	FALSE	2	_KC[+57]YGPGVGR_	_KC[Carbamidomethyl (C)]YGPGVGR_	497.2503662109375	497.2507317219305	783578257	18419.9
CON	CON1	O75015	49.5112	0.773751	5.55511495012497E-12	0.008898401963757765	69478.5	DSGSYFCR	Stripped Sequence	FALSE	0	DSGSYFCR	1	1	TRUE	2	_DSGSYFC[+57]R_	_DSGSYFC[Carbamidomethyl (C)]R_	496.2005310058594	496.2014078783063	783661925	164775
CON	CON1	O75015	49.5112	0.773751	5.55511495012497E-12	0.008898401963757765	69478.5	WVFKEEDPIHLR	Stripped Sequence	FALSE	1	WVFKEEDPIHLR	2	0	TRUE	3	_WVFKEEDPIHLR_	_WVFKEEDPIHLR_	523.6121826171875	523.6131334887897	783634267	16771.798828125
CON	CON1	O75015	49.5112	0.773751	5.55511495012497E-12	0.008898401963757765	69478.5	AVVFLEPQWYSVLEK	Stripped Sequence	TRUE	0	AVVFLEPQWYSVLEK	3	0	TRUE	2	_AVVFLEPQWYSVLEK_	_AVVFLEPQWYSVLEK_	904.485107421875	904.4870625989624	783627099	26888.677734375
CON	CON1	O75083	43.7842	0.852418	1.2191936781211656E-06	3.716450740700632E-12	247250	YAPSGFYIASGDVSGK	Stripped Sequence	TRUE	0	YAPSGFYIASGDVSGK	1	1	TRUE	2	_YAPSGFYIASGDVSGK_	_YAPSGFYIASGDVSGK_	809.8909912109375	809.8927156603904	783672187	244894
CON	CON1	O75083	43.7842	0.852418	1.2191936781211656E-06	3.716450740700632E-12	247250	LYSILGTTLKDEGK	Stripped Sequence	TRUE	1	LYSILGTTLKDEGK	2	1	TRUE	3	_LYSILGTTLKDEGK_	_LYSILGTTLKDEGK_	513.2872314453125	513.2882112430963	783621824	193906
CON	CON1	O75083	43.7842	0.852418	1.2191936781211656E-06	3.716450740700632E-12	247250	VINSVDIK	Stripped Sequence	TRUE	0	VINSVDIK	3	1	TRUE	2	_VINSVDIK_	_VINSVDIK_	444.2634582519531	444.2641542175603	783615207	302951
CON	CON1	O75083	43.7842	0.852418	1.2191936781211656E-06	3.716450740700632E-12	247250	VFASLPQVER	Stripped Sequence	TRUE	0	VFASLPQVER	4	1	FALSE	2	_VFASLPQVER_	_VFASLPQVER_	573.319	573.3204041191835	783588234	317763
CON	CON1	O75083	43.7842	0.852418	1.2191936781211656E-06	3.716450740700632E-12	247250	KCFSIDNPGYEPEVVAVHPGGDTVAIGGVDGNVR	Stripped Sequence	TRUE	1	KCFSIDNPGYEPEVVAVHPGGDTVAIGGVDGNVR	5	1	FALSE	4	_KC[+57]FSIDNPGYEPEVVAVHPGGDTVAIGGVDGNVR_	_KC[Carbamidomethyl (C)]FSIDNPGYEPEVVAVHPGGDTVAIGGVDGNVR_	882.18212890625	882.1838422360291	783615964	65871.8
CON	CON1	O75083	43.7842	0.852418	1.2191936781211656E-06	3.716450740700632E-12	247250	SIQCLTVHK	Stripped Sequence	TRUE	0	SIQCLTVHK	6	1	FALSE	2	_SIQC[+57]LTVHK_	_SIQC[Carbamidomethyl (C)]LTVHK_	543.292236328125	543.2932339741191	783582997	43770.6
CON	CON1	O75083	43.7842	0.852418	1.2191936781211656E-06	3.716450740700632E-12	247250	YEYQPFAGK	Stripped Sequence	TRUE	0	YEYQPFAGK	7	1	FALSE	2	_YEYQPFAGK_	_YEYQPFAGK_	551.7638549804688	551.7649168200971	783603874	637677
CON	CON1	O75083	43.7842	0.852418	1.2191936781211656E-06	3.716450740700632E-12	247250	VVTVFSVADGYSENNVFYGHHAK	Stripped Sequence	TRUE	0	VVTVFSVADGYSENNVFYGHHAK	8	1	FALSE	4	_VVTVFSVADGYSENNVFYGHHAK_	_VVTVFSVADGYSENNVFYGHHAK_	635.811	635.8116815627639	783605185	44422.2
CON	CON1	O75083	43.7842	0.852418	1.2191936781211656E-06	3.716450740700632E-12	247250	SYIYSGSHDGHINYWDSETGENDSFAGK	Stripped Sequence	TRUE	0	SYIYSGSHDGHINYWDSETGENDSFAGK	9	0	FALSE	4	_SYIYSGSHDGHINYWDSETGENDSFAGK_	_SYIYSGSHDGHINYWDSETGENDSFAGK_	784.8352661132812	784.8369235650581	783671828	17853.044921875
CON	CON1	O75083	43.7842	0.852418	1.2191936781211656E-06	3.716450740700632E-12	247250	NIDNPALADIYTEHAHQVVVAK	Stripped Sequence	TRUE	0	NIDNPALADIYTEHAHQVVVAK	10	0	FALSE	3	_NIDNPALADIYTEHAHQVVVAK_	_NIDNPALADIYTEHAHQVVVAK_	806.7518920898438	806.7535326860625	783628000	26219.048828125
CON	CON1	O75460	54.8753	0.879383	4.135034915611108E-19	3.775476004780047E-18	7933375	LTPTLYVGK	Stripped Sequence	TRUE	0	LTPTLYVGK	1	2	TRUE	1	_LTPTLYVGK_	_LTPTLYVGK_	991.582275390625	991.584305396359	783593521	7.78606e+06
CON	CON1	O75460	54.8753	0.879383	4.135034915611108E-19	3.775476004780047E-18	7933375	LTPTLYVGK	Stripped Sequence	TRUE	0	LTPTLYVGK	1	2	TRUE	2	_LTPTLYVGK_	_LTPTLYVGK_	496.2947692871094	496.29565488661166	783608477	8080690
CON	CON1	O75636	55.3807	0.899184	7.146573356124847E-20	3.6270130637892895E-23	2.36544e+06	YGIDWASGR	Stripped Sequence	TRUE	0	YGIDWASGR	1	1	TRUE	2	_YGIDWASGR_	_YGIDWASGR_	512.7459716796875	512.7468826258298	783642970	4.5426e+06
CON	CON1	O75636	55.3807	0.899184	7.146573356124847E-20	3.6270130637892895E-23	2.36544e+06	YAVSEAAAHK	Stripped Sequence	TRUE	0	YAVSEAAAHK	2	1	TRUE	2	_YAVSEAAAHK_	_YAVSEAAAHK_	523.7669067382812	523.7673816739584	783667418	1.313e+06
CON	CON1	O75636	55.3807	0.899184	7.146573356124847E-20	3.6270130637892895E-23	2.36544e+06	TFAHYATFR	Stripped Sequence	TRUE	0	TFAHYATFR	3	1	TRUE	2	_TFAHYATFR_	_TFAHYATFR_	557.2774658203125	557.2786412235789	783655699	1.24072e+06
CON	CON1	O75636	55.3807	0.899184	7.146573356124847E-20	3.6270130637892895E-23	2.36544e+06	GEPGDPVNLLR	Stripped Sequence	TRUE	0	GEPGDPVNLLR	4	1	FALSE	2	_GEPGDPVNLLR_	_GEPGDPVNLLR_	583.8118286132812	583.8129310622479	783575216	1.95849e+06
CON	CON1	O75636	55.3807	0.899184	7.146573356124847E-20	3.6270130637892895E-23	2.36544e+06	FSEGTAGDSLSLHSGR	Stripped Sequence	TRUE	0	FSEGTAGDSLSLHSGR	5	1	FALSE	3	_FSEGTAGDSLSLHSGR_	_FSEGTAGDSLSLHSGR_	540.92529296875	540.9264024437704	783582141	469507
CON	CON1	O75636	55.3807	0.899184	7.146573356124847E-20	3.6270130637892895E-23	2.36544e+06	QDGSVDFFR	Stripped Sequence	TRUE	0	QDGSVDFFR	6	1	FALSE	2	_QDGSVDFFR_	_QDGSVDFFR_	535.7487182617188	535.7496413081948	783664912	900371
CON	CON1	O75636	55.3807	0.899184	7.146573356124847E-20	3.6270130637892895E-23	2.36544e+06	RQDGSVDFFR	Stripped Sequence	TRUE	1	RQDGSVDFFR	7	2	FALSE	3	_RQDGSVDFFR_	_RQDGSVDFFR_	409.5352783203125	409.53573363751906	783612642	1.57596e+06
CON	CON1	O75636	55.3807	0.899184	7.146573356124847E-20	3.6270130637892895E-23	2.36544e+06	RQDGSVDFFR	Stripped Sequence	TRUE	1	RQDGSVDFFR	7	2	FALSE	2	_RQDGSVDFFR_	_RQDGSVDFFR_	613.7992553710938	613.8004828692046	783623942	742877
CON	CON1	O75636	55.3807	0.899184	7.146573356124847E-20	3.6270130637892895E-23	2.36544e+06	ELLSQGATLSGWYHLCLPEGR	Stripped Sequence	TRUE	0	ELLSQGATLSGWYHLCLPEGR	8	1	FALSE	3	_ELLSQGATLSGWYHLC[+57]LPEGR_	_ELLSQGATLSGWYHLC[Carbamidomethyl (C)]LPEGR_	796.3986206054688	796.4003237582684	783631717	744467
CON	CON1	O75636	55.3807	0.899184	7.146573356124847E-20	3.6270130637892895E-23	2.36544e+06	LLGEVDHYQLALGK	Stripped Sequence	TRUE	0	LLGEVDHYQLALGK	9	2	FALSE	3	_LLGEVDHYQLALGK_	_LLGEVDHYQLALGK_	519.2874755859375	519.2882634460279	783567623	2583303
CON	CON1	O75636	55.3807	0.899184	7.146573356124847E-20	3.6270130637892895E-23	2.36544e+06	LLGEVDHYQLALGK	Stripped Sequence	TRUE	0	LLGEVDHYQLALGK	9	2	FALSE	2	_LLGEVDHYQLALGK_	_LLGEVDHYQLALGK_	778.4275512695312	778.4291662548593	783665000	296761
CON	CON1	O75636	55.3807	0.899184	7.146573356124847E-20	3.6270130637892895E-23	2.36544e+06	MGPKGEPGDPVNLLR	Stripped Sequence	TRUE	1	MGPKGEPGDPVNLLR	10	1	FALSE	3	_M[+16]GPKGEPGDPVNLLR_	_M[Oxidation (M)]GPKGEPGDPVNLLR_	532.6118774414062	532.6128511243546	783631881	145404
CON	CON1	O75636	55.3807	0.899184	7.146573356124847E-20	3.6270130637892895E-23	2.36544e+06	MGPKGEPGDPVNLLR	Stripped Sequence	TRUE	1	MGPKGEPGDPVNLLR	10	1	FALSE	2	_M[+16]GPKGEPGDPVNLLR_	_M[Oxidation (M)]GPKGEPGDPVNLLR_	798.4141235351562	798.4159006027487	783631889	33602
CON	CON1	O75636	55.3807	0.899184	7.146573356124847E-20	3.6270130637892895E-23	2.36544e+06	ALPVFCDMDTEGGGWLVFQR	Stripped Sequence	TRUE	0	ALPVFCDMDTEGGGWLVFQR	11	3	FALSE	2	_ALPVFC[+57]DMDTEGGGWLVFQR_	_ALPVFC[Carbamidomethyl (C)]DMDTEGGGWLVFQR_	1149.5377197265625	1149.5400951167373	783613306	252876
CON	CON1	O75636	55.3807	0.899184	7.146573356124847E-20	3.6270130637892895E-23	2.36544e+06	ALPVFCDMDTEGGGWLVFQR	Stripped Sequence	TRUE	0	ALPVFCDMDTEGGGWLVFQR	11	3	FALSE	3	_ALPVFC[+57]DMDTEGGGWLVFQR_	_ALPVFC[Carbamidomethyl (C)]DMDTEGGGWLVFQR_	766.6942749023438	766.6963048785639	783613314	265405
CON	CON1	O75636	55.3807	0.899184	7.146573356124847E-20	3.6270130637892895E-23	2.36544e+06	ALPVFCDMDTEGGGWLVFQR	Stripped Sequence	TRUE	0	ALPVFCDMDTEGGGWLVFQR	11	3	FALSE	3	_ALPVFC[+57]DM[+16]DTEGGGWLVFQR_	_ALPVFC[Carbamidomethyl (C)]DM[Oxidation (M)]DTEGGGWLVFQR_	772.02587890625	772.0277443998659	783594979	96800.8
CON	CON1	O75636	55.3807	0.899184	7.146573356124847E-20	3.6270130637892895E-23	2.36544e+06	YAVSEAAAHKYGIDWASGR	Stripped Sequence	TRUE	1	YAVSEAAAHKYGIDWASGR	12	1	FALSE	4	_YAVSEAAAHKYGIDWASGR_	_YAVSEAAAHKYGIDWASGR_	513.7537841796875	513.754693970494	783584580	4.36933e+06
CON	CON1	O75636	55.3807	0.899184	7.146573356124847E-20	3.6270130637892895E-23	2.36544e+06	AGFGNQESEFWLGNENLHQLTLQGNWELR	Stripped Sequence	TRUE	0	AGFGNQESEFWLGNENLHQLTLQGNWELR	13	0	FALSE	3	_AGFGNQESEFWLGNENLHQLTLQGNWELR_	_AGFGNQESEFWLGNENLHQLTLQGNWELR_	1129.876220703125	1129.8784362117012	783592132	16718.6
CON	CON1	O75636	55.3807	0.899184	7.146573356124847E-20	3.6270130637892895E-23	2.36544e+06	PFTTYDADHDSSNSNCAVIVHGAWWYASCYR	Stripped Sequence	TRUE	0	PFTTYDADHDSSNSNCAVIVHGAWWYASCYR	14	0	FALSE	4	_PFTTYDADHDSSNSNC[+57]AVIVHGAWWYASC[+57]YR_	_PFTTYDADHDSSNSNC[Carbamidomethyl (C)]AVIVHGAWWYASC[Carbamidomethyl (C)]YR_	913.3926391601562	913.3945402125752	783637122	20836.6
CON	CON1	O75882	57.6943	0.888104	3.4548064008800277E-23	2.1714671592248833E-20	1.64119e+06	LTLTPWVGLR	Stripped Sequence	TRUE	0	LTLTPWVGLR	1	1	TRUE	2	_LTLTPWVGLR_	_LTLTPWVGLR_	578.3478393554688	578.3489456889151	783668596	1.94225e+06
CON	CON1	O75882	57.6943	0.888104	3.4548064008800277E-23	2.1714671592248833E-20	1.64119e+06	YQGNPLR	Stripped Sequence	TRUE	0	YQGNPLR	2	1	TRUE	2	_YQGNPLR_	_YQGNPLR_	424.22467041015625	424.22526080211816	783618745	1834342
CON	CON1	O75882	57.6943	0.888104	3.4548064008800277E-23	2.1714671592248833E-20	1.64119e+06	LTGSSGFVTDGPGNYK	Stripped Sequence	TRUE	0	LTGSSGFVTDGPGNYK	3	1	TRUE	2	_LTGSSGFVTDGPGNYK_	_LTGSSGFVTDGPGNYK_	800.3861083984375	800.3878538252011	783649804	1.14697e+06
CON	CON1	O75882	57.6943	0.888104	3.4548064008800277E-23	2.1714671592248833E-20	1.64119e+06	NHNALLASLTTQK	Stripped Sequence	TRUE	0	NHNALLASLTTQK	4	2	FALSE	3	_NHNALLASLTTQK_	_NHNALLASLTTQK_	470.92816162109375	470.9289342170358	783604555	820086
CON	CON1	O75882	57.6943	0.888104	3.4548064008800277E-23	2.1714671592248833E-20	1.64119e+06	NHNALLASLTTQK	Stripped Sequence	TRUE	0	NHNALLASLTTQK	4	2	FALSE	2	_NHNALLASLTTQK_	_NHNALLASLTTQK_	705.8886108398438	705.8902314271527	783588664	134723
CON	CON1	O75882	57.6943	0.888104	3.4548064008800277E-23	2.1714671592248833E-20	1.64119e+06	TACGDCTSGSSECMWCSNMK	Stripped Sequence	TRUE	0	TACGDCTSGSSECMWCSNMK	5	2	FALSE	2	_TAC[+57]GDC[+57]TSGSSEC[+57]MWC[+57]SNMK_	_TAC[Carbamidomethyl (C)]GDC[Carbamidomethyl (C)]TSGSSEC[Carbamidomethyl (C)]MWC[Carbamidomethyl (C)]SNMK_	1164.909423828125	1164.9116230498244	783577845	328570
CON	CON1	O75882	57.6943	0.888104	3.4548064008800277E-23	2.1714671592248833E-20	1.64119e+06	TACGDCTSGSSECMWCSNMK	Stripped Sequence	TRUE	0	TACGDCTSGSSECMWCSNMK	5	2	FALSE	3	_TAC[+57]GDC[+57]TSGSSEC[+57]MWC[+57]SNMK_	_TAC[Carbamidomethyl (C)]GDC[Carbamidomethyl (C)]TSGSSEC[Carbamidomethyl (C)]MWC[Carbamidomethyl (C)]SNMK_	776.9420776367188	776.9438293457047	783669184	106240
CON	CON1	O75882	57.6943	0.888104	3.4548064008800277E-23	2.1714671592248833E-20	1.64119e+06	NQECIALPENICGIGWHLVGNSCLK	Stripped Sequence	TRUE	0	NQECIALPENICGIGWHLVGNSCLK	6	1	FALSE	3	_NQEC[+57]IALPENIC[+57]GIGWHLVGNSC[+57]LK_	_NQEC[Carbamidomethyl (C)]IALPENIC[Carbamidomethyl (C)]GIGWHLVGNSC[Carbamidomethyl (C)]LK_	961.4630737304688	961.4649070042833	783644150	458109
CON	CON1	O75882	57.6943	0.888104	3.4548064008800277E-23	2.1714671592248833E-20	1.64119e+06	ALYVHGGYK	Stripped Sequence	TRUE	0	ALYVHGGYK	7	1	FALSE	2	_ALYVHGGYK_	_ALYVHGGYK_	504.2690734863281	504.26991798047936	783582559	454456
CON	CON1	O75882	57.6943	0.888104	3.4548064008800277E-23	2.1714671592248833E-20	1.64119e+06	CTWLIEGQPNR	Stripped Sequence	TRUE	0	CTWLIEGQPNR	8	1	FALSE	2	_C[+57]TWLIEGQPNR_	_C[Carbamidomethyl (C)]TWLIEGQPNR_	687.3351440429688	687.3365665707988	783648680	325763
CON	CON1	O75882	57.6943	0.888104	3.4548064008800277E-23	2.1714671592248833E-20	1.64119e+06	SEAACLAAGPGIR	Stripped Sequence	TRUE	0	SEAACLAAGPGIR	9	2	FALSE	3	_SEAAC[+57]LAAGPGIR_	_SEAAC[Carbamidomethyl (C)]LAAGPGIR_	424.8836975097656	424.8843500801442	783594379	70115.9
CON	CON1	O75882	57.6943	0.888104	3.4548064008800277E-23	2.1714671592248833E-20	1.64119e+06	SEAACLAAGPGIR	Stripped Sequence	TRUE	0	SEAACLAAGPGIR	9	2	FALSE	2	_SEAAC[+57]LAAGPGIR_	_SEAAC[Carbamidomethyl (C)]LAAGPGIR_	636.8218994140625	636.8233462696951	783594371	2829829
CON	CON1	O75882	57.6943	0.888104	3.4548064008800277E-23	2.1714671592248833E-20	1.64119e+06	SVNNVVVR	Stripped Sequence	TRUE	0	SVNNVVVR	10	1	FALSE	2	_SVNNVVVR_	_SVNNVVVR_	443.7588806152344	443.759466368431	783624866	993067
CON	CON1	O75882	57.6943	0.888104	3.4548064008800277E-23	2.1714671592248833E-20	1.64119e+06	EEYSNLKLPR	Stripped Sequence	TRUE	1	EEYSNLKLPR	11	1	FALSE	3	_EEYSNLKLPR_	_EEYSNLKLPR_	416.89093017578125	416.89153406592527	783599786	56668.3
CON	CON1	O75882	57.6943	0.888104	3.4548064008800277E-23	2.1714671592248833E-20	1.64119e+06	CNPGTGQCVCPAGWVGEQCQHCGGR	Stripped Sequence	TRUE	0	CNPGTGQCVCPAGWVGEQCQHCGGR	12	0	FALSE	3	_C[+57]NPGTGQC[+57]VC[+57]PAGWVGEQC[+57]QHC[+57]GGR_	_C[Carbamidomethyl (C)]NPGTGQC[Carbamidomethyl (C)]VC[Carbamidomethyl (C)]PAGWVGEQC[Carbamidomethyl (C)]QHC[Carbamidomethyl (C)]GGR_	944.7140502929688	944.7160590098566	783635659	30889.6
CON	CON1	O75882	57.6943	0.888104	3.4548064008800277E-23	2.1714671592248833E-20	1.64119e+06	IMQSSQSMSK	Stripped Sequence	TRUE	0	IMQSSQSMSK	13	1	FALSE	2	_IMQSSQSMSK_	_IMQSSQSMSK_	563.7651977539062	563.7658165884516	783654349	1.12273e+06
CON	CON1	O75882	57.6943	0.888104	3.4548064008800277E-23	2.1714671592248833E-20	1.64119e+06	IMQSSQSMSK	Stripped Sequence	TRUE	0	IMQSSQSMSK	13	1	FALSE	2	_IM[+16]QSSQSMSK_	_IM[Oxidation (M)]QSSQSMSK_	571.7626342773438	571.7632784986384	783586458	19310
CON	CON1	O75882	57.6943	0.888104	3.4548064008800277E-23	2.1714671592248833E-20	1.64119e+06	KVEFVLK	Stripped Sequence	TRUE	1	KVEFVLK	14	0	FALSE	2	_KVEFVLK_	_KVEFVLK_	431.7734680175781	431.7740236684359	783604105	17477.150390625
CON	CON1	O75882	57.6943	0.888104	3.4548064008800277E-23	2.1714671592248833E-20	1.64119e+06	YDVDTQMWTILK	Stripped Sequence	TRUE	0	YDVDTQMWTILK	15	1	FALSE	2	_YDVDTQMWTILK_	_YDVDTQMWTILK_	756.873779296875	756.8754964269716	783666196	791909
CON	CON1	O75882	57.6943	0.888104	3.4548064008800277E-23	2.1714671592248833E-20	1.64119e+06	YDVDTQMWTILK	Stripped Sequence	TRUE	0	YDVDTQMWTILK	15	1	FALSE	2	_YDVDTQM[+16]WTILK_	_YDVDTQM[Oxidation (M)]WTILK_	764.8712158203125	764.873063136494	783650017	19530.6
CON	CON1	O75882	57.6943	0.888104	3.4548064008800277E-23	2.1714671592248833E-20	1.64119e+06	DNPMYYCNK	Stripped Sequence	TRUE	0	DNPMYYCNK	16	1	FALSE	2	_DNPMYYC[+57]NK_	_DNPMYYC[Carbamidomethyl (C)]NK_	602.74169921875	602.7428400341391	783658921	329107
CON	CON1	O75882	57.6943	0.888104	3.4548064008800277E-23	2.1714671592248833E-20	1.64119e+06	DNPMYYCNK	Stripped Sequence	TRUE	0	DNPMYYCNK	16	1	FALSE	2	_DNPM[+16]YYC[+57]NK_	_DNPM[Oxidation (M)]YYC[Carbamidomethyl (C)]NK_	610.7391967773438	610.7404795819697	783597921	18344.994140625
CON	CON1	O75882	57.6943	0.888104	3.4548064008800277E-23	2.1714671592248833E-20	1.64119e+06	SCALDQNCQWEPR	Stripped Sequence	TRUE	0	SCALDQNCQWEPR	17	1	FALSE	2	_SC[+57]ALDQNC[+57]QWEPR_	_SC[Carbamidomethyl (C)]ALDQNC[Carbamidomethyl (C)]QWEPR_	832.3511962890625	832.3532198389483	783656875	1.56691e+06
CON	CON1	O75882	57.6943	0.888104	3.4548064008800277E-23	2.1714671592248833E-20	1.64119e+06	IYMYGGK	Stripped Sequence	TRUE	0	IYMYGGK	18	1	FALSE	2	_IYMYGGK_	_IYMYGGK_	416.20709228515625	416.20754959715765	783604188	77801.4
CON	CON1	O75882	57.6943	0.888104	3.4548064008800277E-23	2.1714671592248833E-20	1.64119e+06	CFSSDFMAYDIACDR	Stripped Sequence	TRUE	0	CFSSDFMAYDIACDR	19	2	FALSE	2	_C[+57]FSSDFMAYDIAC[+57]DR_	_C[Carbamidomethyl (C)]FSSDFMAYDIAC[Carbamidomethyl (C)]DR_	929.3656616210938	929.3676642262286	783625173	244362
CON	CON1	O75882	57.6943	0.888104	3.4548064008800277E-23	2.1714671592248833E-20	1.64119e+06	CFSSDFMAYDIACDR	Stripped Sequence	TRUE	0	CFSSDFMAYDIACDR	19	2	FALSE	3	_C[+57]FSSDFMAYDIAC[+57]DR_	_C[Carbamidomethyl (C)]FSSDFMAYDIAC[Carbamidomethyl (C)]DR_	619.9129028320312	619.9141407963059	783604009	45663.1
CON	CON1	O75882	57.6943	0.888104	3.4548064008800277E-23	2.1714671592248833E-20	1.64119e+06	GEACDIPHCTDNCGFPHR	Stripped Sequence	TRUE	0	GEACDIPHCTDNCGFPHR	20	1	FALSE	4	_GEAC[+57]DIPHC[+57]TDNC[+57]GFPHR_	_GEAC[Carbamidomethyl (C)]DIPHC[Carbamidomethyl (C)]TDNC[Carbamidomethyl (C)]GFPHR_	536.4689331054688	536.4699263908863	783647829	178160
CON	CON1	O75882	57.6943	0.888104	3.4548064008800277E-23	2.1714671592248833E-20	1.64119e+06	GEACDIPHCTDNCGFPHR	Stripped Sequence	TRUE	0	GEACDIPHCTDNCGFPHR	20	1	FALSE	3	_GEAC[+57]DIPHC[+57]TDNC[+57]GFPHR_	_GEAC[Carbamidomethyl (C)]DIPHC[Carbamidomethyl (C)]TDNC[Carbamidomethyl (C)]GFPHR_	714.9561157226562	714.9578255867654	783647821	33315.2
CON	CON1	O75882	57.6943	0.888104	3.4548064008800277E-23	2.1714671592248833E-20	1.64119e+06	GEACDIPHCTDNCGFPHR	Stripped Sequence	TRUE	0	GEACDIPHCTDNCGFPHR	20	1	FALSE	2	_GEAC[+57]DIPHC[+57]TDNC[+57]GFPHR_	_GEAC[Carbamidomethyl (C)]DIPHC[Carbamidomethyl (C)]TDNC[Carbamidomethyl (C)]GFPHR_	1071.9305419921875	1071.9327788836624	783657105	18010.2
CON	CON1	O75882	57.6943	0.888104	3.4548064008800277E-23	2.1714671592248833E-20	1.64119e+06	DLDMFINASK	Stripped Sequence	TRUE	0	DLDMFINASK	21	1	FALSE	2	_DLDMFINASK_	_DLDMFINASK_	577.2815551757812	577.2824615429664	783609086	218130
CON	CON1	O75882	57.6943	0.888104	3.4548064008800277E-23	2.1714671592248833E-20	1.64119e+06	YYTAINFVATPDEQNR	Stripped Sequence	TRUE	0	YYTAINFVATPDEQNR	22	1	FALSE	2	_YYTAINFVATPDEQNR_	_YYTAINFVATPDEQNR_	951.4550170898438	951.4568588314932	783631567	81712.2
CON	CON1	O75882	57.6943	0.888104	3.4548064008800277E-23	2.1714671592248833E-20	1.64119e+06	AKEQYAVVGHSAHIVTLK	Stripped Sequence	TRUE	1	AKEQYAVVGHSAHIVTLK	23	0	FALSE	4	_AKEQYAVVGHSAHIVTLK_	_AKEQYAVVGHSAHIVTLK_	488.5244445800781	488.5253117734329	783638340	24435.2
CON	CON1	O75882	57.6943	0.888104	3.4548064008800277E-23	2.1714671592248833E-20	1.64119e+06	WSVLPRPDLHHDVNR	Stripped Sequence	TRUE	1	WSVLPRPDLHHDVNR	24	1	FALSE	4	_WSVLPRPDLHHDVNR_	_WSVLPRPDLHHDVNR_	460.9945983886719	460.99537425881806	783613130	198131
CON	CON1	O75882	57.6943	0.888104	3.4548064008800277E-23	2.1714671592248833E-20	1.64119e+06	WSVLPRPDLHHDVNR	Stripped Sequence	TRUE	1	WSVLPRPDLHHDVNR	24	1	FALSE	3	_WSVLPRPDLHHDVNR_	_WSVLPRPDLHHDVNR_	614.3236694335938	614.3249240140925	783622128	23008.7
CON	CON1	O75882	57.6943	0.888104	3.4548064008800277E-23	2.1714671592248833E-20	1.64119e+06	EQYAVVGHSAHIVTLK	Stripped Sequence	TRUE	0	EQYAVVGHSAHIVTLK	25	0	FALSE	3	_EQYAVVGHSAHIVTLK_	_EQYAVVGHSAHIVTLK_	584.65283203125	584.6540248788615	783573745	28352.8
CON	CON1	O75882	57.6943	0.888104	3.4548064008800277E-23	2.1714671592248833E-20	1.64119e+06	CIEGSYK	Stripped Sequence	TRUE	0	CIEGSYK	26	0	FALSE	2	_C[+57]IEGSYK_	_C[Carbamidomethyl (C)]IEGSYK_	428.6971130371094	428.69734174733856	783611812	27003.1
CON	CON1	O75882	57.6943	0.888104	3.4548064008800277E-23	2.1714671592248833E-20	1.64119e+06	DSFSNEKFDFR	Stripped Sequence	TRUE	1	DSFSNEKFDFR	27	0	FALSE	3	_DSFSNEKFDFR_	_DSFSNEKFDFR_	464.54571533203125	464.54641999252755	783570370	55422.7
CON	CON1	O75882	57.6943	0.888104	3.4548064008800277E-23	2.1714671592248833E-20	1.64119e+06	DNPMYYCNKK	Stripped Sequence	TRUE	1	DNPMYYCNKK	28	0	FALSE	2	_DNPMYYC[+57]NKK_	_DNPMYYC[Carbamidomethyl (C)]NKK_	666.7891845703125	666.7905315066414	783602112	42321.6
CON	CON1	O75882	57.6943	0.888104	3.4548064008800277E-23	2.1714671592248833E-20	1.64119e+06	NTWSILHTQGALVQGGYGHSSVYDHR	Stripped Sequence	TRUE	0	NTWSILHTQGALVQGGYGHSSVYDHR	29	0	FALSE	4	_NTWSILHTQGALVQGGYGHSSVYDHR_	_NTWSILHTQGALVQGGYGHSSVYDHR_	721.604	721.6050952564403	783658350	23557.978515625
CON	CON1	O75882	57.6943	0.888104	3.4548064008800277E-23	2.1714671592248833E-20	1.64119e+06	CVWNTGSSQCISWALATDEQEEK	Stripped Sequence	TRUE	0	CVWNTGSSQCISWALATDEQEEK	30	0	FALSE	3	_C[+57]VWNTGSSQC[+57]ISWALATDEQEEK_	_C[Carbamidomethyl (C)]VWNTGSSQC[Carbamidomethyl (C)]ISWALATDEQEEK_	900.395263671875	900.397136070384	783624358	54823.7
CON	CON1	O75882	57.6943	0.888104	3.4548064008800277E-23	2.1714671592248833E-20	1.64119e+06	DKIYMYGGK	Stripped Sequence	TRUE	1	DKIYMYGGK	31	0	FALSE	2	_DKIYMYGGK_	_DKIYMYGGK_	537.76806640625	537.769039831352	783633987	23809.9
CON	CON1	O95445	54.9456	0.894009	3.275305265560367E-19	6.402912208557626E-22	3.02611e+06	SLTSCLDSK	Stripped Sequence	TRUE	0	SLTSCLDSK	1	1	TRUE	2	_SLTSC[+57]LDSK_	_SLTSC[Carbamidomethyl (C)]LDSK_	505.7447814941406	505.7456699526227	783575969	6879806
CON	CON1	O95445	54.9456	0.894009	3.275305265560367E-19	6.402912208557626E-22	3.02611e+06	WIYHLTEGSTDLR	Stripped Sequence	TRUE	0	WIYHLTEGSTDLR	2	2	TRUE	3	_WIYHLTEGSTDLR_	_WIYHLTEGSTDLR_	530.9352416992188	530.9362134308183	783572101	2.23066e+06
CON	CON1	O95445	54.9456	0.894009	3.275305265560367E-19	6.402912208557626E-22	3.02611e+06	WIYHLTEGSTDLR	Stripped Sequence	TRUE	0	WIYHLTEGSTDLR	2	2	TRUE	2	_WIYHLTEGSTDLR_	_WIYHLTEGSTDLR_	795.899169921875	795.9009596244003	783663154	741925
CON	CON1	O95445	54.9456	0.894009	3.275305265560367E-19	6.402912208557626E-22	3.02611e+06	TELFSSSCPGGIMLNETGQGYQR	Stripped Sequence	TRUE	0	TELFSSSCPGGIMLNETGQGYQR	3	1	TRUE	3	_TELFSSSC[+57]PGGIMLNETGQGYQR_	_TELFSSSC[Carbamidomethyl (C)]PGGIMLNETGQGYQR_	844.7213134765625	844.7232045156694	783659213	712219
CON	CON1	O95445	54.9456	0.894009	3.275305265560367E-19	6.402912208557626E-22	3.02611e+06	AFLLTPR	Stripped Sequence	TRUE	0	AFLLTPR	4	1	FALSE	2	_AFLLTPR_	_AFLLTPR_	409.2501525878906	409.2505843835693	783612352	14092973
CON	CON1	O95445	54.9456	0.894009	3.275305265560367E-19	6.402912208557626E-22	3.02611e+06	MKDGLCVPR	Stripped Sequence	TRUE	1	MKDGLCVPR	5	1	FALSE	2	_MKDGLC[+57]VPR_	_MKDGLC[Carbamidomethyl (C)]VPR_	538.2730102539062	538.2741122430793	783656381	1.80015e+06
CON	CON1	O95445	54.9456	0.894009	3.275305265560367E-19	6.402912208557626E-22	3.02611e+06	MKDGLCVPR	Stripped Sequence	TRUE	1	MKDGLCVPR	5	1	FALSE	2	_M[+16]KDGLC[+57]VPR_	_M[Oxidation (M)]KDGLC[Carbamidomethyl (C)]VPR_	546.2704467773438	546.2712281162063	783656365	52774.2
CON	CON1	O95445	54.9456	0.894009	3.275305265560367E-19	6.402912208557626E-22	3.02611e+06	KWIYHLTEGSTDLR	Stripped Sequence	TRUE	1	KWIYHLTEGSTDLR	6	3	FALSE	4	_KWIYHLTEGSTDLR_	_KWIYHLTEGSTDLR_	430.4769592285156	430.47752067700117	783589424	113354
CON	CON1	O95445	54.9456	0.894009	3.275305265560367E-19	6.402912208557626E-22	3.02611e+06	KWIYHLTEGSTDLR	Stripped Sequence	TRUE	1	KWIYHLTEGSTDLR	6	3	FALSE	3	_KWIYHLTEGSTDLR_	_KWIYHLTEGSTDLR_	573.633544921875	573.634622877624	783600635	1.2531e+06
CON	CON1	O95445	54.9456	0.894009	3.275305265560367E-19	6.402912208557626E-22	3.02611e+06	KWIYHLTEGSTDLR	Stripped Sequence	TRUE	1	KWIYHLTEGSTDLR	6	3	FALSE	2	_KWIYHLTEGSTDLR_	_KWIYHLTEGSTDLR_	859.9466552734375	859.9484871699145	783589432	105609
CON	CON1	O95445	54.9456	0.894009	3.275305265560367E-19	6.402912208557626E-22	3.02611e+06	DGLCVPR	Stripped Sequence	TRUE	0	DGLCVPR	7	0	FALSE	2	_DGLC[+57]VPR_	_DGLC[Carbamidomethyl (C)]VPR_	408.70526123046875	408.7057574619576	783659435	17073.056640625
CON	CON1	O95445	54.9456	0.894009	3.275305265560367E-19	6.402912208557626E-22	3.02611e+06	EFPEVHLGQWYFIAGAAPTK	Stripped Sequence	TRUE	0	EFPEVHLGQWYFIAGAAPTK	8	0	FALSE	3	_EFPEVHLGQWYFIAGAAPTK_	_EFPEVHLGQWYFIAGAAPTK_	754.384521484375	754.3863998208832	783657185	21907.3
CON	CON1	O95445	54.9456	0.894009	3.275305265560367E-19	6.402912208557626E-22	3.02611e+06	EELATFDPVDNIVFNMAAGSAPMQLHLR	Stripped Sequence	TRUE	0	EELATFDPVDNIVFNMAAGSAPMQLHLR	9	1	FALSE	3	_EELATFDPVDNIVFNMAAGSAPMQLHLR_	_EELATFDPVDNIVFNMAAGSAPMQLHLR_	1029.50732421875	1029.5098033241543	783626654	102321
CON	CON1	O95497	43.1401	0.744969	3.426634682178514E-06	0.027353794693786366	45026.7	DSLYPYLEDIPDPEVNWIPCNNR	Stripped Sequence	TRUE	0	DSLYPYLEDIPDPEVNWIPCNNR	1	1	TRUE	3	_DSLYPYLEDIPDPEVNWIPC[+57]NNR_	_DSLYPYLEDIPDPEVNWIPC[Carbamidomethyl (C)]NNR_	940.4375610351562	940.4399126492285	783627431	50815.8
CON	CON1	O95497	43.1401	0.744969	3.426634682178514E-06	0.027353794693786366	45026.7	MSENIPNEVYALGAFDGLHTVEGR	Stripped Sequence	TRUE	0	MSENIPNEVYALGAFDGLHTVEGR	2	1	TRUE	3	_MSENIPNEVYALGAFDGLHTVEGR_	_MSENIPNEVYALGAFDGLHTVEGR_	873.755126953125	873.7568468057824	783649516	62903.3
CON	CON1	O95497	43.1401	0.744969	3.426634682178514E-06	0.027353794693786366	45026.7	EEALALMNR	Stripped Sequence	TRUE	0	EEALALMNR	3	0	TRUE	2	_EEALALMNR_	_EEALALMNR_	523.7686157226562	523.7695175147345	783658849	21361.142578125
CON	CON1	O95497	43.1401	0.744969	3.426634682178514E-06	0.027353794693786366	45026.7	FGQTPVQER	Stripped Sequence	TRUE	0	FGQTPVQER	4	0	FALSE	2	_FGQTPVQER_	_FGQTPVQER_	531.2723388671875	531.2733783800202	783671580	19091.4
CON	CON1	O95497	43.1401	0.744969	3.426634682178514E-06	0.027353794693786366	45026.7	GTVFFDEFTFVK	Stripped Sequence	TRUE	0	GTVFFDEFTFVK	5	1	FALSE	2	_GTVFFDEFTFVK_	_GTVFFDEFTFVK_	718.8584594726562	718.8601164471545	783594579	33675.6
CON	CON1	O95497	43.1401	0.744969	3.426634682178514E-06	0.027353794693786366	45026.7	YQYNTDVVFDSQGK	Stripped Sequence	FALSE	0	YQYNTDVVFDSQGK	6	0	FALSE	2	_YQYNTDVVFDSQGK_	_YQYNTDVVFDSQGK_	832.383544921875	832.3856360934805	783587556	26653.1
CON	CON1	O95497	43.1401	0.744969	3.426634682178514E-06	0.027353794693786366	45026.7	VNFLASNIHYPSK	Stripped Sequence	TRUE	0	VNFLASNIHYPSK	7	0	FALSE	3	_VNFLASNIHYPSK_	_VNFLASNIHYPSK_	497.2647705078125	497.26560974874803	783588904	54288.8
CON	CON1	O95810	51.6459	0.872026	1.3770223862463494E-14	2.378027957645184E-16	117668	SDGDPVQPAVLQVHQTS	Stripped Sequence	TRUE	0	SDGDPVQPAVLQVHQTS	1	1	TRUE	2	_SDGDPVQPAVLQVHQTS_	_SDGDPVQPAVLQVHQTS_	889.4393920898438	889.4413355310757	783651884	212237
CON	CON1	O95810	51.6459	0.872026	1.3770223862463494E-14	2.378027957645184E-16	117668	DNSQVNAVTVLTLLDK	Stripped Sequence	TRUE	0	DNSQVNAVTVLTLLDK	2	1	TRUE	2	_DNSQVNAVTVLTLLDK_	_DNSQVNAVTVLTLLDK_	865.4701538085938	865.4721202200102	783667897	124353
CON	CON1	O95810	51.6459	0.872026	1.3770223862463494E-14	2.378027957645184E-16	117668	LVNMLDAVQENQHK	Stripped Sequence	TRUE	0	LVNMLDAVQENQHK	3	0	TRUE	3	_LVNMLDAVQENQHK_	_LVNMLDAVQENQHK_	546.9471435546875	546.9481623636457	783646858	16412.701171875
CON	CON1	P00325	51.18	0.569224	5.479288327628427E-14	0.4190129130516584	34246.8	IDAASPLEK	Stripped Sequence	FALSE	0	IDAASPLEK	1	0	TRUE	2	_IDAASPLEK_	_IDAASPLEK_	472.2583923339844	472.2591244117968	783625626	34530.9
CON	CON1	P00325	51.18	0.569224	5.479288327628427E-14	0.4190129130516584	34246.8	KPFSIEDVEVAPPK	Stripped Sequence	TRUE	1	KPFSIEDVEVAPPK	2	0	TRUE	3	_KPFSIEDVEVAPPK_	_KPFSIEDVEVAPPK_	519.2837524414062	519.2846550129167	783616105	30129.314453125
CON	CON1	P00325	51.18	0.569224	5.479288327628427E-14	0.4190129130516584	34246.8	AAVLWEVK	Stripped Sequence	TRUE	0	AAVLWEVK	3	0	TRUE	2	_AAVLWEVK_	_AAVLWEVK_	458.269	458.2692730502768	783656230	38080.3
CON	CON1	P00325	51.18	0.569224	5.479288327628427E-14	0.4190129130516584	34246.8	INEGFDLLHSGK	Stripped Sequence	FALSE	0	INEGFDLLHSGK	4	0	FALSE	3	_INEGFDLLHSGK_	_INEGFDLLHSGK_	443.8981018066406	443.8987619291602	783622256	53033.6
CON	CON1	P00325	51.18	0.569224	5.479288327628427E-14	0.4190129130516584	34246.8	NPESNYCLK	Stripped Sequence	FALSE	0	NPESNYCLK	5	0	FALSE	2	_NPESNYC[+57]LK_	_NPESNYC[Carbamidomethyl (C)]LK_	562.7556762695312	562.7568059643189	783647218	48693.2
CON	CON1	P00325	51.18	0.569224	5.479288327628427E-14	0.4190129130516584	34246.8	KPIQEVLK	Stripped Sequence	FALSE	1	KPIQEVLK	6	0	FALSE	2	_KPIQEVLK_	_KPIQEVLK_	477.8027648925781	477.8034848960638	783650232	51907
CON	CON1	P00352	47.2778	0.473983	1.2836411054410992E-09	0.5744677085520039	34545.9	GYFVQPTVFSNVTDEMR	Stripped Sequence	TRUE	0	GYFVQPTVFSNVTDEMR	1	0	TRUE	2	_GYFVQPTVFSNVTDEMR_	_GYFVQPTVFSNVTDEMR_	995.472412109375	995.4744595399524	783671220	32811.8
CON	CON1	P00352	47.2778	0.473983	1.2836411054410992E-09	0.5744677085520039	34545.9	YILGNPLTPGVTQGPQIDKEQYDK	Stripped Sequence	TRUE	1	YILGNPLTPGVTQGPQIDKEQYDK	2	0	TRUE	3	_YILGNPLTPGVTQGPQIDKEQYDK_	_YILGNPLTPGVTQGPQIDKEQYDK_	892.1289672851562	892.130730205237	783572738	39646.9
CON	CON1	P00352	47.2778	0.473983	1.2836411054410992E-09	0.5744677085520039	34545.9	IFINNEWHDSVSGK	Stripped Sequence	TRUE	0	IFINNEWHDSVSGK	3	0	TRUE	3	_IFINNEWHDSVSGK_	_IFINNEWHDSVSGK_	549.271	549.2715036561289	783659315	31179
CON	CON1	P00450	57.1086	0.903787	1.8277079201647475E-22	3.0860814329086665E-24	67817328	GAYPLSIEPIGVR	Stripped Sequence	TRUE	0	GAYPLSIEPIGVR	1	2	TRUE	2	_GAYPLSIEPIGVR_	_GAYPLSIEPIGVR_	686.3851928710938	686.3865054215635	783588600	137347888
CON	CON1	P00450	57.1086	0.903787	1.8277079201647475E-22	3.0860814329086665E-24	67817328	GAYPLSIEPIGVR	Stripped Sequence	TRUE	0	GAYPLSIEPIGVR	1	2	TRUE	3	_GAYPLSIEPIGVR_	_GAYPLSIEPIGVR_	457.9258728027344	457.9264810525814	783588608	1.12269e+06
CON	CON1	P00450	57.1086	0.903787	1.8277079201647475E-22	3.0860814329086665E-24	67817328	EVGPTNADPVCLAK	Stripped Sequence	TRUE	0	EVGPTNADPVCLAK	2	1	TRUE	2	_EVGPTNADPVC[+57]LAK_	_EVGPTNADPVC[Carbamidomethyl (C)]LAK_	735.8665161132812	735.8681675958652	783651228	95981152
CON	CON1	P00450	57.1086	0.903787	1.8277079201647475E-22	3.0860814329086665E-24	67817328	DIASGLIGPLIICK	Stripped Sequence	TRUE	0	DIASGLIGPLIICK	3	2	TRUE	2	_DIASGLIGPLIIC[+57]K_	_DIASGLIGPLIIC[Carbamidomethyl (C)]K_	735.4234619140625	735.4251743055709	783567464	74840120
CON	CON1	P00450	57.1086	0.903787	1.8277079201647475E-22	3.0860814329086665E-24	67817328	DIASGLIGPLIICK	Stripped Sequence	TRUE	0	DIASGLIGPLIICK	3	2	TRUE	3	_DIASGLIGPLIIC[+57]K_	_DIASGLIGPLIIC[Carbamidomethyl (C)]K_	490.6180419921875	490.6189608503609	783567472	1.63098e+06
CON	CON1	P00450	57.1086	0.903787	1.8277079201647475E-22	3.0860814329086665E-24	67817328	EYTDASFTNR	Stripped Sequence	TRUE	0	EYTDASFTNR	4	1	FALSE	2	_EYTDASFTNR_	_EYTDASFTNR_	602.2674560546875	602.268692886111	783609204	61617256
CON	CON1	P00450	57.1086	0.903787	1.8277079201647475E-22	3.0860814329086665E-24	67817328	DLYSGLIGPLIVCR	Stripped Sequence	TRUE	0	DLYSGLIGPLIVCR	5	2	FALSE	2	_DLYSGLIGPLIVC[+57]R_	_DLYSGLIGPLIVC[Carbamidomethyl (C)]R_	788.4318237304688	788.4337063338895	783589096	55345712
CON	CON1	P00450	57.1086	0.903787	1.8277079201647475E-22	3.0860814329086665E-24	67817328	DLYSGLIGPLIVCR	Stripped Sequence	TRUE	0	DLYSGLIGPLIVCR	5	2	FALSE	3	_DLYSGLIGPLIVC[+57]R_	_DLYSGLIGPLIVC[Carbamidomethyl (C)]R_	525.9569702148438	525.9580024322021	783589104	2.6915e+06
CON	CON1	P00450	57.1086	0.903787	1.8277079201647475E-22	3.0860814329086665E-24	67817328	MFTTAPDQVDKEDEDFQESNK	Stripped Sequence	TRUE	1	MFTTAPDQVDKEDEDFQESNK	6	1	FALSE	3	_MFTTAPDQVDKEDEDFQESNK_	_MFTTAPDQVDKEDEDFQESNK_	825.3602905273438	825.362295368354	783577861	33321580
CON	CON1	P00450	57.1086	0.903787	1.8277079201647475E-22	3.0860814329086665E-24	67817328	MYYSAVDPTK	Stripped Sequence	TRUE	0	MYYSAVDPTK	7	2	FALSE	2	_MYYSAVDPTK_	_MYYSAVDPTK_	587.7760620117188	587.7772330006612	783625738	40614412
CON	CON1	P00450	57.1086	0.903787	1.8277079201647475E-22	3.0860814329086665E-24	67817328	MYYSAVDPTK	Stripped Sequence	TRUE	0	MYYSAVDPTK	7	2	FALSE	2	_M[+16]YYSAVDPTK_	_M[Oxidation (M)]YYSAVDPTK_	595.7735595703125	595.7746995483169	783609156	1.77189e+06
CON	CON1	P00450	57.1086	0.903787	1.8277079201647475E-22	3.0860814329086665E-24	67817328	DIFTGLIGPMK	Stripped Sequence	TRUE	0	DIFTGLIGPMK	8	2	FALSE	2	_DIFTGLIGPMK_	_DIFTGLIGPMK_	596.3257446289062	596.3267953378665	783665910	32987948
CON	CON1	P00450	57.1086	0.903787	1.8277079201647475E-22	3.0860814329086665E-24	67817328	DIFTGLIGPMK	Stripped Sequence	TRUE	0	DIFTGLIGPMK	8	2	FALSE	2	_DIFTGLIGPM[+16]K_	_DIFTGLIGPM[Oxidation (M)]K_	604.3231811523438	604.3243496600649	783665902	1744435
CON	CON1	P00450	57.1086	0.903787	1.8277079201647475E-22	3.0860814329086665E-24	67817328	YTVNQCR	Stripped Sequence	TRUE	0	YTVNQCR	9	2	FALSE	2	_YTVNQC[+57]R_	_YTVNQC[Carbamidomethyl (C)]R_	470.7189025878906	470.7192129775362	783578225	37194876
CON	CON1	P00450	57.1086	0.903787	1.8277079201647475E-22	3.0860814329086665E-24	67817328	YTVNQCR	Stripped Sequence	TRUE	0	YTVNQCR	9	2	FALSE	1	_YTVNQC[+57]R_	_YTVNQC[Carbamidomethyl (C)]R_	940.4305419921875	940.4321552962745	783578233	104240
CON	CON1	P00450	57.1086	0.903787	1.8277079201647475E-22	3.0860814329086665E-24	67817328	SGAGTEDSACIPWAYYSTVDQVK	Stripped Sequence	TRUE	0	SGAGTEDSACIPWAYYSTVDQVK	10	1	FALSE	3	_SGAGTEDSAC[+57]IPWAYYSTVDQVK_	_SGAGTEDSAC[Carbamidomethyl (C)]IPWAYYSTVDQVK_	835.7128295898438	835.7148661457605	783611292	20000614
CON	CON1	P00450	57.1086	0.903787	1.8277079201647475E-22	3.0860814329086665E-24	67817328	TYCSEPEKVDKDNEDFQESNR	Stripped Sequence	TRUE	2	TYCSEPEKVDKDNEDFQESNR	11	1	FALSE	4	_TYC[+57]SEPEKVDKDNEDFQESNR_	_TYC[Carbamidomethyl (C)]SEPEKVDKDNEDFQESNR_	648.2803955078125	648.2817300591944	783612264	19966146
CON	CON1	P00450	57.1086	0.903787	1.8277079201647475E-22	3.0860814329086665E-24	67817328	TTIEKPVWLGFLGPIIK	Stripped Sequence	TRUE	1	TTIEKPVWLGFLGPIIK	12	1	FALSE	3	_TTIEKPVWLGFLGPIIK_	_TTIEKPVWLGFLGPIIK_	638.0484008789062	638.0498338186075	783671212	17249708
CON	CON1	P00450	57.1086	0.903787	1.8277079201647475E-22	3.0860814329086665E-24	67817328	RQSEDSTFYLGER	Stripped Sequence	TRUE	1	RQSEDSTFYLGER	13	2	FALSE	3	_RQSEDSTFYLGER_	_RQSEDSTFYLGER_	529.9180908203125	529.9191623943765	783640121	14872300
CON	CON1	P00450	57.1086	0.903787	1.8277079201647475E-22	3.0860814329086665E-24	67817328	RQSEDSTFYLGER	Stripped Sequence	TRUE	1	RQSEDSTFYLGER	13	2	FALSE	2	_RQSEDSTFYLGER_	_RQSEDSTFYLGER_	794.37353515625	794.375429937221	783640129	991849
CON	CON1	P00450	57.1086	0.903787	1.8277079201647475E-22	3.0860814329086665E-24	67817328	QYTDSTFR	Stripped Sequence	TRUE	0	QYTDSTFR	14	1	FALSE	2	_QYTDSTFR_	_QYTDSTFR_	509.2354431152344	509.2364349357123	783650373	14330981
CON	CON1	P00450	57.1086	0.903787	1.8277079201647475E-22	3.0860814329086665E-24	67817328	EYTDASFTNRK	Stripped Sequence	TRUE	1	EYTDASFTNRK	15	2	FALSE	3	_EYTDASFTNRK_	_EYTDASFTNRK_	444.54571533203125	444.5465110186095	783581845	3.08775e+06
CON	CON1	P00450	57.1086	0.903787	1.8277079201647475E-22	3.0860814329086665E-24	67817328	EYTDASFTNRK	Stripped Sequence	TRUE	1	EYTDASFTNRK	15	2	FALSE	2	_EYTDASFTNRK_	_EYTDASFTNRK_	666.31494140625	666.316337547241	783662709	2.17356e+06
CON	CON1	P00450	57.1086	0.903787	1.8277079201647475E-22	3.0860814329086665E-24	67817328	LISVDTEHSNIYLQNGPDR	Stripped Sequence	TRUE	0	LISVDTEHSNIYLQNGPDR	16	2	FALSE	3	_LISVDTEHSNIYLQNGPDR_	_LISVDTEHSNIYLQNGPDR_	724.3624267578125	724.3639788155956	783610876	6095232
CON	CON1	P00450	57.1086	0.903787	1.8277079201647475E-22	3.0860814329086665E-24	67817328	LISVDTEHSNIYLQNGPDR	Stripped Sequence	TRUE	0	LISVDTEHSNIYLQNGPDR	16	2	FALSE	2	_LISVDTEHSNIYLQNGPDR_	_LISVDTEHSNIYLQNGPDR_	1086.0400390625	1086.042294702597	783610884	448057
CON	CON1	P00450	57.1086	0.903787	1.8277079201647475E-22	3.0860814329086665E-24	67817328	GVYSSDVFDIFPGTYQTLEMFPR	Stripped Sequence	TRUE	0	GVYSSDVFDIFPGTYQTLEMFPR	17	2	FALSE	3	_GVYSSDVFDIFPGTYQTLEMFPR_	_GVYSSDVFDIFPGTYQTLEMFPR_	890.424560546875	890.427229242763	783641649	5.62773e+06
CON	CON1	P00450	57.1086	0.903787	1.8277079201647475E-22	3.0860814329086665E-24	67817328	GVYSSDVFDIFPGTYQTLEMFPR	Stripped Sequence	TRUE	0	GVYSSDVFDIFPGTYQTLEMFPR	17	2	FALSE	3	_GVYSSDVFDIFPGTYQTLEM[+16]FPR_	_GVYSSDVFDIFPGTYQTLEM[Oxidation (M)]FPR_	895.7562255859375	895.7585007941893	783630912	447206
CON	CON1	P00450	57.1086	0.903787	1.8277079201647475E-22	3.0860814329086665E-24	67817328	PYSIHAHGVQTESSTVTPTLPGETLTYVWK	Stripped Sequence	TRUE	0	PYSIHAHGVQTESSTVTPTLPGETLTYVWK	18	2	FALSE	4	_PYSIHAHGVQTESSTVTPTLPGETLTYVWK_	_PYSIHAHGVQTESSTVTPTLPGETLTYVWK_	825.6700439453125	825.6720848988219	783631096	1.69198e+06
CON	CON1	P00450	57.1086	0.903787	1.8277079201647475E-22	3.0860814329086665E-24	67817328	PYSIHAHGVQTESSTVTPTLPGETLTYVWK	Stripped Sequence	TRUE	0	PYSIHAHGVQTESSTVTPTLPGETLTYVWK	18	2	FALSE	3	_PYSIHAHGVQTESSTVTPTLPGETLTYVWK_	_PYSIHAHGVQTESSTVTPTLPGETLTYVWK_	1100.5576171875	1100.5598774683276	783631088	1065461
CON	CON1	P00450	57.1086	0.903787	1.8277079201647475E-22	3.0860814329086665E-24	67817328	ADDKVYPGEQYTYMLLATEEQSPGEGDGNCVTR	Stripped Sequence	TRUE	1	ADDKVYPGEQYTYMLLATEEQSPGEGDGNCVTR	19	1	FALSE	4	_ADDKVYPGEQYTYMLLATEEQSPGEGDGNC[+57]VTR_	_ADDKVYPGEQYTYMLLATEEQSPGEGDGNC[Carbamidomethyl (C)]VTR_	924.1634521484375	924.1654125444398	783664786	1.96668e+06
CON	CON1	P00450	57.1086	0.903787	1.8277079201647475E-22	3.0860814329086665E-24	67817328	IYHSHIDAPK	Stripped Sequence	TRUE	0	IYHSHIDAPK	20	1	FALSE	2	_IYHSHIDAPK_	_IYHSHIDAPK_	590.80908203125	590.8097462078549	783619177	1711366
CON	CON1	P00450	57.1086	0.903787	1.8277079201647475E-22	3.0860814329086665E-24	67817328	AEEEHLGILGPQLHADVGDK	Stripped Sequence	TRUE	0	AEEEHLGILGPQLHADVGDK	21	2	FALSE	3	_AEEEHLGILGPQLHADVGDK_	_AEEEHLGILGPQLHADVGDK_	710.0271606445312	710.0287163387231	783643966	1.1214e+06
CON	CON1	P00450	57.1086	0.903787	1.8277079201647475E-22	3.0860814329086665E-24	67817328	AEEEHLGILGPQLHADVGDK	Stripped Sequence	TRUE	0	AEEEHLGILGPQLHADVGDK	21	2	FALSE	4	_AEEEHLGILGPQLHADVGDK_	_AEEEHLGILGPQLHADVGDK_	532.772216796875	532.7731378606645	783643958	562865
CON	CON1	P00450	57.1086	0.903787	1.8277079201647475E-22	3.0860814329086665E-24	67817328	GPEEEHLGILGPVIWAEVGDTIR	Stripped Sequence	TRUE	0	GPEEEHLGILGPVIWAEVGDTIR	22	1	FALSE	3	_GPEEEHLGILGPVIWAEVGDTIR_	_GPEEEHLGILGPVIWAEVGDTIR_	829.7674560546875	829.7696389627592	783641481	4.41638e+06
CON	CON1	P00450	57.1086	0.903787	1.8277079201647475E-22	3.0860814329086665E-24	67817328	AGLQAFFQVQECNK	Stripped Sequence	TRUE	0	AGLQAFFQVQECNK	23	2	FALSE	2	_AGLQAFFQVQEC[+57]NK_	_AGLQAFFQVQEC[Carbamidomethyl (C)]NK_	820.3984985351562	820.4002461822159	783631479	3.04117e+06
CON	CON1	P00450	57.1086	0.903787	1.8277079201647475E-22	3.0860814329086665E-24	67817328	AGLQAFFQVQECNK	Stripped Sequence	TRUE	0	AGLQAFFQVQECNK	23	2	FALSE	3	_AGLQAFFQVQEC[+57]NK_	_AGLQAFFQVQEC[Carbamidomethyl (C)]NK_	547.26806640625	547.2689105341776	783631471	59518.2
CON	CON1	P00450	57.1086	0.903787	1.8277079201647475E-22	3.0860814329086665E-24	67817328	NNEGTYYSPNYNPQSR	Stripped Sequence	TRUE	0	NNEGTYYSPNYNPQSR	24	2	FALSE	2	_NNEGTYYSPNYNPQSR_	_NNEGTYYSPNYNPQSR_	952.4139404296875	952.4159493352048	783579841	57357540
CON	CON1	P00450	57.1086	0.903787	1.8277079201647475E-22	3.0860814329086665E-24	67817328	NNEGTYYSPNYNPQSR	Stripped Sequence	TRUE	0	NNEGTYYSPNYNPQSR	24	2	FALSE	3	_NNEGTYYSPNYNPQSR_	_NNEGTYYSPNYNPQSR_	635.2783813476562	635.27976127068	783579849	852906
CON	CON1	P00450	57.1086	0.903787	1.8277079201647475E-22	3.0860814329086665E-24	67817328	PYTFHSHGITYYK	Stripped Sequence	TRUE	0	PYTFHSHGITYYK	25	3	FALSE	3	_PYTFHSHGITYYK_	_PYTFHSHGITYYK_	538.596435546875	538.5975367107249	783579434	3245063
CON	CON1	P00450	57.1086	0.903787	1.8277079201647475E-22	3.0860814329086665E-24	67817328	PYTFHSHGITYYK	Stripped Sequence	TRUE	0	PYTFHSHGITYYK	25	3	FALSE	2	_PYTFHSHGITYYK_	_PYTFHSHGITYYK_	807.3909912109375	807.3929173346594	783579442	960114
CON	CON1	P00450	57.1086	0.903787	1.8277079201647475E-22	3.0860814329086665E-24	67817328	PYTFHSHGITYYK	Stripped Sequence	TRUE	0	PYTFHSHGITYYK	25	3	FALSE	4	_PYTFHSHGITYYK_	_PYTFHSHGITYYK_	404.1991271972656	404.1996637311175	783622813	2418575
CON	CON1	P00450	57.1086	0.903787	1.8277079201647475E-22	3.0860814329086665E-24	67817328	KALYLQYTDETFR	Stripped Sequence	TRUE	1	KALYLQYTDETFR	26	2	FALSE	2	_KALYLQYTDETFR_	_KALYLQYTDETFR_	824.4224853515625	824.424500403387	783667098	289139
CON	CON1	P00450	57.1086	0.903787	1.8277079201647475E-22	3.0860814329086665E-24	67817328	KALYLQYTDETFR	Stripped Sequence	TRUE	1	KALYLQYTDETFR	26	2	FALSE	3	_KALYLQYTDETFR_	_KALYLQYTDETFR_	549.9507446289062	549.9517789581087	783573729	1.5194e+06
CON	CON1	P00450	57.1086	0.903787	1.8277079201647475E-22	3.0860814329086665E-24	67817328	AETGDKVYVHLK	Stripped Sequence	TRUE	1	AETGDKVYVHLK	27	2	FALSE	3	_AETGDKVYVHLK_	_AETGDKVYVHLK_	453.91375732421875	453.9145120473133	783592718	213634
CON	CON1	P00450	57.1086	0.903787	1.8277079201647475E-22	3.0860814329086665E-24	67817328	AETGDKVYVHLK	Stripped Sequence	TRUE	1	AETGDKVYVHLK	27	2	FALSE	2	_AETGDKVYVHLK_	_AETGDKVYVHLK_	680.3670043945312	680.3683919031217	783592726	35687.4
CON	CON1	P00450	57.1086	0.903787	1.8277079201647475E-22	3.0860814329086665E-24	67817328	ALYLQYTDETFR	Stripped Sequence	TRUE	0	ALYLQYTDETFR	28	2	FALSE	2	_ALYLQYTDETFR_	_ALYLQYTDETFR_	760.375	760.3766770263956	783619799	56619848
CON	CON1	P00450	57.1086	0.903787	1.8277079201647475E-22	3.0860814329086665E-24	67817328	ALYLQYTDETFR	Stripped Sequence	TRUE	0	ALYLQYTDETFR	28	2	FALSE	3	_ALYLQYTDETFR_	_ALYLQYTDETFR_	507.25244140625	507.2532115845152	783619815	110913
CON	CON1	P00450	57.1086	0.903787	1.8277079201647475E-22	3.0860814329086665E-24	67817328	MYYSAVDPTKDIFTGLIGPMK	Stripped Sequence	TRUE	1	MYYSAVDPTKDIFTGLIGPMK	29	7	FALSE	3	_MYYSAVDPTKDIFTGLIGPMK_	_MYYSAVDPTKDIFTGLIGPMK_	783.0619506835938	783.0638138939246	783611156	15426828
CON	CON1	P00450	57.1086	0.903787	1.8277079201647475E-22	3.0860814329086665E-24	67817328	MYYSAVDPTKDIFTGLIGPMK	Stripped Sequence	TRUE	1	MYYSAVDPTKDIFTGLIGPMK	29	7	FALSE	2	_MYYSAVDPTKDIFTGLIGPMK_	_MYYSAVDPTKDIFTGLIGPMK_	1174.0892333984375	1174.091620775762	783603650	1.58652e+06
CON	CON1	P00450	57.1086	0.903787	1.8277079201647475E-22	3.0860814329086665E-24	67817328	MYYSAVDPTKDIFTGLIGPMK	Stripped Sequence	TRUE	1	MYYSAVDPTKDIFTGLIGPMK	29	7	FALSE	3	_MYYSAVDPTKDIFTGLIGPM[+16]K_	_MYYSAVDPTKDIFTGLIGPM[Oxidation (M)]K_	788.394	788.3952474716601	783611164	501754
CON	CON1	P00450	57.1086	0.903787	1.8277079201647475E-22	3.0860814329086665E-24	67817328	MYYSAVDPTKDIFTGLIGPMK	Stripped Sequence	TRUE	1	MYYSAVDPTKDIFTGLIGPMK	29	7	FALSE	3	_M[+16]YYSAVDPTKDIFTGLIGPMK_	_M[Oxidation (M)]YYSAVDPTKDIFTGLIGPMK_	788.394	788.3954246285496	783583867	10320438
CON	CON1	P00450	57.1086	0.903787	1.8277079201647475E-22	3.0860814329086665E-24	67817328	MYYSAVDPTKDIFTGLIGPMK	Stripped Sequence	TRUE	1	MYYSAVDPTKDIFTGLIGPMK	29	7	FALSE	2	_M[+16]YYSAVDPTKDIFTGLIGPMK_	_M[Oxidation (M)]YYSAVDPTKDIFTGLIGPMK_	1182.086669921875	1182.0889040421184	783583859	154322
CON	CON1	P00450	57.1086	0.903787	1.8277079201647475E-22	3.0860814329086665E-24	67817328	MYYSAVDPTKDIFTGLIGPMK	Stripped Sequence	TRUE	1	MYYSAVDPTKDIFTGLIGPMK	29	7	FALSE	3	_M[+16]YYSAVDPTKDIFTGLIGPM[+16]K_	_M[Oxidation (M)]YYSAVDPTKDIFTGLIGPM[Oxidation (M)]K_	793.7252197265625	793.7270106375549	783664146	124008
CON	CON1	P00450	57.1086	0.903787	1.8277079201647475E-22	3.0860814329086665E-24	67817328	MYYSAVDPTKDIFTGLIGPMK	Stripped Sequence	TRUE	1	MYYSAVDPTKDIFTGLIGPMK	29	7	FALSE	2	_MYYSAVDPTKDIFTGLIGPM[+16]K_	_MYYSAVDPTKDIFTGLIGPM[Oxidation (M)]K_	1182.086669921875	1182.0889588675966	783611148	36908.9
CON	CON1	P00450	57.1086	0.903787	1.8277079201647475E-22	3.0860814329086665E-24	67817328	MYYSAVDPTKDIFTGLIGPMK	Stripped Sequence	TRUE	1	MYYSAVDPTKDIFTGLIGPMK	29	7	FALSE	2	_M[+16]YYSAVDPTKDIFTGLIGPM[+16]K_	_M[Oxidation (M)]YYSAVDPTKDIFTGLIGPM[Oxidation (M)]K_	1190.084228515625	1190.0867017222179	783664138	43669.8
CON	CON1	P00450	57.1086	0.903787	1.8277079201647475E-22	3.0860814329086665E-24	67817328	VYPGEQYTYMLLATEEQSPGEGDGNCVTR	Stripped Sequence	TRUE	0	VYPGEQYTYMLLATEEQSPGEGDGNCVTR	30	3	FALSE	3	_VYPGEQYTYMLLATEEQSPGEGDGNC[+57]VTR_	_VYPGEQYTYMLLATEEQSPGEGDGNC[Carbamidomethyl (C)]VTR_	1088.8201904296875	1088.8225739105255	783582507	7.07172e+06
CON	CON1	P00450	57.1086	0.903787	1.8277079201647475E-22	3.0860814329086665E-24	67817328	VYPGEQYTYMLLATEEQSPGEGDGNCVTR	Stripped Sequence	TRUE	0	VYPGEQYTYMLLATEEQSPGEGDGNCVTR	30	3	FALSE	3	_VYPGEQYTYM[+16]LLATEEQSPGEGDGNC[+57]VTR_	_VYPGEQYTYM[Oxidation (M)]LLATEEQSPGEGDGNC[Carbamidomethyl (C)]VTR_	1094.15185546875	1094.154164751146	783576447	572593
CON	CON1	P00450	57.1086	0.903787	1.8277079201647475E-22	3.0860814329086665E-24	67817328	VYPGEQYTYMLLATEEQSPGEGDGNCVTR	Stripped Sequence	TRUE	0	VYPGEQYTYMLLATEEQSPGEGDGNCVTR	30	3	FALSE	4	_VYPGEQYTYMLLATEEQSPGEGDGNC[+57]VTR_	_VYPGEQYTYMLLATEEQSPGEGDGNC[Carbamidomethyl (C)]VTR_	816.866943359375	816.8689116737883	783582515	158548
CON	CON1	P00450	57.1086	0.903787	1.8277079201647475E-22	3.0860814329086665E-24	67817328	KAEEEHLGILGPQLHADVGDK	Stripped Sequence	TRUE	1	KAEEEHLGILGPQLHADVGDK	31	4	FALSE	4	_KAEEEHLGILGPQLHADVGDK_	_KAEEEHLGILGPQLHADVGDK_	564.796	564.7969751507449	783652604	14238202
CON	CON1	P00450	57.1086	0.903787	1.8277079201647475E-22	3.0860814329086665E-24	67817328	KAEEEHLGILGPQLHADVGDK	Stripped Sequence	TRUE	1	KAEEEHLGILGPQLHADVGDK	31	4	FALSE	3	_KAEEEHLGILGPQLHADVGDK_	_KAEEEHLGILGPQLHADVGDK_	752.7254638671875	752.7272375622338	783664066	7.14968e+06
CON	CON1	P00450	57.1086	0.903787	1.8277079201647475E-22	3.0860814329086665E-24	67817328	KAEEEHLGILGPQLHADVGDK	Stripped Sequence	TRUE	1	KAEEEHLGILGPQLHADVGDK	31	4	FALSE	2	_KAEEEHLGILGPQLHADVGDK_	_KAEEEHLGILGPQLHADVGDK_	1128.5845947265625	1128.5867252615212	783652612	582521
CON	CON1	P00450	57.1086	0.903787	1.8277079201647475E-22	3.0860814329086665E-24	67817328	KAEEEHLGILGPQLHADVGDK	Stripped Sequence	TRUE	1	KAEEEHLGILGPQLHADVGDK	31	4	FALSE	5	_KAEEEHLGILGPQLHADVGDK_	_KAEEEHLGILGPQLHADVGDK_	452.0382080078125	452.0389377614198	783652620	328914
CON	CON1	P00450	57.1086	0.903787	1.8277079201647475E-22	3.0860814329086665E-24	67817328	NMATRPYSIHAHGVQTESSTVTPTLPGETLTYVWK	Stripped Sequence	TRUE	1	NMATRPYSIHAHGVQTESSTVTPTLPGETLTYVWK	32	3	FALSE	4	_NMATRPYSIHAHGVQTESSTVTPTLPGETLTYVWK_	_NMATRPYSIHAHGVQTESSTVTPTLPGETLTYVWK_	968.9873657226562	968.9891365418795	783653212	4840539
CON	CON1	P00450	57.1086	0.903787	1.8277079201647475E-22	3.0860814329086665E-24	67817328	NMATRPYSIHAHGVQTESSTVTPTLPGETLTYVWK	Stripped Sequence	TRUE	1	NMATRPYSIHAHGVQTESSTVTPTLPGETLTYVWK	32	3	FALSE	4	_NM[+16]ATRPYSIHAHGVQTESSTVTPTLPGETLTYVWK_	_NM[Oxidation (M)]ATRPYSIHAHGVQTESSTVTPTLPGETLTYVWK_	972.986083984375	972.9878987259716	783653220	358408
CON	CON1	P00450	57.1086	0.903787	1.8277079201647475E-22	3.0860814329086665E-24	67817328	NMATRPYSIHAHGVQTESSTVTPTLPGETLTYVWK	Stripped Sequence	TRUE	1	NMATRPYSIHAHGVQTESSTVTPTLPGETLTYVWK	32	3	FALSE	5	_NMATRPYSIHAHGVQTESSTVTPTLPGETLTYVWK_	_NMATRPYSIHAHGVQTESSTVTPTLPGETLTYVWK_	775.391357421875	775.3929301457579	783664802	1.99614e+06
CON	CON1	P00450	57.1086	0.903787	1.8277079201647475E-22	3.0860814329086665E-24	67817328	NMATRPYSIHAHGVQTESSTVTPTLPGETLTYVWK	Stripped Sequence	TRUE	1	NMATRPYSIHAHGVQTESSTVTPTLPGETLTYVWK	32	3	FALSE	5	_NM[+16]ATRPYSIHAHGVQTESSTVTPTLPGETLTYVWK_	_NM[Oxidation (M)]ATRPYSIHAHGVQTESSTVTPTLPGETLTYVWK_	778.59033203125	778.5919589617595	783653228	35558.6
CON	CON1	P00450	57.1086	0.903787	1.8277079201647475E-22	3.0860814329086665E-24	67817328	DTANLFPQTSLTLHMWPDTEGTFNVECLTTDHYTGGMK	Stripped Sequence	TRUE	0	DTANLFPQTSLTLHMWPDTEGTFNVECLTTDHYTGGMK	33	4	FALSE	4	_DTANLFPQTSLTLHM[+16]WPDTEGTFNVEC[+57]LTTDHYTGGMK_	_DTANLFPQTSLTLHM[Oxidation (M)]WPDTEGTFNVEC[Carbamidomethyl (C)]LTTDHYTGGMK_	1086.9935302734375	1086.9959076671882	783617250	270187
CON	CON1	P00450	57.1086	0.903787	1.8277079201647475E-22	3.0860814329086665E-24	67817328	DTANLFPQTSLTLHMWPDTEGTFNVECLTTDHYTGGMK	Stripped Sequence	TRUE	0	DTANLFPQTSLTLHMWPDTEGTFNVECLTTDHYTGGMK	33	4	FALSE	4	_DTANLFPQTSLTLHMWPDTEGTFNVEC[+57]LTTDHYTGGM[+16]K_	_DTANLFPQTSLTLHMWPDTEGTFNVEC[Carbamidomethyl (C)]LTTDHYTGGM[Oxidation (M)]K_	1086.9935302734375	1086.995915741269	783623672	267202
CON	CON1	P00450	57.1086	0.903787	1.8277079201647475E-22	3.0860814329086665E-24	67817328	DTANLFPQTSLTLHMWPDTEGTFNVECLTTDHYTGGMK	Stripped Sequence	TRUE	0	DTANLFPQTSLTLHMWPDTEGTFNVECLTTDHYTGGMK	33	4	FALSE	4	_DTANLFPQTSLTLHMWPDTEGTFNVEC[+57]LTTDHYTGGMK_	_DTANLFPQTSLTLHMWPDTEGTFNVEC[Carbamidomethyl (C)]LTTDHYTGGMK_	1082.9947509765625	1082.9971351489253	783623664	954002
CON	CON1	P00450	57.1086	0.903787	1.8277079201647475E-22	3.0860814329086665E-24	67817328	DTANLFPQTSLTLHMWPDTEGTFNVECLTTDHYTGGMK	Stripped Sequence	TRUE	0	DTANLFPQTSLTLHMWPDTEGTFNVECLTTDHYTGGMK	33	4	FALSE	4	_DTANLFPQTSLTLHM[+16]WPDTEGTFNVEC[+57]LTTDHYTGGM[+16]K_	_DTANLFPQTSLTLHM[Oxidation (M)]WPDTEGTFNVEC[Carbamidomethyl (C)]LTTDHYTGGM[Oxidation (M)]K_	1090.99	1090.9945687290635	783607333	221840
CON	CON1	P00450	57.1086	0.903787	1.8277079201647475E-22	3.0860814329086665E-24	67817328	KLISVDTEHSNIYLQNGPDR	Stripped Sequence	TRUE	1	KLISVDTEHSNIYLQNGPDR	34	2	FALSE	3	_KLISVDTEHSNIYLQNGPDR_	_KLISVDTEHSNIYLQNGPDR_	767.0607299804688	767.0625274535781	783633194	908875
CON	CON1	P00450	57.1086	0.903787	1.8277079201647475E-22	3.0860814329086665E-24	67817328	KLISVDTEHSNIYLQNGPDR	Stripped Sequence	TRUE	1	KLISVDTEHSNIYLQNGPDR	34	2	FALSE	4	_KLISVDTEHSNIYLQNGPDR_	_KLISVDTEHSNIYLQNGPDR_	575.54736328125	575.5484685049045	783633202	504102
CON	CON1	P00450	57.1086	0.903787	1.8277079201647475E-22	3.0860814329086665E-24	67817328	DVDKEFYLFPTVFDENESLLLEDNIR	Stripped Sequence	TRUE	1	DVDKEFYLFPTVFDENESLLLEDNIR	35	2	FALSE	3	_DVDKEFYLFPTVFDENESLLLEDNIR_	_DVDKEFYLFPTVFDENESLLLEDNIR_	1054.18	1054.18647602235	783605851	715680
CON	CON1	P00450	57.1086	0.903787	1.8277079201647475E-22	3.0860814329086665E-24	67817328	DVDKEFYLFPTVFDENESLLLEDNIR	Stripped Sequence	TRUE	1	DVDKEFYLFPTVFDENESLLLEDNIR	35	2	FALSE	4	_DVDKEFYLFPTVFDENESLLLEDNIR_	_DVDKEFYLFPTVFDENESLLLEDNIR_	790.8894653320312	790.8918514120096	783591058	38764.5
CON	CON1	P00450	57.1086	0.903787	1.8277079201647475E-22	3.0860814329086665E-24	67817328	FNKNNEGTYYSPNYNPQSR	Stripped Sequence	TRUE	1	FNKNNEGTYYSPNYNPQSR	36	1	FALSE	3	_FNKNNEGTYYSPNYNPQSR_	_FNKNNEGTYYSPNYNPQSR_	765.0137939453125	765.0157345475576	783660498	128972
CON	CON1	P00450	57.1086	0.903787	1.8277079201647475E-22	3.0860814329086665E-24	67817328	MYSVNGYTFGSLPGLSMCAEDR	Stripped Sequence	TRUE	0	MYSVNGYTFGSLPGLSMCAEDR	37	3	FALSE	3	_MYSVNGYTFGSLPGLSMC[+57]AEDR_	_MYSVNGYTFGSLPGLSMC[Carbamidomethyl (C)]AEDR_	819.029052734375	819.031060643612	783647553	739473
CON	CON1	P00450	57.1086	0.903787	1.8277079201647475E-22	3.0860814329086665E-24	67817328	MYSVNGYTFGSLPGLSMCAEDR	Stripped Sequence	TRUE	0	MYSVNGYTFGSLPGLSMCAEDR	37	3	FALSE	3	_M[+16]YSVNGYTFGSLPGLSMC[+57]AEDR_	_M[Oxidation (M)]YSVNGYTFGSLPGLSMC[Carbamidomethyl (C)]AEDR_	824.3607177734375	824.3627963647544	783614716	201429
CON	CON1	P00450	57.1086	0.903787	1.8277079201647475E-22	3.0860814329086665E-24	67817328	MYSVNGYTFGSLPGLSMCAEDR	Stripped Sequence	TRUE	0	MYSVNGYTFGSLPGLSMCAEDR	37	3	FALSE	3	_MYSVNGYTFGSLPGLSM[+16]C[+57]AEDR_	_MYSVNGYTFGSLPGLSM[Oxidation (M)]C[Carbamidomethyl (C)]AEDR_	824.3607177734375	824.3625642870084	783614724	291466
CON	CON1	P00450	57.1086	0.903787	1.8277079201647475E-22	3.0860814329086665E-24	67817328	MYSVNGYTFGSLPGLSMCAEDR	Stripped Sequence	TRUE	0	MYSVNGYTFGSLPGLSMCAEDR	37	3	FALSE	3	_M[+16]YSVNGYTFGSLPGLSM[+16]C[+57]AEDR_	_M[Oxidation (M)]YSVNGYTFGSLPGLSM[Oxidation (M)]C[Carbamidomethyl (C)]AEDR_	829.692	829.6943039211002	783633282	53711.5
CON	CON1	P00450	57.1086	0.903787	1.8277079201647475E-22	3.0860814329086665E-24	67817328	QKDVDKEFYLFPTVFDENESLLLEDNIR	Stripped Sequence	TRUE	2	QKDVDKEFYLFPTVFDENESLLLEDNIR	38	1	FALSE	4	_QKDVDKEFYLFPTVFDENESLLLEDNIR_	_QKDVDKEFYLFPTVFDENESLLLEDNIR_	854.9278564453125	854.9298150802224	783601851	177273
CON	CON1	P00450	57.1086	0.903787	1.8277079201647475E-22	3.0860814329086665E-24	67817328	QKDVDKEFYLFPTVFDENESLLLEDNIR	Stripped Sequence	TRUE	2	QKDVDKEFYLFPTVFDENESLLLEDNIR	38	1	FALSE	3	_QKDVDKEFYLFPTVFDENESLLLEDNIR_	_QKDVDKEFYLFPTVFDENESLLLEDNIR_	1139.568115234375	1139.5703460738007	783601859	40422.3
CON	CON1	P00450	57.1086	0.903787	1.8277079201647475E-22	3.0860814329086665E-24	67817328	EFYLFPTVFDENESLLLEDNIR	Stripped Sequence	TRUE	0	EFYLFPTVFDENESLLLEDNIR	39	1	FALSE	3	_EFYLFPTVFDENESLLLEDNIR_	_EFYLFPTVFDENESLLLEDNIR_	901.7777709960938	901.780623600387	783614756	6913.12646484375
CON	CON1	P00450	57.1086	0.903787	1.8277079201647475E-22	3.0860814329086665E-24	67817328	ERGPEEEHLGILGPVIWAEVGDTIR	Stripped Sequence	TRUE	1	ERGPEEEHLGILGPVIWAEVGDTIR	40	1	FALSE	3	_ERGPEEEHLGILGPVIWAEVGDTIR_	_ERGPEEEHLGILGPVIWAEVGDTIR_	924.8153686523438	924.8174466549967	783621285	256090
CON	CON1	P00450	57.1086	0.903787	1.8277079201647475E-22	3.0860814329086665E-24	67817328	ERGPEEEHLGILGPVIWAEVGDTIR	Stripped Sequence	TRUE	1	ERGPEEEHLGILGPVIWAEVGDTIR	40	1	FALSE	4	_ERGPEEEHLGILGPVIWAEVGDTIR_	_ERGPEEEHLGILGPVIWAEVGDTIR_	693.8633422851562	693.864953762842	783618227	30897.7
CON	CON1	P00450	57.1086	0.903787	1.8277079201647475E-22	3.0860814329086665E-24	67817328	HYYIGIIETTWDYASDHGEK	Stripped Sequence	TRUE	0	HYYIGIIETTWDYASDHGEK	41	2	FALSE	3	_HYYIGIIETTWDYASDHGEK_	_HYYIGIIETTWDYASDHGEK_	800.0377197265625	800.03945328872	783630712	464885
CON	CON1	P00450	57.1086	0.903787	1.8277079201647475E-22	3.0860814329086665E-24	67817328	HYYIGIIETTWDYASDHGEK	Stripped Sequence	TRUE	0	HYYIGIIETTWDYASDHGEK	41	2	FALSE	4	_HYYIGIIETTWDYASDHGEK_	_HYYIGIIETTWDYASDHGEK_	600.2800903320312	600.2812537488649	783630720	86611
CON	CON1	P00450	57.1086	0.903787	1.8277079201647475E-22	3.0860814329086665E-24	67817328	IDTINLFPATLFDAYMVAQNPGEWMLSCQNLNHLK	Stripped Sequence	TRUE	0	IDTINLFPATLFDAYMVAQNPGEWMLSCQNLNHLK	42	1	FALSE	4	_IDTINLFPATLFDAYMVAQNPGEWM[+16]LSC[+57]QNLNHLK_	_IDTINLFPATLFDAYMVAQNPGEWM[Oxidation (M)]LSC[Carbamidomethyl (C)]QNLNHLK_	1020.9968872070312	1020.9998824947982	783611756	23234.888671875
CON	CON1	P00450	57.1086	0.903787	1.8277079201647475E-22	3.0860814329086665E-24	67817328	IDTINLFPATLFDAYMVAQNPGEWMLSCQNLNHLK	Stripped Sequence	TRUE	0	IDTINLFPATLFDAYMVAQNPGEWMLSCQNLNHLK	42	1	FALSE	4	_IDTINLFPATLFDAYMVAQNPGEWMLSC[+57]QNLNHLK_	_IDTINLFPATLFDAYMVAQNPGEWMLSC[Carbamidomethyl (C)]QNLNHLK_	1016.9981689453125	1017.0016311475031	783623656	8867.45
CON	CON1	P00450	57.1086	0.903787	1.8277079201647475E-22	3.0860814329086665E-24	67817328	IDTINLFPATLFDAYMVAQNPGEWMLSCQNLNHLK	Stripped Sequence	TRUE	0	IDTINLFPATLFDAYMVAQNPGEWMLSCQNLNHLK	42	1	FALSE	4	_IDTINLFPATLFDAYM[+16]VAQNPGEWM[+16]LSC[+57]QNLNHLK_	_IDTINLFPATLFDAYM[Oxidation (M)]VAQNPGEWM[Oxidation (M)]LSC[Carbamidomethyl (C)]QNLNHLK_	1024.99560546875	1024.9982824623562	783580800	46628.6
CON	CON1	P00450	57.1086	0.903787	1.8277079201647475E-22	3.0860814329086665E-24	67817328	HYYIAAEEIIWNYAPSGIDIFTK	Stripped Sequence	TRUE	0	HYYIAAEEIIWNYAPSGIDIFTK	43	1	FALSE	3	_HYYIAAEEIIWNYAPSGIDIFTK_	_HYYIAAEEIIWNYAPSGIDIFTK_	905.4548950195312	905.4570576117145	783641657	14690.2
CON	CON1	P00450	57.1086	0.903787	1.8277079201647475E-22	3.0860814329086665E-24	67817328	SVPPSASHVAPTETFTYEWTVPK	Stripped Sequence	TRUE	0	SVPPSASHVAPTETFTYEWTVPK	44	1	FALSE	3	_SVPPSASHVAPTETFTYEWTVPK_	_SVPPSASHVAPTETFTYEWTVPK_	844.42	844.4217197808053	783580408	26255146
CON	CON1	P00450	57.1086	0.903787	1.8277079201647475E-22	3.0860814329086665E-24	67817328	SVPPSASHVAPTETFTYEWTVPK	Stripped Sequence	TRUE	0	SVPPSASHVAPTETFTYEWTVPK	44	1	FALSE	4	_SVPPSASHVAPTETFTYEWTVPK_	_SVPPSASHVAPTETFTYEWTVPK_	633.5667724609375	633.5679911049893	783664362	30680.1
CON	CON1	P00450	57.1086	0.903787	1.8277079201647475E-22	3.0860814329086665E-24	67817328	NLASRPYTFHSHGITYYK	Stripped Sequence	TRUE	1	NLASRPYTFHSHGITYYK	45	2	FALSE	4	_NLASRPYTFHSHGITYYK_	_NLASRPYTFHSHGITYYK_	539.523	539.5245035079474	783660008	767148
CON	CON1	P00450	57.1086	0.903787	1.8277079201647475E-22	3.0860814329086665E-24	67817328	NLASRPYTFHSHGITYYK	Stripped Sequence	TRUE	1	NLASRPYTFHSHGITYYK	45	2	FALSE	3	_NLASRPYTFHSHGITYYK_	_NLASRPYTFHSHGITYYK_	719.02880859375	719.0304766014334	783645502	627314
CON	CON1	P00450	57.1086	0.903787	1.8277079201647475E-22	3.0860814329086665E-24	67817328	KAEEEHLGILGPQLHADVGDKVK	Stripped Sequence	TRUE	2	KAEEEHLGILGPQLHADVGDKVK	46	3	FALSE	5	_KAEEEHLGILGPQLHADVGDKVK_	_KAEEEHLGILGPQLHADVGDKVK_	497.47088623046875	497.47179428643904	783590432	507961
CON	CON1	P00450	57.1086	0.903787	1.8277079201647475E-22	3.0860814329086665E-24	67817328	KAEEEHLGILGPQLHADVGDKVK	Stripped Sequence	TRUE	2	KAEEEHLGILGPQLHADVGDKVK	46	3	FALSE	4	_KAEEEHLGILGPQLHADVGDKVK_	_KAEEEHLGILGPQLHADVGDKVK_	621.5867919921875	621.5880932058275	783601451	981398
CON	CON1	P00450	57.1086	0.903787	1.8277079201647475E-22	3.0860814329086665E-24	67817328	KAEEEHLGILGPQLHADVGDKVK	Stripped Sequence	TRUE	2	KAEEEHLGILGPQLHADVGDKVK	46	3	FALSE	3	_KAEEEHLGILGPQLHADVGDKVK_	_KAEEEHLGILGPQLHADVGDKVK_	828.4465942382812	828.4487028609132	783601459	86711.4
CON	CON1	P00450	57.1086	0.903787	1.8277079201647475E-22	3.0860814329086665E-24	67817328	RDTANLFPQTSLTLHMWPDTEGTFNVECLTTDHYTGGMK	Stripped Sequence	TRUE	1	RDTANLFPQTSLTLHMWPDTEGTFNVECLTTDHYTGGMK	47	2	FALSE	5	_RDTANLFPQTSLTLHMWPDTEGTFNVEC[+57]LTTDHYTGGMK_	_RDTANLFPQTSLTLHMWPDTEGTFNVEC[Carbamidomethyl (C)]LTTDHYTGGMK_	897.8175048828125	897.8194754495001	783627291	508653
CON	CON1	P00450	57.1086	0.903787	1.8277079201647475E-22	3.0860814329086665E-24	67817328	RDTANLFPQTSLTLHMWPDTEGTFNVECLTTDHYTGGMK	Stripped Sequence	TRUE	1	RDTANLFPQTSLTLHMWPDTEGTFNVECLTTDHYTGGMK	47	2	FALSE	5	_RDTANLFPQTSLTLHM[+16]WPDTEGTFNVEC[+57]LTTDHYTGGMK_	_RDTANLFPQTSLTLHM[Oxidation (M)]WPDTEGTFNVEC[Carbamidomethyl (C)]LTTDHYTGGMK_	901.0164794921875	901.0182036438107	783615144	130988
CON	CON1	P00450	57.1086	0.903787	1.8277079201647475E-22	3.0860814329086665E-24	67817328	RDTANLFPQTSLTLHMWPDTEGTFNVECLTTDHYTGGMK	Stripped Sequence	TRUE	1	RDTANLFPQTSLTLHMWPDTEGTFNVECLTTDHYTGGMK	47	2	FALSE	5	_RDTANLFPQTSLTLHMWPDTEGTFNVEC[+57]LTTDHYTGGM[+16]K_	_RDTANLFPQTSLTLHMWPDTEGTFNVEC[Carbamidomethyl (C)]LTTDHYTGGM[Oxidation (M)]K_	901.0164794921875	901.0183700595409	783627299	50584.1
CON	CON1	P00450	57.1086	0.903787	1.8277079201647475E-22	3.0860814329086665E-24	67817328	RDTANLFPQTSLTLHMWPDTEGTFNVECLTTDHYTGGMK	Stripped Sequence	TRUE	1	RDTANLFPQTSLTLHMWPDTEGTFNVECLTTDHYTGGMK	47	2	FALSE	5	_RDTANLFPQTSLTLHM[+16]WPDTEGTFNVEC[+57]LTTDHYTGGM[+16]K_	_RDTANLFPQTSLTLHM[Oxidation (M)]WPDTEGTFNVEC[Carbamidomethyl (C)]LTTDHYTGGM[Oxidation (M)]K_	904.2154541015625	904.2172998024556	783602448	39127
CON	CON1	P00450	57.1086	0.903787	1.8277079201647475E-22	3.0860814329086665E-24	67817328	MHSMNGFMYGNQPGLTMCK	Stripped Sequence	TRUE	0	MHSMNGFMYGNQPGLTMCK	48	2	FALSE	3	_MHSMNGFMYGNQPGLTMC[+57]K_	_MHSMNGFMYGNQPGLTMC[Carbamidomethyl (C)]K_	735.31201171875	735.3135435816391	783601259	1.20993e+06
CON	CON1	P00450	57.1086	0.903787	1.8277079201647475E-22	3.0860814329086665E-24	67817328	MHSMNGFMYGNQPGLTMCK	Stripped Sequence	TRUE	0	MHSMNGFMYGNQPGLTMCK	48	2	FALSE	3	_MHSM[+16]NGFM[+16]YGNQPGLTMC[+57]K_	_MHSM[Oxidation (M)]NGFM[Oxidation (M)]YGNQPGLTMC[Carbamidomethyl (C)]K_	745.9752807617188	745.9769834943456	783585496	53685.5
CON	CON1	P00450	57.1086	0.903787	1.8277079201647475E-22	3.0860814329086665E-24	67817328	MHSMNGFMYGNQPGLTMCK	Stripped Sequence	TRUE	0	MHSMNGFMYGNQPGLTMCK	48	2	FALSE	3	_MHSMNGFMYGNQPGLTM[+16]C[+57]K_	_MHSMNGFMYGNQPGLTM[Oxidation (M)]C[Carbamidomethyl (C)]K_	740.6436157226562	740.6452423642074	783572515	73738.9
CON	CON1	P00450	57.1086	0.903787	1.8277079201647475E-22	3.0860814329086665E-24	67817328	MHSMNGFMYGNQPGLTMCK	Stripped Sequence	TRUE	0	MHSMNGFMYGNQPGLTMCK	48	2	FALSE	3	_MHSMNGFM[+16]YGNQPGLTMC[+57]K_	_MHSMNGFM[Oxidation (M)]YGNQPGLTMC[Carbamidomethyl (C)]K_	740.6436157226562	740.6452408789073	783601267	42690.5
CON	CON1	P00450	57.1086	0.903787	1.8277079201647475E-22	3.0860814329086665E-24	67817328	MYSVNGYTFGSLPGLSMCAEDRVK	Stripped Sequence	TRUE	1	MYSVNGYTFGSLPGLSMCAEDRVK	49	0	FALSE	3	_MYSVNGYTFGSLPGLSMC[+57]AEDRVK_	_MYSVNGYTFGSLPGLSMC[Carbamidomethyl (C)]AEDRVK_	894.7501831054688	894.7520993282229	783582806	41142.2
CON	CON1	P00450	57.1086	0.903787	1.8277079201647475E-22	3.0860814329086665E-24	67817328	HYYIGIIETTWDYASDHGEKK	Stripped Sequence	TRUE	1	HYYIGIIETTWDYASDHGEKK	50	1	FALSE	4	_HYYIGIIETTWDYASDHGEKK_	_HYYIGIIETTWDYASDHGEKK_	632.3038330078125	632.3051859785045	783664322	89367.4
CON	CON1	P00450	57.1086	0.903787	1.8277079201647475E-22	3.0860814329086665E-24	67817328	HYYIGIIETTWDYASDHGEKK	Stripped Sequence	TRUE	1	HYYIGIIETTWDYASDHGEKK	50	1	FALSE	3	_HYYIGIIETTWDYASDHGEKK_	_HYYIGIIETTWDYASDHGEKK_	842.7360229492188	842.737953393091	783664314	17812.884765625
CON	CON1	P00450	57.1086	0.903787	1.8277079201647475E-22	3.0860814329086665E-24	67817328	QYTDSTFRVPVER	Stripped Sequence	TRUE	1	QYTDSTFRVPVER	51	1	FALSE	3	_QYTDSTFRVPVER_	_QYTDSTFRVPVER_	533.271	533.2714613035819	783619967	129690
CON	CON1	P00450	57.1086	0.903787	1.8277079201647475E-22	3.0860814329086665E-24	67817328	QYTDSTFRVPVER	Stripped Sequence	TRUE	1	QYTDSTFRVPVER	51	1	FALSE	2	_QYTDSTFRVPVER_	_QYTDSTFRVPVER_	799.402099609375	799.4038592774313	783619959	36133.3
CON	CON1	P00450	57.1086	0.903787	1.8277079201647475E-22	3.0860814329086665E-24	67817328	DIASGLIGPLIICKK	Stripped Sequence	TRUE	1	DIASGLIGPLIICKK	52	0	FALSE	3	_DIASGLIGPLIIC[+57]KK_	_DIASGLIGPLIIC[Carbamidomethyl (C)]KK_	533.316	533.3173592878178	783640153	37502.8
CON	CON1	P00450	57.1086	0.903787	1.8277079201647475E-22	3.0860814329086665E-24	67817328	DIASGLIGPLIICKK	Stripped Sequence	TRUE	1	DIASGLIGPLIICKK	52	0	FALSE	2	_DIASGLIGPLIIC[+57]KK_	_DIASGLIGPLIIC[Carbamidomethyl (C)]KK_	799.470947265625	799.4727092954743	783629621	41387
CON	CON1	P00450	57.1086	0.903787	1.8277079201647475E-22	3.0860814329086665E-24	67817328	TPGIWLLHCHVTDHIHAGMETTYTVLQNEDTK	Stripped Sequence	TRUE	0	TPGIWLLHCHVTDHIHAGMETTYTVLQNEDTK	53	0	FALSE	5	_TPGIWLLHC[+57]HVTDHIHAGMETTYTVLQNEDTK_	_TPGIWLLHC[Carbamidomethyl (C)]HVTDHIHAGMETTYTVLQNEDTK_	744.361572265625	744.3632687016557	783644254	54113.8
CON	CON1	P00450	57.1086	0.903787	1.8277079201647475E-22	3.0860814329086665E-24	67817328	TPGIWLLHCHVTDHIHAGMETTYTVLQNEDTK	Stripped Sequence	TRUE	0	TPGIWLLHCHVTDHIHAGMETTYTVLQNEDTK	53	0	FALSE	4	_TPGIWLLHC[+57]HVTDHIHAGMETTYTVLQNEDTK_	_TPGIWLLHC[Carbamidomethyl (C)]HVTDHIHAGMETTYTVLQNEDTK_	930.2001342773438	930.2021908945884	783644246	27611.939453125
CON	CON1	P00450	57.1086	0.903787	1.8277079201647475E-22	3.0860814329086665E-24	67817328	TPGIWLLHCHVTDHIHAGMETTYTVLQNEDTK	Stripped Sequence	TRUE	0	TPGIWLLHCHVTDHIHAGMETTYTVLQNEDTK	53	0	FALSE	4	_TPGIWLLHC[+57]HVTDHIHAGM[+16]ETTYTVLQNEDTK_	_TPGIWLLHC[Carbamidomethyl (C)]HVTDHIHAGM[Oxidation (M)]ETTYTVLQNEDTK_	934.1989135742188	934.2008536769683	783605875	34705.4
CON	CON1	P00450	57.1086	0.903787	1.8277079201647475E-22	3.0860814329086665E-24	67817328	MFTTAPDQVDKEDEDFQESNKMHSMNGFMYGNQPGLTMCK	Stripped Sequence	TRUE	2	MFTTAPDQVDKEDEDFQESNKMHSMNGFMYGNQPGLTMCK	54	0	FALSE	5	_MFTTAPDQVDKEDEDFQESNKMHSMNGFMYGNQPGLTMC[+57]K_	_MFTTAPDQVDKEDEDFQESNKMHSMNGFMYGNQPGLTMC[Carbamidomethyl (C)]K_	932.5997924804688	932.6016334733231	783636536	48421.1
CON	CON1	P00450	57.1086	0.903787	1.8277079201647475E-22	3.0860814329086665E-24	67817328	AEEEHLGILGPQLHADVGDKVK	Stripped Sequence	TRUE	1	AEEEHLGILGPQLHADVGDKVK	55	1	FALSE	4	_AEEEHLGILGPQLHADVGDKVK_	_AEEEHLGILGPQLHADVGDKVK_	589.5630493164062	589.5642252760797	783580304	82181.4
CON	CON1	P00450	57.1086	0.903787	1.8277079201647475E-22	3.0860814329086665E-24	67817328	WYLFGMGNEVDVHAAFFHGQALTNK	Stripped Sequence	TRUE	0	WYLFGMGNEVDVHAAFFHGQALTNK	56	0	FALSE	4	_WYLFGM[+16]GNEVDVHAAFFHGQALTNK_	_WYLFGM[Oxidation (M)]GNEVDVHAAFFHGQALTNK_	717.8445434570312	717.8460611214736	783602392	24110.6
CON	CON1	P00450	57.1086	0.903787	1.8277079201647475E-22	3.0860814329086665E-24	67817328	WYLFGMGNEVDVHAAFFHGQALTNK	Stripped Sequence	TRUE	0	WYLFGMGNEVDVHAAFFHGQALTNK	56	0	FALSE	4	_WYLFGMGNEVDVHAAFFHGQALTNK_	_WYLFGMGNEVDVHAAFFHGQALTNK_	713.8457641601562	713.8472939184787	783602384	16131.3
CON	CON1	P00450	57.1086	0.903787	1.8277079201647475E-22	3.0860814329086665E-24	67817328	MFTTAPDQVDK	Stripped Sequence	TRUE	0	MFTTAPDQVDK	57	0	FALSE	2	_MFTTAPDQVDK_	_MFTTAPDQVDK_	626.7975463867188	626.7989748172183	783653470	23045.990234375
CON	CON1	P00450	57.1086	0.903787	1.8277079201647475E-22	3.0860814329086665E-24	67817328	LVYREYTDASFTNRK	Stripped Sequence	TRUE	2	LVYREYTDASFTNRK	58	0	FALSE	4	_LVYREYTDASFTNRK_	_LVYREYTDASFTNRK_	466.4903564453125	466.4912280209591	783632874	32629.931640625
CON	CON1	P00488	57.1379	0.895533	1.71207375264178E-22	2.666896563478377E-22	1.21678e+06	ETFDVTLEPLSFK	Stripped Sequence	TRUE	0	ETFDVTLEPLSFK	1	1	TRUE	2	_ETFDVTLEPLSFK_	_ETFDVTLEPLSFK_	763.3928833007812	763.3946810511591	783616495	1.36034e+06
CON	CON1	P00488	57.1379	0.895533	1.71207375264178E-22	2.666896563478377E-22	1.21678e+06	STVLTIPEIIIK	Stripped Sequence	TRUE	0	STVLTIPEIIIK	2	1	TRUE	2	_STVLTIPEIIIK_	_STVLTIPEIIIK_	663.915771484375	663.9170495114297	783648056	787135
CON	CON1	P00488	57.1379	0.895533	1.71207375264178E-22	2.666896563478377E-22	1.21678e+06	LSIQSSPK	Stripped Sequence	TRUE	0	LSIQSSPK	3	1	TRUE	2	_LSIQSSPK_	_LSIQSSPK_	430.247802734375	430.24836625664585	783642854	1.50286e+06
CON	CON1	P00488	57.1379	0.895533	1.71207375264178E-22	2.666896563478377E-22	1.21678e+06	GTYIPVPIVSELQSGK	Stripped Sequence	TRUE	0	GTYIPVPIVSELQSGK	4	2	FALSE	2	_GTYIPVPIVSELQSGK_	_GTYIPVPIVSELQSGK_	844.4669189453125	844.4688603781605	783636568	6115179
CON	CON1	P00488	57.1379	0.895533	1.71207375264178E-22	2.666896563478377E-22	1.21678e+06	GTYIPVPIVSELQSGK	Stripped Sequence	TRUE	0	GTYIPVPIVSELQSGK	4	2	FALSE	3	_GTYIPVPIVSELQSGK_	_GTYIPVPIVSELQSGK_	563.3136596679688	563.3147516387386	783636576	60046.1
CON	CON1	P00488	57.1379	0.895533	1.71207375264178E-22	2.666896563478377E-22	1.21678e+06	AVPPNNSNAAEDDLPTVELQGVVPR	Stripped Sequence	TRUE	0	AVPPNNSNAAEDDLPTVELQGVVPR	5	1	FALSE	3	_AVPPNNSNAAEDDLPTVELQGVVPR_	_AVPPNNSNAAEDDLPTVELQGVVPR_	868.1084594726562	868.1103058323231	783584937	291806
CON	CON1	P00488	57.1379	0.895533	1.71207375264178E-22	2.666896563478377E-22	1.21678e+06	CGPASVQAIK	Stripped Sequence	TRUE	0	CGPASVQAIK	6	1	FALSE	2	_C[+57]GPASVQAIK_	_C[Carbamidomethyl (C)]GPASVQAIK_	515.7711181640625	515.7721818817639	783623712	167384
CON	CON1	P00488	57.1379	0.895533	1.71207375264178E-22	2.666896563478377E-22	1.21678e+06	KETFDVTLEPLSFK	Stripped Sequence	TRUE	1	KETFDVTLEPLSFK	7	1	FALSE	3	_KETFDVTLEPLSFK_	_KETFDVTLEPLSFK_	551.962646484375	551.963733630694	783658070	190654
CON	CON1	P00488	57.1379	0.895533	1.71207375264178E-22	2.666896563478377E-22	1.21678e+06	ETFDVTLEPLSFKK	Stripped Sequence	TRUE	1	ETFDVTLEPLSFKK	8	1	FALSE	3	_ETFDVTLEPLSFKK_	_ETFDVTLEPLSFKK_	551.962646484375	551.9635012353475	783651636	79845.4
CON	CON1	P00488	57.1379	0.895533	1.71207375264178E-22	2.666896563478377E-22	1.21678e+06	VEYVIGR	Stripped Sequence	TRUE	0	VEYVIGR	9	1	FALSE	2	_VEYVIGR_	_VEYVIGR_	418.23724365234375	418.237735905878	783606168	2.28723e+06
CON	CON1	P00488	57.1379	0.895533	1.71207375264178E-22	2.666896563478377E-22	1.21678e+06	EIRPNSTVQWEEVCRPWVSGHR	Stripped Sequence	TRUE	2	EIRPNSTVQWEEVCRPWVSGHR	10	1	FALSE	5	_EIRPNSTVQWEEVC[+57]RPWVSGHR_	_EIRPNSTVQWEEVC[Carbamidomethyl (C)]RPWVSGHR_	545.2711791992188	545.2721647297419	783623269	148227
CON	CON1	P00488	57.1379	0.895533	1.71207375264178E-22	2.666896563478377E-22	1.21678e+06	LIASMSSDSLR	Stripped Sequence	TRUE	0	LIASMSSDSLR	11	1	FALSE	2	_LIASMSSDSLR_	_LIASMSSDSLR_	590.3055419921875	590.3067389902933	783570101	2915131
CON	CON1	P00488	57.1379	0.895533	1.71207375264178E-22	2.666896563478377E-22	1.21678e+06	LALETALMYGAK	Stripped Sequence	TRUE	0	LALETALMYGAK	12	1	FALSE	2	_LALETALMYGAK_	_LALETALMYGAK_	640.85	640.850743384725	783631367	1.7052e+06
CON	CON1	P00488	57.1379	0.895533	1.71207375264178E-22	2.666896563478377E-22	1.21678e+06	QIGGDGMMDITDTYK	Stripped Sequence	TRUE	0	QIGGDGMMDITDTYK	13	1	FALSE	2	_QIGGDGMMDITDTYK_	_QIGGDGMMDITDTYK_	822.8658447265625	822.8676920307528	783670335	699182
CON	CON1	P00488	57.1379	0.895533	1.71207375264178E-22	2.666896563478377E-22	1.21678e+06	SNVDMDFEVENAVLGK	Stripped Sequence	TRUE	0	SNVDMDFEVENAVLGK	14	1	FALSE	2	_SNVDMDFEVENAVLGK_	_SNVDMDFEVENAVLGK_	883.9169311523438	883.9188403265803	783656978	256664
CON	CON1	P00488	57.1379	0.895533	1.71207375264178E-22	2.666896563478377E-22	1.21678e+06	VGSAMVNAK	Stripped Sequence	TRUE	0	VGSAMVNAK	15	1	FALSE	2	_VGSAMVNAK_	_VGSAMVNAK_	438.7340087890625	438.73424751470037	783618776	934504
CON	CON1	P00488	57.1379	0.895533	1.71207375264178E-22	2.666896563478377E-22	1.21678e+06	KLIASMSSDSLR	Stripped Sequence	TRUE	1	KLIASMSSDSLR	16	2	FALSE	3	_KLIASMSSDSLR_	_KLIASMSSDSLR_	436.57110595703125	436.5718578079471	783614255	339412
CON	CON1	P00488	57.1379	0.895533	1.71207375264178E-22	2.666896563478377E-22	1.21678e+06	KLIASMSSDSLR	Stripped Sequence	TRUE	1	KLIASMSSDSLR	16	2	FALSE	2	_KLIASMSSDSLR_	_KLIASMSSDSLR_	654.35302734375	654.3544592376697	783614263	400292
CON	CON1	P00488	57.1379	0.895533	1.71207375264178E-22	2.666896563478377E-22	1.21678e+06	NVWVHLDGPGVTR	Stripped Sequence	TRUE	0	NVWVHLDGPGVTR	17	1	FALSE	3	_NVWVHLDGPGVTR_	_NVWVHLDGPGVTR_	483.92474365234375	483.9255076143879	783588816	301189
CON	CON1	P00488	57.1379	0.895533	1.71207375264178E-22	2.666896563478377E-22	1.21678e+06	GVNLQEFLNVTSVHLFK	Stripped Sequence	TRUE	0	GVNLQEFLNVTSVHLFK	18	1	FALSE	3	_GVNLQEFLNVTSVHLFK_	_GVNLQEFLNVTSVHLFK_	649.0228881835938	649.0243099069083	783648823	81965.4
CON	CON1	P00488	57.1379	0.895533	1.71207375264178E-22	2.666896563478377E-22	1.21678e+06	GVNLQEFLNVTSVHLFK	Stripped Sequence	TRUE	0	GVNLQEFLNVTSVHLFK	18	1	FALSE	2	_GVNLQEFLNVTSVHLFK_	_GVNLQEFLNVTSVHLFK_	973.0307006835938	973.0327409243881	783636408	23161.087890625
CON	CON1	P00488	57.1379	0.895533	1.71207375264178E-22	2.666896563478377E-22	1.21678e+06	KPLNTEGVMK	Stripped Sequence	TRUE	1	KPLNTEGVMK	19	1	FALSE	2	_KPLNTEGVMK_	_KPLNTEGVMK_	558.8077392578125	558.8085654402067	783632228	490022
CON	CON1	P00488	57.1379	0.895533	1.71207375264178E-22	2.666896563478377E-22	1.21678e+06	NVWVHLDGPGVTRPMK	Stripped Sequence	TRUE	1	NVWVHLDGPGVTRPMK	20	2	FALSE	3	_NVWVHLDGPGVTRPMK_	_NVWVHLDGPGVTRPMK_	602.6541748046875	602.6553725822396	783584881	209619
CON	CON1	P00488	57.1379	0.895533	1.71207375264178E-22	2.666896563478377E-22	1.21678e+06	NVWVHLDGPGVTRPMK	Stripped Sequence	TRUE	1	NVWVHLDGPGVTRPMK	20	2	FALSE	4	_NVWVHLDGPGVTRPMK_	_NVWVHLDGPGVTRPMK_	452.242431640625	452.24316777260964	783584873	232458
CON	CON1	P00488	57.1379	0.895533	1.71207375264178E-22	2.666896563478377E-22	1.21678e+06	NPETDTYILFNPWCEDDAVYLDNEK	Stripped Sequence	TRUE	0	NPETDTYILFNPWCEDDAVYLDNEK	21	1	FALSE	3	_NPETDTYILFNPWC[+57]EDDAVYLDNEK_	_NPETDTYILFNPWC[Carbamidomethyl (C)]EDDAVYLDNEK_	1021.1184692382812	1021.1207373072847	783672419	34415.7
CON	CON1	P00488	57.1379	0.895533	1.71207375264178E-22	2.666896563478377E-22	1.21678e+06	KDGTHVVENVDATHIGK	Stripped Sequence	TRUE	1	KDGTHVVENVDATHIGK	22	2	FALSE	4	_KDGTHVVENVDATHIGK_	_KDGTHVVENVDATHIGK_	455.7378845214844	455.73866649481414	783663602	1.17952e+06
CON	CON1	P00488	57.1379	0.895533	1.71207375264178E-22	2.666896563478377E-22	1.21678e+06	KDGTHVVENVDATHIGK	Stripped Sequence	TRUE	1	KDGTHVVENVDATHIGK	22	2	FALSE	3	_KDGTHVVENVDATHIGK_	_KDGTHVVENVDATHIGK_	607.3147583007812	607.3159867657856	783663610	155223
CON	CON1	P00488	57.1379	0.895533	1.71207375264178E-22	2.666896563478377E-22	1.21678e+06	KDGTHVVENVDATHIGK	Stripped Sequence	TRUE	1	KDGTHVVENVDATHIGK	22	2	FALSE	2	_KDGTHVVENVDATHIGK_	_KDGTHVVENVDATHIGK_	910.468505859375	910.470454319447	783663594	17588.576171875
CON	CON1	P00488	57.1379	0.895533	1.71207375264178E-22	2.666896563478377E-22	1.21678e+06	MYVAVWTPYGVLR	Stripped Sequence	TRUE	0	MYVAVWTPYGVLR	23	0	FALSE	2	_M[+16]YVAVWTPYGVLR_	_M[Oxidation (M)]YVAVWTPYGVLR_	785.907958984375	785.9097608726416	783632690	25823
CON	CON1	P00488	57.1379	0.895533	1.71207375264178E-22	2.666896563478377E-22	1.21678e+06	HVYGELDVQIQR	Stripped Sequence	TRUE	0	HVYGELDVQIQR	24	0	FALSE	3	_HVYGELDVQIQR_	_HVYGELDVQIQR_	486.25628662109375	486.2570685709742	783588832	24643.802734375
CON	CON1	P00488	57.1379	0.895533	1.71207375264178E-22	2.666896563478377E-22	1.21678e+06	KETFDVTLEPLSFKK	Stripped Sequence	TRUE	2	KETFDVTLEPLSFKK	25	1	FALSE	3	_KETFDVTLEPLSFKK_	_KETFDVTLEPLSFKK_	594.6609497070312	594.661968016222	783591959	46561.5
CON	CON1	P00488	57.1379	0.895533	1.71207375264178E-22	2.666896563478377E-22	1.21678e+06	KETFDVTLEPLSFKK	Stripped Sequence	TRUE	2	KETFDVTLEPLSFKK	25	1	FALSE	4	_KETFDVTLEPLSFKK_	_KETFDVTLEPLSFKK_	446.24755859375	446.2480765325213	783591951	6285.7
CON	CON1	P00488	57.1379	0.895533	1.71207375264178E-22	2.666896563478377E-22	1.21678e+06	DGTHVVENVDATHIGK	Stripped Sequence	TRUE	0	DGTHVVENVDATHIGK	26	0	FALSE	4	_DGTHVVENVDATHIGK_	_DGTHVVENVDATHIGK_	423.7141418457031	423.7146445700346	783642293	30294.8
CON	CON1	P00491	51.9614	0.871937	5.256042972301705E-15	2.4857741217435616E-16	130272	LGADAVGMSTVPEVIVAR	Stripped Sequence	TRUE	0	LGADAVGMSTVPEVIVAR	1	1	TRUE	2	_LGADAVGMSTVPEVIVAR_	_LGADAVGMSTVPEVIVAR_	892.9823608398438	892.9842731214748	783655079	285450
CON	CON1	P00491	51.9614	0.871937	5.256042972301705E-15	2.4857741217435616E-16	130272	FEVGDIMLIR	Stripped Sequence	TRUE	0	FEVGDIMLIR	2	1	TRUE	2	_FEVGDIMLIR_	_FEVGDIMLIR_	596.8233642578125	596.8245253645492	783578660	65747.1
CON	CON1	P00491	51.9614	0.871937	5.256042972301705E-15	2.4857741217435616E-16	130272	LTQAQIFDYGEIPNFPR	Stripped Sequence	TRUE	0	LTQAQIFDYGEIPNFPR	3	1	TRUE	2	_LTQAQIFDYGEIPNFPR_	_LTQAQIFDYGEIPNFPR_	1005.010009765625	1005.0118948495561	783606057	39619.7
CON	CON1	P00491	51.9614	0.871937	5.256042972301705E-15	2.4857741217435616E-16	130272	VIMDYESLEK	Stripped Sequence	TRUE	0	VIMDYESLEK	4	1	FALSE	2	_VIMDYESLEK_	_VIMDYESLEK_	613.8023071289062	613.8034927540157	783647695	392705
CON	CON1	P00491	51.9614	0.871937	5.256042972301705E-15	2.4857741217435616E-16	130272	DHINLPGFSGQNPLR	Stripped Sequence	TRUE	0	DHINLPGFSGQNPLR	5	1	FALSE	3	_DHINLPGFSGQNPLR_	_DHINLPGFSGQNPLR_	555.6216430664062	555.6225523101809	783618123	144592
CON	CON1	P00505	34.9568	0.559227	0.006287926600078306	0.4481854685817449	36513.4	IAAAILNTPDLR	Stripped Sequence	TRUE	0	IAAAILNTPDLR	1	0	TRUE	2	_IAAAILNTPDLR_	_IAAAILNTPDLR_	634.372	634.3732571616591	783623990	40038.8
CON	CON1	P00505	34.9568	0.559227	0.006287926600078306	0.4481854685817449	36513.4	NLDKEYLPIGGLAEFCK	Stripped Sequence	TRUE	1	NLDKEYLPIGGLAEFCK	2	0	TRUE	3	_NLDKEYLPIGGLAEFC[+57]K_	_NLDKEYLPIGGLAEFC[Carbamidomethyl (C)]K_	656.3363037109375	656.3376068122649	783576247	32988
CON	CON1	P00558	55.2111	0.853621	1.3141301844358083E-19	2.1636523320168597E-12	134944	ACANPAAGSVILLENLR	Stripped Sequence	TRUE	0	ACANPAAGSVILLENLR	1	1	TRUE	2	_AC[+57]ANPAAGSVILLENLR_	_AC[Carbamidomethyl (C)]ANPAAGSVILLENLR_	884.9723510742188	884.9743092499251	783618521	175686
CON	CON1	P00558	55.2111	0.853621	1.3141301844358083E-19	2.1636523320168597E-12	134944	ITLPVDFVTADKFDENAK	Stripped Sequence	TRUE	1	ITLPVDFVTADKFDENAK	2	1	TRUE	3	_ITLPVDFVTADKFDENAK_	_ITLPVDFVTADKFDENAK_	675.018	675.0188959812886	783632954	141216
CON	CON1	P00558	55.2111	0.853621	1.3141301844358083E-19	2.1636523320168597E-12	134944	ALESPERPFLAILGGAK	Stripped Sequence	TRUE	1	ALESPERPFLAILGGAK	3	1	TRUE	3	_ALESPERPFLAILGGAK_	_ALESPERPFLAILGGAK_	590.3367309570312	590.3379033572123	783570666	87929.1
CON	CON1	P00558	55.2111	0.853621	1.3141301844358083E-19	2.1636523320168597E-12	134944	VLPGVDALSNI	Stripped Sequence	TRUE	0	VLPGVDALSNI	4	1	FALSE	2	_VLPGVDALSNI_	_VLPGVDALSNI_	549.3136596679688	549.3146350904204	783657713	25595.9
CON	CON1	P00558	55.2111	0.853621	1.3141301844358083E-19	2.1636523320168597E-12	134944	LGDVYVNDAFGTAHR	Stripped Sequence	FALSE	0	LGDVYVNDAFGTAHR	5	1	FALSE	3	_LGDVYVNDAFGTAHR_	_LGDVYVNDAFGTAHR_	545.6022338867188	545.6031984670368	783627968	221712
CON	CON1	P00734	57.3404	0.899468	9.399696193567955E-23	3.125572766065195E-23	19325884	SEGSSVNLSPPLEQCVPDR	Stripped Sequence	TRUE	0	SEGSSVNLSPPLEQCVPDR	1	2	TRUE	2	_SEGSSVNLSPPLEQC[+57]VPDR_	_SEGSSVNLSPPLEQC[Carbamidomethyl (C)]VPDR_	1035.99169921875	1035.9939003659103	783658214	33989408
CON	CON1	P00734	57.3404	0.899468	9.399696193567955E-23	3.125572766065195E-23	19325884	SEGSSVNLSPPLEQCVPDR	Stripped Sequence	TRUE	0	SEGSSVNLSPPLEQCVPDR	1	2	TRUE	3	_SEGSSVNLSPPLEQC[+57]VPDR_	_SEGSSVNLSPPLEQC[Carbamidomethyl (C)]VPDR_	690.9968872070312	690.9983181836918	783669794	6735943
CON	CON1	P00734	57.3404	0.899468	9.399696193567955E-23	3.125572766065195E-23	19325884	TATSEYQTFFNPR	Stripped Sequence	TRUE	0	TATSEYQTFFNPR	2	2	TRUE	2	_TATSEYQTFFNPR_	_TATSEYQTFFNPR_	781.3677368164062	781.3693832232602	783663082	24534212
CON	CON1	P00734	57.3404	0.899468	9.399696193567955E-23	3.125572766065195E-23	19325884	TATSEYQTFFNPR	Stripped Sequence	TRUE	0	TATSEYQTFFNPR	2	2	TRUE	3	_TATSEYQTFFNPR_	_TATSEYQTFFNPR_	521.24755859375	521.2483665399483	783574257	899939
CON	CON1	P00734	57.3404	0.899468	9.399696193567955E-23	3.125572766065195E-23	19325884	ELLESYIDGR	Stripped Sequence	TRUE	0	ELLESYIDGR	3	1	TRUE	2	_ELLESYIDGR_	_ELLESYIDGR_	597.804	597.8047750569625	783650694	24897900
CON	CON1	P00734	57.3404	0.899468	9.399696193567955E-23	3.125572766065195E-23	19325884	LAVTTHGLPCLAWASAQAK	Stripped Sequence	TRUE	0	LAVTTHGLPCLAWASAQAK	4	1	FALSE	3	_LAVTTHGLPC[+57]LAWASAQAK_	_LAVTTHGLPC[Carbamidomethyl (C)]LAWASAQAK_	665.6875610351562	665.6886740674398	783640913	18943462
CON	CON1	P00734	57.3404	0.899468	9.399696193567955E-23	3.125572766065195E-23	19325884	SGIECQLWR	Stripped Sequence	TRUE	0	SGIECQLWR	5	1	FALSE	2	_SGIEC[+57]QLWR_	_SGIEC[Carbamidomethyl (C)]QLWR_	574.7794799804688	574.7805444029912	783643130	18205580
CON	CON1	P00734	57.3404	0.899468	9.399696193567955E-23	3.125572766065195E-23	19325884	VTGWGNLK	Stripped Sequence	TRUE	0	VTGWGNLK	6	1	FALSE	2	_VTGWGNLK_	_VTGWGNLK_	437.7427062988281	437.7434608881426	783618768	16165133
CON	CON1	P00734	57.3404	0.899468	9.399696193567955E-23	3.125572766065195E-23	19325884	TFGSGEADCGLRPLFEK	Stripped Sequence	TRUE	1	TFGSGEADCGLRPLFEK	7	2	FALSE	3	_TFGSGEADC[+57]GLRPLFEK_	_TFGSGEADC[Carbamidomethyl (C)]GLRPLFEK_	628.637	628.6378877839412	783630146	14196124
CON	CON1	P00734	57.3404	0.899468	9.399696193567955E-23	3.125572766065195E-23	19325884	TFGSGEADCGLRPLFEK	Stripped Sequence	TRUE	1	TFGSGEADCGLRPLFEK	7	2	FALSE	2	_TFGSGEADC[+57]GLRPLFEK_	_TFGSGEADC[Carbamidomethyl (C)]GLRPLFEK_	942.4514770507812	942.4533791830228	783630154	2.22814e+06
CON	CON1	P00734	57.3404	0.899468	9.399696193567955E-23	3.125572766065195E-23	19325884	KSPQELLCGASLISDR	Stripped Sequence	TRUE	1	KSPQELLCGASLISDR	8	2	FALSE	3	_KSPQELLC[+57]GASLISDR_	_KSPQELLC[Carbamidomethyl (C)]GASLISDR_	591.9769897460938	591.9780031860622	783612048	7903273
CON	CON1	P00734	57.3404	0.899468	9.399696193567955E-23	3.125572766065195E-23	19325884	KSPQELLCGASLISDR	Stripped Sequence	TRUE	1	KSPQELLCGASLISDR	8	2	FALSE	2	_KSPQELLC[+57]GASLISDR_	_KSPQELLC[Carbamidomethyl (C)]GASLISDR_	887.4617919921875	887.4635680509062	783612056	2.94955e+06
CON	CON1	P00734	57.3404	0.899468	9.399696193567955E-23	3.125572766065195E-23	19325884	HQDFNSAVQLVENFCR	Stripped Sequence	TRUE	0	HQDFNSAVQLVENFCR	9	2	FALSE	3	_HQDFNSAVQLVENFC[+57]R_	_HQDFNSAVQLVENFC[Carbamidomethyl (C)]R_	655.3074951171875	655.3087768767192	783606497	10655767
CON	CON1	P00734	57.3404	0.899468	9.399696193567955E-23	3.125572766065195E-23	19325884	HQDFNSAVQLVENFCR	Stripped Sequence	TRUE	0	HQDFNSAVQLVENFCR	9	2	FALSE	2	_HQDFNSAVQLVENFC[+57]R_	_HQDFNSAVQLVENFC[Carbamidomethyl (C)]R_	982.4575805664062	982.4595518541333	783593110	715397
CON	CON1	P00734	57.3404	0.899468	9.399696193567955E-23	3.125572766065195E-23	19325884	SPQELLCGASLISDR	Stripped Sequence	TRUE	0	SPQELLCGASLISDR	10	2	FALSE	2	_SPQELLC[+57]GASLISDR_	_SPQELLC[Carbamidomethyl (C)]GASLISDR_	823.414306640625	823.4161463487861	783643642	7.61666e+06
CON	CON1	P00734	57.3404	0.899468	9.399696193567955E-23	3.125572766065195E-23	19325884	SPQELLCGASLISDR	Stripped Sequence	TRUE	0	SPQELLCGASLISDR	10	2	FALSE	3	_SPQELLC[+57]GASLISDR_	_SPQELLC[Carbamidomethyl (C)]GASLISDR_	549.2786254882812	549.2794949358849	783651596	613623
CON	CON1	P00734	57.3404	0.899468	9.399696193567955E-23	3.125572766065195E-23	19325884	DKLAACLEGNCAEGLGTNYR	Stripped Sequence	TRUE	1	DKLAACLEGNCAEGLGTNYR	11	1	FALSE	3	_DKLAAC[+57]LEGNC[+57]AEGLGTNYR_	_DKLAAC[Carbamidomethyl (C)]LEGNC[Carbamidomethyl (C)]AEGLGTNYR_	738.0089111328125	738.0105306912179	783590160	7.77369e+06
CON	CON1	P00734	57.3404	0.899468	9.399696193567955E-23	3.125572766065195E-23	19325884	ETWTANVGK	Stripped Sequence	TRUE	0	ETWTANVGK	12	1	FALSE	2	_ETWTANVGK_	_ETWTANVGK_	503.2536315917969	503.25449773251887	783569974	9010075
CON	CON1	P00734	57.3404	0.899468	9.399696193567955E-23	3.125572766065195E-23	19325884	GQPSVLQVVNLPIVER	Stripped Sequence	TRUE	0	GQPSVLQVVNLPIVER	13	2	FALSE	2	_GQPSVLQVVNLPIVER_	_GQPSVLQVVNLPIVER_	874.5068969726562	874.5088129021245	783643682	1.29277e+06
CON	CON1	P00734	57.3404	0.899468	9.399696193567955E-23	3.125572766065195E-23	19325884	GQPSVLQVVNLPIVER	Stripped Sequence	TRUE	0	GQPSVLQVVNLPIVER	13	2	FALSE	3	_GQPSVLQVVNLPIVER_	_GQPSVLQVVNLPIVER_	583.34033203125	583.3414889101108	783655055	145980
CON	CON1	P00734	57.3404	0.899468	9.399696193567955E-23	3.125572766065195E-23	19325884	GQPSVLQVVNLPIVERPVCK	Stripped Sequence	TRUE	1	GQPSVLQVVNLPIVERPVCK	14	3	FALSE	3	_GQPSVLQVVNLPIVERPVC[+57]K_	_GQPSVLQVVNLPIVERPVC[Carbamidomethyl (C)]K_	744.7559204101562	744.7575718125172	783610964	26869746
CON	CON1	P00734	57.3404	0.899468	9.399696193567955E-23	3.125572766065195E-23	19325884	GQPSVLQVVNLPIVERPVCK	Stripped Sequence	TRUE	1	GQPSVLQVVNLPIVERPVCK	14	3	FALSE	2	_GQPSVLQVVNLPIVERPVC[+57]K_	_GQPSVLQVVNLPIVERPVC[Carbamidomethyl (C)]K_	1116.6302490234375	1116.6323741381955	783610980	1.99372e+06
CON	CON1	P00734	57.3404	0.899468	9.399696193567955E-23	3.125572766065195E-23	19325884	GQPSVLQVVNLPIVERPVCK	Stripped Sequence	TRUE	1	GQPSVLQVVNLPIVERPVCK	14	3	FALSE	4	_GQPSVLQVVNLPIVERPVC[+57]K_	_GQPSVLQVVNLPIVERPVC[Carbamidomethyl (C)]K_	558.8187866210938	558.819807099983	783610972	125463
CON	CON1	P00734	57.3404	0.899468	9.399696193567955E-23	3.125572766065195E-23	19325884	KPVAFSDYIHPVCLPDR	Stripped Sequence	TRUE	1	KPVAFSDYIHPVCLPDR	15	1	FALSE	3	_KPVAFSDYIHPVC[+57]LPDR_	_KPVAFSDYIHPVC[Carbamidomethyl (C)]LPDR_	672.0120239257812	672.0132055788652	783623490	2.05423e+06
CON	CON1	P00734	57.3404	0.899468	9.399696193567955E-23	3.125572766065195E-23	19325884	IVEGSDAEIGMSPWQVMLFR	Stripped Sequence	TRUE	0	IVEGSDAEIGMSPWQVMLFR	16	6	FALSE	2	_IVEGSDAEIGMSPWQVMLFR_	_IVEGSDAEIGMSPWQVMLFR_	1133.0557861328125	1133.0581394765545	783611068	5779113
CON	CON1	P00734	57.3404	0.899468	9.399696193567955E-23	3.125572766065195E-23	19325884	IVEGSDAEIGMSPWQVMLFR	Stripped Sequence	TRUE	0	IVEGSDAEIGMSPWQVMLFR	16	6	FALSE	3	_IVEGSDAEIGMSPWQVMLFR_	_IVEGSDAEIGMSPWQVMLFR_	755.7062377929688	755.7082604164978	783625285	2041349
CON	CON1	P00734	57.3404	0.899468	9.399696193567955E-23	3.125572766065195E-23	19325884	IVEGSDAEIGMSPWQVMLFR	Stripped Sequence	TRUE	0	IVEGSDAEIGMSPWQVMLFR	16	6	FALSE	3	_IVEGSDAEIGM[+16]SPWQVMLFR_	_IVEGSDAEIGM[Oxidation (M)]SPWQVMLFR_	761.0379028320312	761.0398301719404	783611076	246527
CON	CON1	P00734	57.3404	0.899468	9.399696193567955E-23	3.125572766065195E-23	19325884	IVEGSDAEIGMSPWQVMLFR	Stripped Sequence	TRUE	0	IVEGSDAEIGMSPWQVMLFR	16	6	FALSE	2	_IVEGSDAEIGMSPWQVM[+16]LFR_	_IVEGSDAEIGMSPWQVM[Oxidation (M)]LFR_	1141.05322265625	1141.0554429851393	783611060	20863.2
CON	CON1	P00734	57.3404	0.899468	9.399696193567955E-23	3.125572766065195E-23	19325884	IVEGSDAEIGMSPWQVMLFR	Stripped Sequence	TRUE	0	IVEGSDAEIGMSPWQVMLFR	16	6	FALSE	2	_IVEGSDAEIGM[+16]SPWQVMLFR_	_IVEGSDAEIGM[Oxidation (M)]SPWQVMLFR_	1141.05322265625	1141.0554507255856	783590248	132275
CON	CON1	P00734	57.3404	0.899468	9.399696193567955E-23	3.125572766065195E-23	19325884	IVEGSDAEIGMSPWQVMLFR	Stripped Sequence	TRUE	0	IVEGSDAEIGMSPWQVMLFR	16	6	FALSE	3	_IVEGSDAEIGM[+16]SPWQVM[+16]LFR_	_IVEGSDAEIGM[Oxidation (M)]SPWQVM[Oxidation (M)]LFR_	766.3695678710938	766.3712349179422	783668105	64919.1
CON	CON1	P00734	57.3404	0.899468	9.399696193567955E-23	3.125572766065195E-23	19325884	IVEGSDAEIGMSPWQVMLFR	Stripped Sequence	TRUE	0	IVEGSDAEIGMSPWQVMLFR	16	6	FALSE	2	_IVEGSDAEIGM[+16]SPWQVM[+16]LFR_	_IVEGSDAEIGM[Oxidation (M)]SPWQVM[Oxidation (M)]LFR_	1149.0506591796875	1149.0526616927107	783590256	69237.5
CON	CON1	P00734	57.3404	0.899468	9.399696193567955E-23	3.125572766065195E-23	19325884	ITDNMFCAGYKPDEGK	Stripped Sequence	TRUE	1	ITDNMFCAGYKPDEGK	17	3	FALSE	3	_ITDNMFC[+57]AGYKPDEGK_	_ITDNMFC[Carbamidomethyl (C)]AGYKPDEGK_	615.9430541992188	615.9442615614063	783610420	2.74069e+06
CON	CON1	P00734	57.3404	0.899468	9.399696193567955E-23	3.125572766065195E-23	19325884	ITDNMFCAGYKPDEGK	Stripped Sequence	TRUE	1	ITDNMFCAGYKPDEGK	17	3	FALSE	2	_ITDNMFC[+57]AGYKPDEGK_	_ITDNMFC[Carbamidomethyl (C)]AGYKPDEGK_	923.4109497070312	923.412905627297	783610428	990168
CON	CON1	P00734	57.3404	0.899468	9.399696193567955E-23	3.125572766065195E-23	19325884	ITDNMFCAGYKPDEGK	Stripped Sequence	TRUE	1	ITDNMFCAGYKPDEGK	17	3	FALSE	3	_ITDNM[+16]FC[+57]AGYKPDEGK_	_ITDNM[Oxidation (M)]FC[Carbamidomethyl (C)]AGYKPDEGK_	621.274658203125	621.2760551194937	783575496	78973
CON	CON1	P00734	57.3404	0.899468	9.399696193567955E-23	3.125572766065195E-23	19325884	TFGSGEADCGLR	Stripped Sequence	TRUE	0	TFGSGEADCGLR	18	1	FALSE	2	_TFGSGEADC[+57]GLR_	_TFGSGEADC[Carbamidomethyl (C)]GLR_	635.280029296875	635.2814571279922	783646795	266592
CON	CON1	P00734	57.3404	0.899468	9.399696193567955E-23	3.125572766065195E-23	19325884	RQECSIPVCGQDQVTVAMTPR	Stripped Sequence	TRUE	1	RQECSIPVCGQDQVTVAMTPR	19	3	FALSE	3	_RQEC[+57]SIPVC[+57]GQDQVTVAMTPR_	_RQEC[Carbamidomethyl (C)]SIPVC[Carbamidomethyl (C)]GQDQVTVAMTPR_	811.3875122070312	811.3893059559965	783641433	29764000
CON	CON1	P00734	57.3404	0.899468	9.399696193567955E-23	3.125572766065195E-23	19325884	RQECSIPVCGQDQVTVAMTPR	Stripped Sequence	TRUE	1	RQECSIPVCGQDQVTVAMTPR	19	3	FALSE	3	_RQEC[+57]SIPVC[+57]GQDQVTVAM[+16]TPR_	_RQEC[Carbamidomethyl (C)]SIPVC[Carbamidomethyl (C)]GQDQVTVAM[Oxidation (M)]TPR_	816.7191162109375	816.721020536818	783613378	2.22282e+06
CON	CON1	P00734	57.3404	0.899468	9.399696193567955E-23	3.125572766065195E-23	19325884	RQECSIPVCGQDQVTVAMTPR	Stripped Sequence	TRUE	1	RQECSIPVCGQDQVTVAMTPR	19	3	FALSE	4	_RQEC[+57]SIPVC[+57]GQDQVTVAMTPR_	_RQEC[Carbamidomethyl (C)]SIPVC[Carbamidomethyl (C)]GQDQVTVAMTPR_	608.7924194335938	608.793576563277	783652700	471473
CON	CON1	P00734	57.3404	0.899468	9.399696193567955E-23	3.125572766065195E-23	19325884	NPDSSTTGPWCYTTDPTVR	Stripped Sequence	TRUE	0	NPDSSTTGPWCYTTDPTVR	20	2	FALSE	2	_NPDSSTTGPWC[+57]YTTDPTVR_	_NPDSSTTGPWC[Carbamidomethyl (C)]YTTDPTVR_	1077.9735107421875	1077.9756478643426	783601203	7253272
CON	CON1	P00734	57.3404	0.899468	9.399696193567955E-23	3.125572766065195E-23	19325884	NPDSSTTGPWCYTTDPTVR	Stripped Sequence	TRUE	0	NPDSSTTGPWCYTTDPTVR	20	2	FALSE	3	_NPDSSTTGPWC[+57]YTTDPTVR_	_NPDSSTTGPWC[Carbamidomethyl (C)]YTTDPTVR_	718.9847412109375	718.9861636398434	783601211	1239518
CON	CON1	P00734	57.3404	0.899468	9.399696193567955E-23	3.125572766065195E-23	19325884	YGFYTHVFR	Stripped Sequence	TRUE	0	YGFYTHVFR	21	1	FALSE	2	_YGFYTHVFR_	_YGFYTHVFR_	595.2930908203125	595.2942765983464	783609148	1.5318e+06
CON	CON1	P00734	57.3404	0.899468	9.399696193567955E-23	3.125572766065195E-23	19325884	LKKPVAFSDYIHPVCLPDR	Stripped Sequence	TRUE	2	LKKPVAFSDYIHPVCLPDR	22	3	FALSE	4	_LKKPVAFSDYIHPVC[+57]LPDR_	_LKKPVAFSDYIHPVC[Carbamidomethyl (C)]LPDR_	564.5556030273438	564.5566345865877	783603618	2.96095e+06
CON	CON1	P00734	57.3404	0.899468	9.399696193567955E-23	3.125572766065195E-23	19325884	LKKPVAFSDYIHPVCLPDR	Stripped Sequence	TRUE	2	LKKPVAFSDYIHPVCLPDR	22	3	FALSE	3	_LKKPVAFSDYIHPVC[+57]LPDR_	_LKKPVAFSDYIHPVC[Carbamidomethyl (C)]LPDR_	752.405029296875	752.4067510644256	783593262	454140
CON	CON1	P00734	57.3404	0.899468	9.399696193567955E-23	3.125572766065195E-23	19325884	LKKPVAFSDYIHPVCLPDR	Stripped Sequence	TRUE	2	LKKPVAFSDYIHPVCLPDR	22	3	FALSE	5	_LKKPVAFSDYIHPVC[+57]LPDR_	_LKKPVAFSDYIHPVC[Carbamidomethyl (C)]LPDR_	451.8459167480469	451.8465897745829	783603610	98466.5
CON	CON1	P00734	57.3404	0.899468	9.399696193567955E-23	3.125572766065195E-23	19325884	ITDNMFCAGYKPDEGKR	Stripped Sequence	TRUE	2	ITDNMFCAGYKPDEGKR	23	3	FALSE	4	_ITDNMFC[+57]AGYKPDEGKR_	_ITDNMFC[Carbamidomethyl (C)]AGYKPDEGKR_	501.234	501.2353368097924	783663850	7.6119e+06
CON	CON1	P00734	57.3404	0.899468	9.399696193567955E-23	3.125572766065195E-23	19325884	ITDNMFCAGYKPDEGKR	Stripped Sequence	TRUE	2	ITDNMFCAGYKPDEGKR	23	3	FALSE	3	_ITDNMFC[+57]AGYKPDEGKR_	_ITDNMFC[Carbamidomethyl (C)]AGYKPDEGKR_	667.9767456054688	667.978089221303	783652292	3.6748e+06
CON	CON1	P00734	57.3404	0.899468	9.399696193567955E-23	3.125572766065195E-23	19325884	ITDNMFCAGYKPDEGKR	Stripped Sequence	TRUE	2	ITDNMFCAGYKPDEGKR	23	3	FALSE	2	_ITDNMFC[+57]AGYKPDEGKR_	_ITDNMFC[Carbamidomethyl (C)]AGYKPDEGKR_	1001.4614868164062	1001.4635714526215	783663866	319945
CON	CON1	P00734	57.3404	0.899468	9.399696193567955E-23	3.125572766065195E-23	19325884	ITDNMFCAGYKPDEGKR	Stripped Sequence	TRUE	2	ITDNMFCAGYKPDEGKR	23	3	FALSE	4	_ITDNM[+16]FC[+57]AGYKPDEGKR_	_ITDNM[Oxidation (M)]FC[Carbamidomethyl (C)]AGYKPDEGKR_	505.2331237792969	505.23401844497823	783663858	28342.150390625
CON	CON1	P00734	57.3404	0.899468	9.399696193567955E-23	3.125572766065195E-23	19325884	ITDNMFCAGYKPDEGKR	Stripped Sequence	TRUE	2	ITDNMFCAGYKPDEGKR	23	3	FALSE	3	_ITDNM[+16]FC[+57]AGYKPDEGKR_	_ITDNM[Oxidation (M)]FC[Carbamidomethyl (C)]AGYKPDEGKR_	673.3084106445312	673.3097174681935	783652300	15321.7412109375
CON	CON1	P00734	57.3404	0.899468	9.399696193567955E-23	3.125572766065195E-23	19325884	LAACLEGNCAEGLGTNYR	Stripped Sequence	TRUE	0	LAACLEGNCAEGLGTNYR	24	2	FALSE	2	_LAAC[+57]LEGNC[+57]AEGLGTNYR_	_LAAC[Carbamidomethyl (C)]LEGNC[Carbamidomethyl (C)]AEGLGTNYR_	984.94873046875	984.9506913324021	783610628	3.16755e+06
CON	CON1	P00734	57.3404	0.899468	9.399696193567955E-23	3.125572766065195E-23	19325884	LAACLEGNCAEGLGTNYR	Stripped Sequence	TRUE	0	LAACLEGNCAEGLGTNYR	24	2	FALSE	3	_LAAC[+57]LEGNC[+57]AEGLGTNYR_	_LAAC[Carbamidomethyl (C)]LEGNC[Carbamidomethyl (C)]AEGLGTNYR_	656.96826171875	656.9696041648735	783601011	182571
CON	CON1	P00734	57.3404	0.899468	9.399696193567955E-23	3.125572766065195E-23	19325884	QECSIPVCGQDQVTVAMTPR	Stripped Sequence	TRUE	0	QECSIPVCGQDQVTVAMTPR	25	2	FALSE	2	_QEC[+57]SIPVC[+57]GQDQVTVAMTPR_	_QEC[Carbamidomethyl (C)]SIPVC[Carbamidomethyl (C)]GQDQVTVAMTPR_	1138.5269775390625	1138.5289640028918	783613282	551503
CON	CON1	P00734	57.3404	0.899468	9.399696193567955E-23	3.125572766065195E-23	19325884	QECSIPVCGQDQVTVAMTPR	Stripped Sequence	TRUE	0	QECSIPVCGQDQVTVAMTPR	25	2	FALSE	3	_QEC[+57]SIPVC[+57]GQDQVTVAMTPR_	_QEC[Carbamidomethyl (C)]SIPVC[Carbamidomethyl (C)]GQDQVTVAMTPR_	759.353759765625	759.3554529968139	783613290	281383
CON	CON1	P00734	57.3404	0.899468	9.399696193567955E-23	3.125572766065195E-23	19325884	QECSIPVCGQDQVTVAMTPR	Stripped Sequence	TRUE	0	QECSIPVCGQDQVTVAMTPR	25	2	FALSE	3	_QEC[+57]SIPVC[+57]GQDQVTVAM[+16]TPR_	_QEC[Carbamidomethyl (C)]SIPVC[Carbamidomethyl (C)]GQDQVTVAM[Oxidation (M)]TPR_	764.6854248046875	764.6872402668615	783583617	17610.5
CON	CON1	P00734	57.3404	0.899468	9.399696193567955E-23	3.125572766065195E-23	19325884	RGDACEGDSGGPFVMK	Stripped Sequence	TRUE	1	RGDACEGDSGGPFVMK	26	2	FALSE	3	_RGDAC[+57]EGDSGGPFVMK_	_RGDAC[Carbamidomethyl (C)]EGDSGGPFVMK_	561.5802001953125	561.5812196711656	783640377	1.32365e+06
CON	CON1	P00734	57.3404	0.899468	9.399696193567955E-23	3.125572766065195E-23	19325884	RGDACEGDSGGPFVMK	Stripped Sequence	TRUE	1	RGDACEGDSGGPFVMK	26	2	FALSE	2	_RGDAC[+57]EGDSGGPFVMK_	_RGDAC[Carbamidomethyl (C)]EGDSGGPFVMK_	841.86669921875	841.868595844484	783640385	520640
CON	CON1	P00734	57.3404	0.899468	9.399696193567955E-23	3.125572766065195E-23	19325884	RGDACEGDSGGPFVMK	Stripped Sequence	TRUE	1	RGDACEGDSGGPFVMK	26	2	FALSE	3	_RGDAC[+57]EGDSGGPFVM[+16]K_	_RGDAC[Carbamidomethyl (C)]EGDSGGPFVM[Oxidation (M)]K_	566.911865234375	566.9130438366569	783640369	49611.3
CON	CON1	P00734	57.3404	0.899468	9.399696193567955E-23	3.125572766065195E-23	19325884	RGDACEGDSGGPFVMK	Stripped Sequence	TRUE	1	RGDACEGDSGGPFVMK	26	2	FALSE	2	_RGDAC[+57]EGDSGGPFVM[+16]K_	_RGDAC[Carbamidomethyl (C)]EGDSGGPFVM[Oxidation (M)]K_	849.8641357421875	849.8661284246485	783640393	35859.4
CON	CON1	P00734	57.3404	0.899468	9.399696193567955E-23	3.125572766065195E-23	19325884	ETAASLLQAGYK	Stripped Sequence	TRUE	0	ETAASLLQAGYK	27	1	FALSE	2	_ETAASLLQAGYK_	_ETAASLLQAGYK_	626.3325805664062	626.3338542088803	783628928	8996558
CON	CON1	P00734	57.3404	0.899468	9.399696193567955E-23	3.125572766065195E-23	19325884	ETAASLLQAGYK	Stripped Sequence	TRUE	0	ETAASLLQAGYK	27	1	FALSE	3	_ETAASLLQAGYK_	_ETAASLLQAGYK_	417.8908386230469	417.89130814737905	783628936	38856.6
CON	CON1	P00734	57.3404	0.899468	9.399696193567955E-23	3.125572766065195E-23	19325884	WYQMGIVSWGEGCDR	Stripped Sequence	TRUE	0	WYQMGIVSWGEGCDR	28	2	FALSE	2	_WYQMGIVSWGEGC[+57]DR_	_WYQMGIVSWGEGC[Carbamidomethyl (C)]DR_	922.398193359375	922.400189098499	783589672	476670
CON	CON1	P00734	57.3404	0.899468	9.399696193567955E-23	3.125572766065195E-23	19325884	WYQMGIVSWGEGCDR	Stripped Sequence	TRUE	0	WYQMGIVSWGEGCDR	28	2	FALSE	2	_WYQM[+16]GIVSWGEGC[+57]DR_	_WYQM[Oxidation (M)]GIVSWGEGC[Carbamidomethyl (C)]DR_	930.3956298828125	930.3974572477624	783653667	113933
CON	CON1	P00734	57.3404	0.899468	9.399696193567955E-23	3.125572766065195E-23	19325884	WYQMGIVSWGEGCDR	Stripped Sequence	TRUE	0	WYQMGIVSWGEGCDR	28	2	FALSE	3	_WYQMGIVSWGEGC[+57]DR_	_WYQMGIVSWGEGC[Carbamidomethyl (C)]DR_	615.2678833007812	615.2691334903666	783589680	37915.9
CON	CON1	P00734	57.3404	0.899468	9.399696193567955E-23	3.125572766065195E-23	19325884	ENLDRDIALMK	Stripped Sequence	TRUE	1	ENLDRDIALMK	29	2	FALSE	2	_ENLDRDIALMK_	_ENLDRDIALMK_	659.34521484375	659.3464703581902	783662654	3.0856e+06
CON	CON1	P00734	57.3404	0.899468	9.399696193567955E-23	3.125572766065195E-23	19325884	ENLDRDIALMK	Stripped Sequence	TRUE	1	ENLDRDIALMK	29	2	FALSE	3	_ENLDRDIALMK_	_ENLDRDIALMK_	439.89923095703125	439.8998534125317	783657902	2.627e+06
CON	CON1	P00734	57.3404	0.899468	9.399696193567955E-23	3.125572766065195E-23	19325884	ENLDRDIALMK	Stripped Sequence	TRUE	1	ENLDRDIALMK	29	2	FALSE	2	_ENLDRDIALM[+16]K_	_ENLDRDIALM[Oxidation (M)]K_	667.3426513671875	667.3439076797239	783662646	34785.4
CON	CON1	P00734	57.3404	0.899468	9.399696193567955E-23	3.125572766065195E-23	19325884	NPDGDEEGVWCYVAGK	Stripped Sequence	TRUE	0	NPDGDEEGVWCYVAGK	30	1	FALSE	2	_NPDGDEEGVWC[+57]YVAGK_	_NPDGDEEGVWC[Carbamidomethyl (C)]YVAGK_	898.3832397460938	898.384907840496	783636951	969234
CON	CON1	P00734	57.3404	0.899468	9.399696193567955E-23	3.125572766065195E-23	19325884	SEGSSVNLSPPLEQCVPDRGQQYQGR	Stripped Sequence	TRUE	1	SEGSSVNLSPPLEQCVPDRGQQYQGR	31	1	FALSE	3	_SEGSSVNLSPPLEQC[+57]VPDRGQQYQGR_	_SEGSSVNLSPPLEQC[Carbamidomethyl (C)]VPDRGQQYQGR_	963.4578857421875	963.4598062052353	783605113	267389
CON	CON1	P00734	57.3404	0.899468	9.399696193567955E-23	3.125572766065195E-23	19325884	WYQMGIVSWGEGCDRDGK	Stripped Sequence	TRUE	1	WYQMGIVSWGEGCDRDGK	32	1	FALSE	3	_WYQMGIVSWGEGC[+57]DRDGK_	_WYQMGIVSWGEGC[Carbamidomethyl (C)]DRDGK_	715.315673828125	715.3173059602401	783582323	540918
CON	CON1	P00734	57.3404	0.899468	9.399696193567955E-23	3.125572766065195E-23	19325884	KPVAFSDYIHPVCLPDRETAASLLQAGYK	Stripped Sequence	TRUE	2	KPVAFSDYIHPVCLPDRETAASLLQAGYK	33	1	FALSE	5	_KPVAFSDYIHPVC[+57]LPDRETAASLLQAGYK_	_KPVAFSDYIHPVC[Carbamidomethyl (C)]LPDRETAASLLQAGYK_	650.1381225585938	650.1394291546692	783582499	330653
CON	CON1	P00734	57.3404	0.899468	9.399696193567955E-23	3.125572766065195E-23	19325884	KPVAFSDYIHPVCLPDRETAASLLQAGYK	Stripped Sequence	TRUE	2	KPVAFSDYIHPVCLPDRETAASLLQAGYK	33	1	FALSE	4	_KPVAFSDYIHPVC[+57]LPDRETAASLLQAGYK_	_KPVAFSDYIHPVC[Carbamidomethyl (C)]LPDRETAASLLQAGYK_	812.4208374023438	812.4226513342755	783582491	17351.462890625
CON	CON1	P00734	57.3404	0.899468	9.399696193567955E-23	3.125572766065195E-23	19325884	PVAFSDYIHPVCLPDR	Stripped Sequence	TRUE	0	PVAFSDYIHPVCLPDR	34	1	FALSE	3	_PVAFSDYIHPVC[+57]LPDR_	_PVAFSDYIHPVC[Carbamidomethyl (C)]LPDR_	629.313720703125	629.3150683616473	783616623	109118
CON	CON1	P00734	57.3404	0.899468	9.399696193567955E-23	3.125572766065195E-23	19325884	VTGWGNLKETWTANVGK	Stripped Sequence	TRUE	1	VTGWGNLKETWTANVGK	35	0	FALSE	3	_VTGWGNLKETWTANVGK_	_VTGWGNLKETWTANVGK_	620.9916381835938	620.9927882451808	783600851	40901.7
CON	CON1	P00734	57.3404	0.899468	9.399696193567955E-23	3.125572766065195E-23	19325884	VTGWGNLKETWTANVGK	Stripped Sequence	TRUE	1	VTGWGNLKETWTANVGK	35	0	FALSE	2	_VTGWGNLKETWTANVGK_	_VTGWGNLKETWTANVGK_	930.9837646484375	930.985665449188	783610452	20870.4
CON	CON1	P00734	57.3404	0.899468	9.399696193567955E-23	3.125572766065195E-23	19325884	PVAFSDYIHPVCLPDRETAASLLQAGYK	Stripped Sequence	TRUE	1	PVAFSDYIHPVCLPDRETAASLLQAGYK	36	0	FALSE	4	_PVAFSDYIHPVC[+57]LPDRETAASLLQAGYK_	_PVAFSDYIHPVC[Carbamidomethyl (C)]LPDRETAASLLQAGYK_	780.3970947265625	780.3987869751755	783577417	20240.955078125
CON	CON1	P00734	57.3404	0.899468	9.399696193567955E-23	3.125572766065195E-23	19325884	YNWRENLDRDIALMK	Stripped Sequence	TRUE	2	YNWRENLDRDIALMK	37	0	FALSE	3	_YNWRENLDRDIALMK_	_YNWRENLDRDIALMK_	646.328	646.3292487256763	783603458	49254.2
CON	CON1	P00734	57.3404	0.899468	9.399696193567955E-23	3.125572766065195E-23	19325884	YNWRENLDRDIALMK	Stripped Sequence	TRUE	2	YNWRENLDRDIALMK	37	0	FALSE	4	_YNWRENLDRDIALMK_	_YNWRENLDRDIALMK_	484.9978942871094	484.9985655134861	783603450	31664.908203125
CON	CON1	P00734	57.3404	0.899468	9.399696193567955E-23	3.125572766065195E-23	19325884	TERELLESYIDGR	Stripped Sequence	TRUE	1	TERELLESYIDGR	38	0	FALSE	3	_TERELLESYIDGR_	_TERELLESYIDGR_	527.6019897460938	527.6028466637016	783672171	45330.1
CON	CON1	P00734	57.3404	0.899468	9.399696193567955E-23	3.125572766065195E-23	19325884	TFGSGEADCGLRPLFEKK	Stripped Sequence	TRUE	2	TFGSGEADCGLRPLFEKK	39	0	FALSE	3	_TFGSGEADC[+57]GLRPLFEKK_	_TFGSGEADC[Carbamidomethyl (C)]GLRPLFEKK_	671.3350219726562	671.3363169364453	783582299	35960.6
CON	CON1	P00734	57.3404	0.899468	9.399696193567955E-23	3.125572766065195E-23	19325884	SLEDKTERELLESYIDGR	Stripped Sequence	TRUE	2	SLEDKTERELLESYIDGR	40	0	FALSE	4	_SLEDKTERELLESYIDGR_	_SLEDKTERELLESYIDGR_	539.0234985351562	539.0244241171999	783652492	15440
CON	CON1	P00734	57.3404	0.899468	9.399696193567955E-23	3.125572766065195E-23	19325884	ANTFLEEVRK	Stripped Sequence	TRUE	1	ANTFLEEVRK	41	0	FALSE	2	_ANTFLEEVRK_	_ANTFLEEVRK_	603.8275146484375	603.828579469341	783649977	16163.7373046875
CON	CON1	P00736	58.6061	0.921224	2.3104393743948625E-24	4.6268352445294525E-29	3.51828e+06	FCGQLGSPLGNPPGKK	Stripped Sequence	TRUE	1	FCGQLGSPLGNPPGKK	1	2	TRUE	3	_FC[+57]GQLGSPLGNPPGKK_	_FC[Carbamidomethyl (C)]GQLGSPLGNPPGKK_	552.9557495117188	552.9568158476349	783658078	3.92732e+06
CON	CON1	P00736	58.6061	0.921224	2.3104393743948625E-24	4.6268352445294525E-29	3.51828e+06	FCGQLGSPLGNPPGKK	Stripped Sequence	TRUE	1	FCGQLGSPLGNPPGKK	1	2	TRUE	2	_FC[+57]GQLGSPLGNPPGKK_	_FC[Carbamidomethyl (C)]GQLGSPLGNPPGKK_	828.929931640625	828.9320487325704	783658086	592119
CON	CON1	P00736	58.6061	0.921224	2.3104393743948625E-24	4.6268352445294525E-29	3.51828e+06	NIGEFCGK	Stripped Sequence	TRUE	0	NIGEFCGK	2	1	TRUE	2	_NIGEFC[+57]GK_	_NIGEFC[Carbamidomethyl (C)]GK_	462.716	462.7165725595726	783573917	4.5236e+06
CON	CON1	P00736	58.6061	0.921224	2.3104393743948625E-24	4.6268352445294525E-29	3.51828e+06	YTTEIIK	Stripped Sequence	TRUE	0	YTTEIIK	3	1	TRUE	2	_YTTEIIK_	_YTTEIIK_	434.2447509765625	434.24534075546705	783582934	3771525
CON	CON1	P00736	58.6061	0.921224	2.3104393743948625E-24	4.6268352445294525E-29	3.51828e+06	GYGFYTK	Stripped Sequence	TRUE	0	GYGFYTK	4	2	FALSE	2	_GYGFYTK_	_GYGFYTK_	418.202880859375	418.2034870478473	783661723	3.09974e+06
CON	CON1	P00736	58.6061	0.921224	2.3104393743948625E-24	4.6268352445294525E-29	3.51828e+06	GYGFYTK	Stripped Sequence	TRUE	0	GYGFYTK	4	2	FALSE	1	_GYGFYTK_	_GYGFYTK_	835.3984985351562	835.4006097053431	783661730	176307
CON	CON1	P00736	58.6061	0.921224	2.3104393743948625E-24	4.6268352445294525E-29	3.51828e+06	IQYYCHEPYYK	Stripped Sequence	TRUE	0	IQYYCHEPYYK	5	2	FALSE	3	_IQYYC[+57]HEPYYK_	_IQYYC[Carbamidomethyl (C)]HEPYYK_	521.9027709960938	521.9038325155541	783619911	2.126e+06
CON	CON1	P00736	58.6061	0.921224	2.3104393743948625E-24	4.6268352445294525E-29	3.51828e+06	IQYYCHEPYYK	Stripped Sequence	TRUE	0	IQYYCHEPYYK	5	2	FALSE	2	_IQYYC[+57]HEPYYK_	_IQYYC[Carbamidomethyl (C)]HEPYYK_	782.3504638671875	782.3523662174991	783619919	421080
CON	CON1	P00736	58.6061	0.921224	2.3104393743948625E-24	4.6268352445294525E-29	3.51828e+06	PVNPVEQR	Stripped Sequence	TRUE	0	PVNPVEQR	6	1	FALSE	2	_PVNPVEQR_	_PVNPVEQR_	469.75634765625	469.7569040236913	783578217	3.66956e+06
CON	CON1	P00736	58.6061	0.921224	2.3104393743948625E-24	4.6268352445294525E-29	3.51828e+06	TLDEFTIIQNLQPQYQFR	Stripped Sequence	TRUE	0	TLDEFTIIQNLQPQYQFR	7	1	FALSE	2	_TLDEFTIIQNLQPQYQFR_	_TLDEFTIIQNLQPQYQFR_	1127.5787353515625	1127.5809510514516	783624286	3.21346e+06
CON	CON1	P00736	58.6061	0.921224	2.3104393743948625E-24	4.6268352445294525E-29	3.51828e+06	QRPPDLDTSSNAVDLLFFTDESGDSR	Stripped Sequence	TRUE	1	QRPPDLDTSSNAVDLLFFTDESGDSR	8	1	FALSE	3	_QRPPDLDTSSNAVDLLFFTDESGDSR_	_QRPPDLDTSSNAVDLLFFTDESGDSR_	961.4528198242188	961.4546511891805	783583883	2113283
CON	CON1	P00736	58.6061	0.921224	2.3104393743948625E-24	4.6268352445294525E-29	3.51828e+06	CLPVCGKPVNPVEQR	Stripped Sequence	TRUE	1	CLPVCGKPVNPVEQR	9	2	FALSE	3	_C[+57]LPVC[+57]GKPVNPVEQR_	_C[Carbamidomethyl (C)]LPVC[Carbamidomethyl (C)]GKPVNPVEQR_	584.9676513671875	584.9689262034902	783593014	1.10774e+06
CON	CON1	P00736	58.6061	0.921224	2.3104393743948625E-24	4.6268352445294525E-29	3.51828e+06	CLPVCGKPVNPVEQR	Stripped Sequence	TRUE	1	CLPVCGKPVNPVEQR	9	2	FALSE	2	_C[+57]LPVC[+57]GKPVNPVEQR_	_C[Carbamidomethyl (C)]LPVC[Carbamidomethyl (C)]GKPVNPVEQR_	876.9478149414062	876.9498501389659	783593022	140835
CON	CON1	P00736	58.6061	0.921224	2.3104393743948625E-24	4.6268352445294525E-29	3.51828e+06	LFGEVTSPLFPK	Stripped Sequence	TRUE	0	LFGEVTSPLFPK	10	1	FALSE	2	_LFGEVTSPLFPK_	_LFGEVTSPLFPK_	667.8713989257812	667.872687027358	783583117	1.25888e+06
CON	CON1	P00736	58.6061	0.921224	2.3104393743948625E-24	4.6268352445294525E-29	3.51828e+06	PYPNNFETTTVITVPTGYR	Stripped Sequence	TRUE	0	PYPNNFETTTVITVPTGYR	11	1	FALSE	3	_PYPNNFETTTVITVPTGYR_	_PYPNNFETTTVITVPTGYR_	724.0320434570312	724.0336312424555	783625261	633136
CON	CON1	P00736	58.6061	0.921224	2.3104393743948625E-24	4.6268352445294525E-29	3.51828e+06	LPVANPQACENWLR	Stripped Sequence	TRUE	0	LPVANPQACENWLR	12	2	FALSE	2	_LPVANPQAC[+57]ENWLR_	_LPVANPQAC[Carbamidomethyl (C)]ENWLR_	834.4197387695312	834.4216494975643	783592942	12877286
CON	CON1	P00736	58.6061	0.921224	2.3104393743948625E-24	4.6268352445294525E-29	3.51828e+06	LPVANPQACENWLR	Stripped Sequence	TRUE	0	LPVANPQACENWLR	12	2	FALSE	3	_LPVANPQAC[+57]ENWLR_	_LPVANPQAC[Carbamidomethyl (C)]ENWLR_	556.6156005859375	556.6165309829622	783592950	80347.9
CON	CON1	P00736	58.6061	0.921224	2.3104393743948625E-24	4.6268352445294525E-29	3.51828e+06	YTTTMGVNTYK	Stripped Sequence	TRUE	0	YTTTMGVNTYK	13	2	FALSE	2	_YTTTMGVNTYK_	_YTTTMGVNTYK_	639.8053588867188	639.8068232946127	783576618	4211055
CON	CON1	P00736	58.6061	0.921224	2.3104393743948625E-24	4.6268352445294525E-29	3.51828e+06	YTTTMGVNTYK	Stripped Sequence	TRUE	0	YTTTMGVNTYK	13	2	FALSE	2	_YTTTM[+16]GVNTYK_	_YTTTM[Oxidation (M)]GVNTYK_	647.8028564453125	647.8043167837309	783603019	240766
CON	CON1	P00736	58.6061	0.921224	2.3104393743948625E-24	4.6268352445294525E-29	3.51828e+06	VLNYVDWIK	Stripped Sequence	TRUE	0	VLNYVDWIK	14	2	FALSE	2	_VLNYVDWIK_	_VLNYVDWIK_	575.3187866210938	575.3198478886607	783662185	3.23075e+06
CON	CON1	P00736	58.6061	0.921224	2.3104393743948625E-24	4.6268352445294525E-29	3.51828e+06	VLNYVDWIK	Stripped Sequence	TRUE	0	VLNYVDWIK	14	2	FALSE	1	_VLNYVDWIK_	_VLNYVDWIK_	1149.6302490234375	1149.6323449424053	783662193	46956.5
CON	CON1	P00736	58.6061	0.921224	2.3104393743948625E-24	4.6268352445294525E-29	3.51828e+06	DYFIATCK	Stripped Sequence	TRUE	0	DYFIATCK	15	1	FALSE	2	_DYFIATC[+57]K_	_DYFIATC[Carbamidomethyl (C)]K_	509.2391357421875	509.24007928009814	783599342	2.58312e+06
CON	CON1	P00736	58.6061	0.921224	2.3104393743948625E-24	4.6268352445294525E-29	3.51828e+06	VSVHPDYR	Stripped Sequence	TRUE	0	VSVHPDYR	16	1	FALSE	2	_VSVHPDYR_	_VSVHPDYR_	486.7485046386719	486.7489729727968	783569632	1.17242e+06
CON	CON1	P00736	58.6061	0.921224	2.3104393743948625E-24	4.6268352445294525E-29	3.51828e+06	LVFQQFDLEPSEGCFYDYVK	Stripped Sequence	TRUE	0	LVFQQFDLEPSEGCFYDYVK	17	1	FALSE	3	_LVFQQFDLEPSEGC[+57]FYDYVK_	_LVFQQFDLEPSEGC[Carbamidomethyl (C)]FYDYVK_	828.7191162109375	828.7212936205555	783666780	817869
CON	CON1	P00736	58.6061	0.921224	2.3104393743948625E-24	4.6268352445294525E-29	3.51828e+06	QGYQLIEGNQVLHSFTAVCQDDGTWHR	Stripped Sequence	TRUE	0	QGYQLIEGNQVLHSFTAVCQDDGTWHR	18	2	FALSE	4	_QGYQLIEGNQVLHSFTAVC[+57]QDDGTWHR_	_QGYQLIEGNQVLHSFTAVC[Carbamidomethyl (C)]QDDGTWHR_	790.6229858398438	790.6247528846866	783584043	908841
CON	CON1	P00736	58.6061	0.921224	2.3104393743948625E-24	4.6268352445294525E-29	3.51828e+06	QGYQLIEGNQVLHSFTAVCQDDGTWHR	Stripped Sequence	TRUE	0	QGYQLIEGNQVLHSFTAVCQDDGTWHR	18	2	FALSE	3	_QGYQLIEGNQVLHSFTAVC[+57]QDDGTWHR_	_QGYQLIEGNQVLHSFTAVC[Carbamidomethyl (C)]QDDGTWHR_	1053.8282470703125	1053.8305404850846	783584051	165977
CON	CON1	P00736	58.6061	0.921224	2.3104393743948625E-24	4.6268352445294525E-29	3.51828e+06	QDACQGDSGGVFAVR	Stripped Sequence	TRUE	0	QDACQGDSGGVFAVR	19	2	FALSE	2	_QDAC[+57]QGDSGGVFAVR_	_QDAC[Carbamidomethyl (C)]QGDSGGVFAVR_	783.8519287109375	783.8537347747418	783646391	3848618
CON	CON1	P00736	58.6061	0.921224	2.3104393743948625E-24	4.6268352445294525E-29	3.51828e+06	QDACQGDSGGVFAVR	Stripped Sequence	TRUE	0	QDACQGDSGGVFAVR	19	2	FALSE	3	_QDAC[+57]QGDSGGVFAVR_	_QDAC[Carbamidomethyl (C)]QGDSGGVFAVR_	522.9036865234375	522.9046483868333	783658046	85535.8
CON	CON1	P00736	58.6061	0.921224	2.3104393743948625E-24	4.6268352445294525E-29	3.51828e+06	LFGEVTSPLFPKPYPNNFETTTVITVPTGYR	Stripped Sequence	TRUE	1	LFGEVTSPLFPKPYPNNFETTTVITVPTGYR	20	1	FALSE	3	_LFGEVTSPLFPKPYPNNFETTTVITVPTGYR_	_LFGEVTSPLFPKPYPNNFETTTVITVPTGYR_	1162.6046142578125	1162.6068921490476	783621533	1.01214e+06
CON	CON1	P00736	58.6061	0.921224	2.3104393743948625E-24	4.6268352445294525E-29	3.51828e+06	LFGEVTSPLFPKPYPNNFETTTVITVPTGYR	Stripped Sequence	TRUE	1	LFGEVTSPLFPKPYPNNFETTTVITVPTGYR	20	1	FALSE	4	_LFGEVTSPLFPKPYPNNFETTTVITVPTGYR_	_LFGEVTSPLFPKPYPNNFETTTVITVPTGYR_	872.2052612304688	872.2072371909932	783621525	26928.7
CON	CON1	P00736	58.6061	0.921224	2.3104393743948625E-24	4.6268352445294525E-29	3.51828e+06	ESEQGVYTCTAQGIWK	Stripped Sequence	TRUE	0	ESEQGVYTCTAQGIWK	21	1	FALSE	2	_ESEQGVYTC[+57]TAQGIWK_	_ESEQGVYTC[Carbamidomethyl (C)]TAQGIWK_	928.9277954101562	928.9297534066918	783594787	4682573
CON	CON1	P00736	58.6061	0.921224	2.3104393743948625E-24	4.6268352445294525E-29	3.51828e+06	ESEQGVYTCTAQGIWK	Stripped Sequence	TRUE	0	ESEQGVYTCTAQGIWK	21	1	FALSE	3	_ESEQGVYTC[+57]TAQGIWK_	_ESEQGVYTC[Carbamidomethyl (C)]TAQGIWK_	619.6209716796875	619.6221641342856	783594795	27655.4
CON	CON1	P00736	58.6061	0.921224	2.3104393743948625E-24	4.6268352445294525E-29	3.51828e+06	FCGQLGSPLGNPPGK	Stripped Sequence	TRUE	0	FCGQLGSPLGNPPGK	22	1	FALSE	2	_FC[+57]GQLGSPLGNPPGK_	_FC[Carbamidomethyl (C)]GQLGSPLGNPPGK_	764.8824462890625	764.8842592297389	783662994	4.04363e+06
CON	CON1	P00736	58.6061	0.921224	2.3104393743948625E-24	4.6268352445294525E-29	3.51828e+06	FCGQLGSPLGNPPGK	Stripped Sequence	TRUE	0	FCGQLGSPLGNPPGK	22	1	FALSE	3	_FC[+57]GQLGSPLGNPPGK_	_FC[Carbamidomethyl (C)]GQLGSPLGNPPGK_	510.2574157714844	510.2583190678445	783662986	18670.087890625
CON	CON1	P00736	58.6061	0.921224	2.3104393743948625E-24	4.6268352445294525E-29	3.51828e+06	MGNFPWQVFTNIHGR	Stripped Sequence	TRUE	0	MGNFPWQVFTNIHGR	23	2	FALSE	3	_M[+16]GNFPWQVFTNIHGR_	_M[Oxidation (M)]GNFPWQVFTNIHGR_	607.2947387695312	607.2959284825972	783670040	211153
CON	CON1	P00736	58.6061	0.921224	2.3104393743948625E-24	4.6268352445294525E-29	3.51828e+06	MGNFPWQVFTNIHGR	Stripped Sequence	TRUE	0	MGNFPWQVFTNIHGR	23	2	FALSE	2	_M[+16]GNFPWQVFTNIHGR_	_M[Oxidation (M)]GNFPWQVFTNIHGR_	910.438	910.4403815617259	783670048	30236.044921875
CON	CON1	P00736	58.6061	0.921224	2.3104393743948625E-24	4.6268352445294525E-29	3.51828e+06	EFMSQGNK	Stripped Sequence	TRUE	0	EFMSQGNK	24	1	FALSE	2	_EFMSQGNK_	_EFMSQGNK_	470.7132873535156	470.71387289259957	783638752	1.07757e+06
CON	CON1	P00736	58.6061	0.921224	2.3104393743948625E-24	4.6268352445294525E-29	3.51828e+06	MDVFSQNMFCAGHPSLK	Stripped Sequence	TRUE	0	MDVFSQNMFCAGHPSLK	25	2	FALSE	3	_MDVFSQNMFC[+57]AGHPSLK_	_MDVFSQNMFC[Carbamidomethyl (C)]AGHPSLK_	656.9636840820312	656.9647813534768	783652220	3.80572e+06
CON	CON1	P00736	58.6061	0.921224	2.3104393743948625E-24	4.6268352445294525E-29	3.51828e+06	MDVFSQNMFCAGHPSLK	Stripped Sequence	TRUE	0	MDVFSQNMFCAGHPSLK	25	2	FALSE	2	_MDVFSQNMFC[+57]AGHPSLK_	_MDVFSQNMFC[Carbamidomethyl (C)]AGHPSLK_	984.94189453125	984.9437081565288	783652244	856089
CON	CON1	P00736	58.6061	0.921224	2.3104393743948625E-24	4.6268352445294525E-29	3.51828e+06	MDVFSQNMFCAGHPSLK	Stripped Sequence	TRUE	0	MDVFSQNMFCAGHPSLK	25	2	FALSE	3	_M[+16]DVFSQNM[+16]FC[+57]AGHPSLK_	_M[Oxidation (M)]DVFSQNM[Oxidation (M)]FC[Carbamidomethyl (C)]AGHPSLK_	667.627	667.628204749689	783576847	16959.701171875
CON	CON1	P00736	58.6061	0.921224	2.3104393743948625E-24	4.6268352445294525E-29	3.51828e+06	GFLAYYQAVDLDECASR	Stripped Sequence	TRUE	0	GFLAYYQAVDLDECASR	26	1	FALSE	2	_GFLAYYQAVDLDEC[+57]ASR_	_GFLAYYQAVDLDEC[Carbamidomethyl (C)]ASR_	989.4541625976562	989.4561994802738	783610652	1.4049e+06
CON	CON1	P00736	58.6061	0.921224	2.3104393743948625E-24	4.6268352445294525E-29	3.51828e+06	QDACQGDSGGVFAVRDPNTDR	Stripped Sequence	TRUE	1	QDACQGDSGGVFAVRDPNTDR	27	0	FALSE	3	_QDAC[+57]QGDSGGVFAVRDPNTDR_	_QDAC[Carbamidomethyl (C)]QGDSGGVFAVRDPNTDR_	755.6697998046875	755.671609016423	783645993	17271.1
CON	CON1	P00736	58.6061	0.921224	2.3104393743948625E-24	4.6268352445294525E-29	3.51828e+06	MDVFSQNMFCAGHPSLKQDACQGDSGGVFAVR	Stripped Sequence	TRUE	1	MDVFSQNMFCAGHPSLKQDACQGDSGGVFAVR	28	0	FALSE	4	_MDVFSQNMFC[+57]AGHPSLKQDAC[+57]QGDSGGVFAVR_	_MDVFSQNMFC[Carbamidomethyl (C)]AGHPSLKQDAC[Carbamidomethyl (C)]QGDSGGVFAVR_	879.8942260742188	879.8961068902092	783637114	26164.037109375
CON	CON1	P00736	58.6061	0.921224	2.3104393743948625E-24	4.6268352445294525E-29	3.51828e+06	FLEPFDIDDHQQVHCPYDQLQIYANGK	Stripped Sequence	TRUE	0	FLEPFDIDDHQQVHCPYDQLQIYANGK	29	0	FALSE	4	_FLEPFDIDDHQQVHC[+57]PYDQLQIYANGK_	_FLEPFDIDDHQQVHC[Carbamidomethyl (C)]PYDQLQIYANGK_	823.386	823.3877610533639	783646695	23885.388671875
CON	CON1	P00736	58.6061	0.921224	2.3104393743948625E-24	4.6268352445294525E-29	3.51828e+06	VLNYVDWIKK	Stripped Sequence	TRUE	1	VLNYVDWIKK	30	0	FALSE	2	_VLNYVDWIKK_	_VLNYVDWIKK_	639.3662719726562	639.367461236404	783636799	40621.1
CON	CON1	P00736	58.6061	0.921224	2.3104393743948625E-24	4.6268352445294525E-29	3.51828e+06	SGEEDPQPQCQHLCHNYVGGYFCSCR	Stripped Sequence	TRUE	0	SGEEDPQPQCQHLCHNYVGGYFCSCR	31	0	FALSE	4	_SGEEDPQPQC[+57]QHLC[+57]HNYVGGYFC[+57]SC[+57]R_	_SGEEDPQPQC[Carbamidomethyl (C)]QHLC[Carbamidomethyl (C)]HNYVGGYFC[Carbamidomethyl (C)]SC[Carbamidomethyl (C)]R_	797.0733642578125	797.0751476378499	783617700	44532
CON	CON1	P00738	57.2649	0.911974	1.1795583161005343E-22	2.667994192645081E-26	412973568	YVMLPVADQDQCIR	Stripped Sequence	TRUE	0	YVMLPVADQDQCIR	1	4	TRUE	2	_YVMLPVADQDQC[+57]IR_	_YVMLPVADQDQC[Carbamidomethyl (C)]IR_	854.4132690429688	854.4149853626785	783610228	1753137664
CON	CON1	P00738	57.2649	0.911974	1.1795583161005343E-22	2.667994192645081E-26	412973568	YVMLPVADQDQCIR	Stripped Sequence	TRUE	0	YVMLPVADQDQCIR	1	4	TRUE	2	_YVM[+16]LPVADQDQC[+57]IR_	_YVM[Oxidation (M)]LPVADQDQC[Carbamidomethyl (C)]IR_	862.4107666015625	862.4125926733342	783620262	117968944
CON	CON1	P00738	57.2649	0.911974	1.1795583161005343E-22	2.667994192645081E-26	412973568	YVMLPVADQDQCIR	Stripped Sequence	TRUE	0	YVMLPVADQDQCIR	1	4	TRUE	3	_YVMLPVADQDQC[+57]IR_	_YVMLPVADQDQC[Carbamidomethyl (C)]IR_	569.9446411132812	569.9455819823121	783620254	22160346
CON	CON1	P00738	57.2649	0.911974	1.1795583161005343E-22	2.667994192645081E-26	412973568	YVMLPVADQDQCIR	Stripped Sequence	TRUE	0	YVMLPVADQDQCIR	1	4	TRUE	3	_YVM[+16]LPVADQDQC[+57]IR_	_YVM[Oxidation (M)]LPVADQDQC[Carbamidomethyl (C)]IR_	575.2762451171875	575.277317275232	783602216	1.96178e+06
CON	CON1	P00738	57.2649	0.911974	1.1795583161005343E-22	2.667994192645081E-26	412973568	VGYVSGWGR	Stripped Sequence	TRUE	0	VGYVSGWGR	2	2	TRUE	2	_VGYVSGWGR_	_VGYVSGWGR_	490.7510681152344	490.7519361772023	783638792	864656256
CON	CON1	P00738	57.2649	0.911974	1.1795583161005343E-22	2.667994192645081E-26	412973568	VGYVSGWGR	Stripped Sequence	TRUE	0	VGYVSGWGR	2	2	TRUE	1	_VGYVSGWGR_	_VGYVSGWGR_	980.4948120117188	980.4968248018115	783638800	1.18219e+06
CON	CON1	P00738	57.2649	0.911974	1.1795583161005343E-22	2.667994192645081E-26	412973568	SPVGVQPILNEHTFCAGMSK	Stripped Sequence	TRUE	0	SPVGVQPILNEHTFCAGMSK	3	4	TRUE	3	_SPVGVQPILNEHTFC[+57]AGMSK_	_SPVGVQPILNEHTFC[Carbamidomethyl (C)]AGMSK_	724.6907348632812	724.6921635581284	783602328	432691360
CON	CON1	P00738	57.2649	0.911974	1.1795583161005343E-22	2.667994192645081E-26	412973568	SPVGVQPILNEHTFCAGMSK	Stripped Sequence	TRUE	0	SPVGVQPILNEHTFCAGMSK	3	4	TRUE	2	_SPVGVQPILNEHTFC[+57]AGMSK_	_SPVGVQPILNEHTFC[Carbamidomethyl (C)]AGMSK_	1086.532470703125	1086.5346024406506	783623101	70348896
CON	CON1	P00738	57.2649	0.911974	1.1795583161005343E-22	2.667994192645081E-26	412973568	SPVGVQPILNEHTFCAGMSK	Stripped Sequence	TRUE	0	SPVGVQPILNEHTFCAGMSK	3	4	TRUE	3	_SPVGVQPILNEHTFC[+57]AGM[+16]SK_	_SPVGVQPILNEHTFC[Carbamidomethyl (C)]AGM[Oxidation (M)]SK_	730.0223388671875	730.0239085212664	783593806	21697140
CON	CON1	P00738	57.2649	0.911974	1.1795583161005343E-22	2.667994192645081E-26	412973568	SPVGVQPILNEHTFCAGMSK	Stripped Sequence	TRUE	0	SPVGVQPILNEHTFCAGMSK	3	4	TRUE	2	_SPVGVQPILNEHTFC[+57]AGM[+16]SK_	_SPVGVQPILNEHTFC[Carbamidomethyl (C)]AGM[Oxidation (M)]SK_	1094.5299072265625	1094.5321630293051	783610892	3.44092e+06
CON	CON1	P00738	57.2649	0.911974	1.1795583161005343E-22	2.667994192645081E-26	412973568	VTSIQDWVQK	Stripped Sequence	TRUE	0	VTSIQDWVQK	4	1	FALSE	2	_VTSIQDWVQK_	_VTSIQDWVQK_	602.322021484375	602.3231620294455	783588313	541396800
CON	CON1	P00738	57.2649	0.911974	1.1795583161005343E-22	2.667994192645081E-26	412973568	TEGDGVYTLNNEK	Stripped Sequence	TRUE	0	TEGDGVYTLNNEK	5	1	FALSE	2	_TEGDGVYTLNNEK_	_TEGDGVYTLNNEK_	720.3360595703125	720.3376679781285	783637968	567600128
CON	CON1	P00738	57.2649	0.911974	1.1795583161005343E-22	2.667994192645081E-26	412973568	VMPICLPSK	Stripped Sequence	FALSE	0	VMPICLPSK	6	2	FALSE	2	_VMPIC[+57]LPSK_	_VMPIC[Carbamidomethyl (C)]LPSK_	522.7826538085938	522.7836107931016	783587990	426449472
CON	CON1	P00738	57.2649	0.911974	1.1795583161005343E-22	2.667994192645081E-26	412973568	VMPICLPSK	Stripped Sequence	FALSE	0	VMPICLPSK	6	2	FALSE	2	_VM[+16]PIC[+57]LPSK_	_VM[Oxidation (M)]PIC[Carbamidomethyl (C)]LPSK_	530.7800903320312	530.7810896172646	783569998	46890304
CON	CON1	P00738	57.2649	0.911974	1.1795583161005343E-22	2.667994192645081E-26	412973568	GSFPWQAK	Stripped Sequence	FALSE	0	GSFPWQAK	7	2	FALSE	2	_GSFPWQAK_	_GSFPWQAK_	460.73486328125	460.7356076999226	783661833	404263904
CON	CON1	P00738	57.2649	0.911974	1.1795583161005343E-22	2.667994192645081E-26	412973568	GSFPWQAK	Stripped Sequence	FALSE	0	GSFPWQAK	7	2	FALSE	1	_GSFPWQAK_	_GSFPWQAK_	920.4624633789062	920.46442474325	783656237	41674932
CON	CON1	P00738	57.2649	0.911974	1.1795583161005343E-22	2.667994192645081E-26	412973568	AVGDKLPECEAVCGKPK	Stripped Sequence	FALSE	2	AVGDKLPECEAVCGKPK	8	3	FALSE	3	_AVGDKLPEC[+57]EAVC[+57]GKPK_	_AVGDKLPEC[Carbamidomethyl (C)]EAVC[Carbamidomethyl (C)]GKPK_	619.9780883789062	619.9793959227756	783600843	185572592
CON	CON1	P00738	57.2649	0.911974	1.1795583161005343E-22	2.667994192645081E-26	412973568	AVGDKLPECEAVCGKPK	Stripped Sequence	FALSE	2	AVGDKLPECEAVCGKPK	8	3	FALSE	4	_AVGDKLPEC[+57]EAVC[+57]GKPK_	_AVGDKLPEC[Carbamidomethyl (C)]EAVC[Carbamidomethyl (C)]GKPK_	465.2353820800781	465.2361754444284	783600827	123407152
CON	CON1	P00738	57.2649	0.911974	1.1795583161005343E-22	2.667994192645081E-26	412973568	AVGDKLPECEAVCGKPK	Stripped Sequence	FALSE	2	AVGDKLPECEAVCGKPK	8	3	FALSE	2	_AVGDKLPEC[+57]EAVC[+57]GKPK_	_AVGDKLPEC[Carbamidomethyl (C)]EAVC[Carbamidomethyl (C)]GKPK_	929.4635009765625	929.4655744262503	783600835	39451272
CON	CON1	P00738	57.2649	0.911974	1.1795583161005343E-22	2.667994192645081E-26	412973568	DYAEVGR	Stripped Sequence	TRUE	0	DYAEVGR	9	1	FALSE	2	_DYAEVGR_	_DYAEVGR_	405.19305419921875	405.19355235069344	783578020	380388448
CON	CON1	P00738	57.2649	0.911974	1.1795583161005343E-22	2.667994192645081E-26	412973568	VMPICLPSKDYAEVGR	Stripped Sequence	TRUE	1	VMPICLPSKDYAEVGR	10	4	FALSE	3	_VMPIC[+57]LPSKDYAEVGR_	_VMPIC[Carbamidomethyl (C)]LPSKDYAEVGR_	612.3111572265625	612.3122854979588	783600787	143463344
CON	CON1	P00738	57.2649	0.911974	1.1795583161005343E-22	2.667994192645081E-26	412973568	VMPICLPSKDYAEVGR	Stripped Sequence	TRUE	1	VMPICLPSKDYAEVGR	10	4	FALSE	2	_VMPIC[+57]LPSKDYAEVGR_	_VMPIC[Carbamidomethyl (C)]LPSKDYAEVGR_	917.963134765625	917.9650009655485	783600795	52983960
CON	CON1	P00738	57.2649	0.911974	1.1795583161005343E-22	2.667994192645081E-26	412973568	VMPICLPSKDYAEVGR	Stripped Sequence	TRUE	1	VMPICLPSKDYAEVGR	10	4	FALSE	3	_VM[+16]PIC[+57]LPSKDYAEVGR_	_VM[Oxidation (M)]PIC[Carbamidomethyl (C)]LPSKDYAEVGR_	617.642822265625	617.6440360328578	783613138	11036459
CON	CON1	P00738	57.2649	0.911974	1.1795583161005343E-22	2.667994192645081E-26	412973568	VMPICLPSKDYAEVGR	Stripped Sequence	TRUE	1	VMPICLPSKDYAEVGR	10	4	FALSE	2	_VM[+16]PIC[+57]LPSKDYAEVGR_	_VM[Oxidation (M)]PIC[Carbamidomethyl (C)]LPSKDYAEVGR_	925.9605712890625	925.9625411301339	783663634	1.04122e+06
CON	CON1	P00738	57.2649	0.911974	1.1795583161005343E-22	2.667994192645081E-26	412973568	ILGGHLDAK	Stripped Sequence	FALSE	0	ILGGHLDAK	11	2	FALSE	2	_ILGGHLDAK_	_ILGGHLDAK_	462.2690734863281	462.2698075408655	783638709	176823600
CON	CON1	P00738	57.2649	0.911974	1.1795583161005343E-22	2.667994192645081E-26	412973568	ILGGHLDAK	Stripped Sequence	FALSE	0	ILGGHLDAK	11	2	FALSE	1	_ILGGHLDAK_	_ILGGHLDAK_	923.5308837890625	923.5328599025047	783638714	12550581
CON	CON1	P00738	57.2649	0.911974	1.1795583161005343E-22	2.667994192645081E-26	412973568	TEGDGVYTLNDK	Stripped Sequence	FALSE	0	TEGDGVYTLNDK	12	1	FALSE	2	_TEGDGVYTLNDK_	_TEGDGVYTLNDK_	656.3067626953125	656.3081841998121	783576642	121173512
CON	CON1	P00738	57.2649	0.911974	1.1795583161005343E-22	2.667994192645081E-26	412973568	QLVEIEK	Stripped Sequence	FALSE	0	QLVEIEK	13	1	FALSE	2	_QLVEIEK_	_QLVEIEK_	429.75018310546875	429.75073562793733	783649628	140634480
CON	CON1	P00738	57.2649	0.911974	1.1795583161005343E-22	2.667994192645081E-26	412973568	NPANPVQR	Stripped Sequence	FALSE	0	NPANPVQR	14	2	FALSE	2	_NPANPVQR_	_NPANPVQR_	448.2408447265625	448.24106763186126	783578128	162332048
CON	CON1	P00738	57.2649	0.911974	1.1795583161005343E-22	2.667994192645081E-26	412973568	NPANPVQR	Stripped Sequence	FALSE	0	NPANPVQR	14	2	FALSE	1	_NPANPVQR_	_NPANPVQR_	895.4744262695312	895.4758419614803	783578136	1.45624e+06
CON	CON1	P00738	57.2649	0.911974	1.1795583161005343E-22	2.667994192645081E-26	412973568	HYEGSTVPEK	Stripped Sequence	TRUE	0	HYEGSTVPEK	15	1	FALSE	2	_HYEGSTVPEK_	_HYEGSTVPEK_	573.77490234375	573.7754596838977	783659508	125565048
CON	CON1	P00738	57.2649	0.911974	1.1795583161005343E-22	2.667994192645081E-26	412973568	TEGDGVYTLNDKK	Stripped Sequence	FALSE	1	TEGDGVYTLNDKK	16	2	FALSE	3	_TEGDGVYTLNDKK_	_TEGDGVYTLNDKK_	480.5719299316406	480.5728511018978	783596597	41589936
CON	CON1	P00738	57.2649	0.911974	1.1795583161005343E-22	2.667994192645081E-26	412973568	TEGDGVYTLNDKK	Stripped Sequence	FALSE	1	TEGDGVYTLNDKK	16	2	FALSE	2	_TEGDGVYTLNDKK_	_TEGDGVYTLNDKK_	720.354248046875	720.355964531135	783577250	25650682
CON	CON1	P00738	57.2649	0.911974	1.1795583161005343E-22	2.667994192645081E-26	412973568	LPECEAVCGKPK	Stripped Sequence	FALSE	1	LPECEAVCGKPK	17	2	FALSE	3	_LPEC[+57]EAVC[+57]GKPK_	_LPEC[Carbamidomethyl (C)]EAVC[Carbamidomethyl (C)]GKPK_	463.22845458984375	463.2291622411187	783567313	77811576
CON	CON1	P00738	57.2649	0.911974	1.1795583161005343E-22	2.667994192645081E-26	412973568	LPECEAVCGKPK	Stripped Sequence	FALSE	1	LPECEAVCGKPK	17	2	FALSE	2	_LPEC[+57]EAVC[+57]GKPK_	_LPEC[Carbamidomethyl (C)]EAVC[Carbamidomethyl (C)]GKPK_	694.3390502929688	694.3405423039734	783604539	11428479
CON	CON1	P00738	57.2649	0.911974	1.1795583161005343E-22	2.667994192645081E-26	412973568	LRTEGDGVYTLNNEK	Stripped Sequence	TRUE	1	LRTEGDGVYTLNNEK	18	2	FALSE	3	_LRTEGDGVYTLNNEK_	_LRTEGDGVYTLNNEK_	570.2882080078125	570.2892551523636	783663418	49181776
CON	CON1	P00738	57.2649	0.911974	1.1795583161005343E-22	2.667994192645081E-26	412973568	LRTEGDGVYTLNNEK	Stripped Sequence	TRUE	1	LRTEGDGVYTLNNEK	18	2	FALSE	2	_LRTEGDGVYTLNNEK_	_LRTEGDGVYTLNNEK_	854.9286499023438	854.9304695611165	783575440	11396783
CON	CON1	P00738	57.2649	0.911974	1.1795583161005343E-22	2.667994192645081E-26	412973568	AVGDKLPECEAVCGK	Stripped Sequence	FALSE	1	AVGDKLPECEAVCGK	19	2	FALSE	3	_AVGDKLPEC[+57]EAVC[+57]GK_	_AVGDKLPEC[Carbamidomethyl (C)]EAVC[Carbamidomethyl (C)]GK_	544.9288330078125	544.9297925381302	783663242	31433554
CON	CON1	P00738	57.2649	0.911974	1.1795583161005343E-22	2.667994192645081E-26	412973568	AVGDKLPECEAVCGK	Stripped Sequence	FALSE	1	AVGDKLPECEAVCGK	19	2	FALSE	2	_AVGDKLPEC[+57]EAVC[+57]GK_	_AVGDKLPEC[Carbamidomethyl (C)]EAVC[Carbamidomethyl (C)]GK_	816.89	816.891486802072	783654991	21618184
CON	CON1	P00738	57.2649	0.911974	1.1795583161005343E-22	2.667994192645081E-26	412973568	VVLHPNYSQVDIGLIK	Stripped Sequence	TRUE	0	VVLHPNYSQVDIGLIK	20	2	FALSE	3	_VVLHPNYSQVDIGLIK_	_VVLHPNYSQVDIGLIK_	599.0086059570312	599.0096704162155	783640609	26525632
CON	CON1	P00738	57.2649	0.911974	1.1795583161005343E-22	2.667994192645081E-26	412973568	VVLHPNYSQVDIGLIK	Stripped Sequence	TRUE	0	VVLHPNYSQVDIGLIK	20	2	FALSE	2	_VVLHPNYSQVDIGLIK_	_VVLHPNYSQVDIGLIK_	898.00927734375	898.0110392274344	783640617	6.79132e+06
CON	CON1	P00738	57.2649	0.911974	1.1795583161005343E-22	2.667994192645081E-26	412973568	DIAPTLTLYVGKK	Stripped Sequence	FALSE	1	DIAPTLTLYVGKK	21	2	FALSE	2	_DIAPTLTLYVGKK_	_DIAPTLTLYVGKK_	709.9163208007812	709.9178483598829	783596589	4805507
CON	CON1	P00738	57.2649	0.911974	1.1795583161005343E-22	2.667994192645081E-26	412973568	DIAPTLTLYVGKK	Stripped Sequence	FALSE	1	DIAPTLTLYVGKK	21	2	FALSE	3	_DIAPTLTLYVGKK_	_DIAPTLTLYVGKK_	473.6133117675781	473.61400914109856	783567398	5.35946e+06
CON	CON1	P00738	57.2649	0.911974	1.1795583161005343E-22	2.667994192645081E-26	412973568	LRTEGDGVYTLNDK	Stripped Sequence	FALSE	1	LRTEGDGVYTLNDK	22	2	FALSE	2	_LRTEGDGVYTLNDK_	_LRTEGDGVYTLNDK_	790.8993530273438	790.901106048841	783651500	1.40058e+06
CON	CON1	P00738	57.2649	0.911974	1.1795583161005343E-22	2.667994192645081E-26	412973568	LRTEGDGVYTLNDK	Stripped Sequence	FALSE	1	LRTEGDGVYTLNDK	22	2	FALSE	3	_LRTEGDGVYTLNDK_	_LRTEGDGVYTLNDK_	527.6019897460938	527.6029005003426	783651508	9673332
CON	CON1	P00738	57.2649	0.911974	1.1795583161005343E-22	2.667994192645081E-26	412973568	LPECEAVCGK	Stripped Sequence	FALSE	0	LPECEAVCGK	23	1	FALSE	2	_LPEC[+57]EAVC[+57]GK_	_LPEC[Carbamidomethyl (C)]EAVC[Carbamidomethyl (C)]GK_	581.7651977539062	581.7663923854252	783622496	17979250
CON	CON1	P00738	57.2649	0.911974	1.1795583161005343E-22	2.667994192645081E-26	412973568	KQLVEIEK	Stripped Sequence	FALSE	1	KQLVEIEK	24	1	FALSE	2	_KQLVEIEK_	_KQLVEIEK_	493.79766845703125	493.798472762024	783665664	12716804
CON	CON1	P00738	57.2649	0.911974	1.1795583161005343E-22	2.667994192645081E-26	412973568	LRTEGDGVYTLNDKK	Stripped Sequence	FALSE	2	LRTEGDGVYTLNDKK	25	3	FALSE	3	_LRTEGDGVYTLNDKK_	_LRTEGDGVYTLNDKK_	570.3003540039062	570.3015812332214	783589400	8692831
CON	CON1	P00738	57.2649	0.911974	1.1795583161005343E-22	2.667994192645081E-26	412973568	LRTEGDGVYTLNDKK	Stripped Sequence	FALSE	2	LRTEGDGVYTLNDKK	25	3	FALSE	2	_LRTEGDGVYTLNDKK_	_LRTEGDGVYTLNDKK_	854.9468383789062	854.9488398119287	783589408	277333
CON	CON1	P00738	57.2649	0.911974	1.1795583161005343E-22	2.667994192645081E-26	412973568	LRTEGDGVYTLNDKK	Stripped Sequence	FALSE	2	LRTEGDGVYTLNDKK	25	3	FALSE	4	_LRTEGDGVYTLNDKK_	_LRTEGDGVYTLNDKK_	427.9770812988281	427.977789165037	783589392	3.69146e+06
CON	CON1	P00738	57.2649	0.911974	1.1795583161005343E-22	2.667994192645081E-26	412973568	DIAPTLTLYVGK	Stripped Sequence	FALSE	0	DIAPTLTLYVGK	26	1	FALSE	3	_DIAPTLTLYVGK_	_DIAPTLTLYVGK_	430.91497802734375	430.9155810872092	783588449	596455
CON	CON1	P00738	57.2649	0.911974	1.1795583161005343E-22	2.667994192645081E-26	412973568	AVGDKLPECEADDGCPKPPEIAHGYVEHSVR	Stripped Sequence	TRUE	2	AVGDKLPECEADDGCPKPPEIAHGYVEHSVR	27	4	FALSE	5	_AVGDKLPEC[+57]EADDGC[+57]PKPPEIAHGYVEHSVR_	_AVGDKLPEC[Carbamidomethyl (C)]EADDGC[Carbamidomethyl (C)]PKPPEIAHGYVEHSVR_	687.3247680664062	687.3261959662082	783591204	117191384
CON	CON1	P00738	57.2649	0.911974	1.1795583161005343E-22	2.667994192645081E-26	412973568	AVGDKLPECEADDGCPKPPEIAHGYVEHSVR	Stripped Sequence	TRUE	2	AVGDKLPECEADDGCPKPPEIAHGYVEHSVR	27	4	FALSE	4	_AVGDKLPEC[+57]EADDGC[+57]PKPPEIAHGYVEHSVR_	_AVGDKLPEC[Carbamidomethyl (C)]EADDGC[Carbamidomethyl (C)]PKPPEIAHGYVEHSVR_	858.9041137695312	858.9059361624501	783664762	69582312
CON	CON1	P00738	57.2649	0.911974	1.1795583161005343E-22	2.667994192645081E-26	412973568	AVGDKLPECEADDGCPKPPEIAHGYVEHSVR	Stripped Sequence	TRUE	2	AVGDKLPECEADDGCPKPPEIAHGYVEHSVR	27	4	FALSE	3	_AVGDKLPEC[+57]EADDGC[+57]PKPPEIAHGYVEHSVR_	_AVGDKLPEC[Carbamidomethyl (C)]EADDGC[Carbamidomethyl (C)]PKPPEIAHGYVEHSVR_	1144.8697509765625	1144.8718589592254	783664770	11105125
CON	CON1	P00738	57.2649	0.911974	1.1795583161005343E-22	2.667994192645081E-26	412973568	AVGDKLPECEADDGCPKPPEIAHGYVEHSVR	Stripped Sequence	TRUE	2	AVGDKLPECEADDGCPKPPEIAHGYVEHSVR	27	4	FALSE	6	_AVGDKLPEC[+57]EADDGC[+57]PKPPEIAHGYVEHSVR_	_AVGDKLPEC[Carbamidomethyl (C)]EADDGC[Carbamidomethyl (C)]PKPPEIAHGYVEHSVR_	572.9385375976562	572.9396053944293	783569070	23789304
CON	CON1	P00738	57.2649	0.911974	1.1795583161005343E-22	2.667994192645081E-26	412973568	LPECEADDGCPKPPEIAHGYVEHSVR	Stripped Sequence	TRUE	1	LPECEADDGCPKPPEIAHGYVEHSVR	28	3	FALSE	4	_LPEC[+57]EADDGC[+57]PKPPEIAHGYVEHSVR_	_LPEC[Carbamidomethyl (C)]EADDGC[Carbamidomethyl (C)]PKPPEIAHGYVEHSVR_	741.3419189453125	741.343615492631	783653068	16549436
CON	CON1	P00738	57.2649	0.911974	1.1795583161005343E-22	2.667994192645081E-26	412973568	LPECEADDGCPKPPEIAHGYVEHSVR	Stripped Sequence	TRUE	1	LPECEADDGCPKPPEIAHGYVEHSVR	28	3	FALSE	5	_LPEC[+57]EADDGC[+57]PKPPEIAHGYVEHSVR_	_LPEC[Carbamidomethyl (C)]EADDGC[Carbamidomethyl (C)]PKPPEIAHGYVEHSVR_	593.2749633789062	593.2761747387583	783664578	11031315
CON	CON1	P00738	57.2649	0.911974	1.1795583161005343E-22	2.667994192645081E-26	412973568	LPECEADDGCPKPPEIAHGYVEHSVR	Stripped Sequence	TRUE	1	LPECEADDGCPKPPEIAHGYVEHSVR	28	3	FALSE	3	_LPEC[+57]EADDGC[+57]PKPPEIAHGYVEHSVR_	_LPEC[Carbamidomethyl (C)]EADDGC[Carbamidomethyl (C)]PKPPEIAHGYVEHSVR_	988.12	988.1221587137965	783653076	4252512
CON	CON1	P00738	57.2649	0.911974	1.1795583161005343E-22	2.667994192645081E-26	412973568	YQEDTCYGDAGSAFAVHDLEEDTWYATGILSFDK	Stripped Sequence	TRUE	0	YQEDTCYGDAGSAFAVHDLEEDTWYATGILSFDK	29	1	FALSE	4	_YQEDTC[+57]YGDAGSAFAVHDLEEDTWYATGILSFDK_	_YQEDTC[Carbamidomethyl (C)]YGDAGSAFAVHDLEEDTWYATGILSFDK_	969.4229736328125	969.425271961935	783631200	452322
CON	CON1	P00738	57.2649	0.911974	1.1795583161005343E-22	2.667994192645081E-26	412973568	SCAVAEYGVYVK	Stripped Sequence	FALSE	0	SCAVAEYGVYVK	30	2	FALSE	2	_SC[+57]AVAEYGVYVK_	_SC[Carbamidomethyl (C)]AVAEYGVYVK_	673.3264770507812	673.3277812101786	783609476	526639584
CON	CON1	P00738	57.2649	0.911974	1.1795583161005343E-22	2.667994192645081E-26	412973568	SCAVAEYGVYVK	Stripped Sequence	FALSE	0	SCAVAEYGVYVK	30	2	FALSE	3	_SC[+57]AVAEYGVYVK_	_SC[Carbamidomethyl (C)]AVAEYGVYVK_	449.2200622558594	449.22076259149617	783609492	41381.1
CON	CON1	P00738	57.2649	0.911974	1.1795583161005343E-22	2.667994192645081E-26	412973568	PPEIAHGYVEHSVR	Stripped Sequence	TRUE	0	PPEIAHGYVEHSVR	31	1	FALSE	2	_PPEIAHGYVEHSVR_	_PPEIAHGYVEHSVR_	795.90478515625	795.9065200105063	783659061	8842924
CON	CON1	P00738	57.2649	0.911974	1.1795583161005343E-22	2.667994192645081E-26	412973568	PPEIAHGYVEHSVR	Stripped Sequence	TRUE	0	PPEIAHGYVEHSVR	31	1	FALSE	3	_PPEIAHGYVEHSVR_	_PPEIAHGYVEHSVR_	530.93896484375	530.9398837725437	783576743	21803.447265625
CON	CON1	P00738	57.2649	0.911974	1.1795583161005343E-22	2.667994192645081E-26	412973568	HYEGSTVPEKK	Stripped Sequence	TRUE	1	HYEGSTVPEKK	32	2	FALSE	2	_HYEGSTVPEKK_	_HYEGSTVPEKK_	637.8223876953125	637.8231778172917	783599831	136263
CON	CON1	P00738	57.2649	0.911974	1.1795583161005343E-22	2.667994192645081E-26	412973568	HYEGSTVPEKK	Stripped Sequence	TRUE	1	HYEGSTVPEKK	32	2	FALSE	3	_HYEGSTVPEKK_	_HYEGSTVPEKK_	425.5506896972656	425.5506928104474	783599839	1.02863e+06
CON	CON1	P00738	57.2649	0.911974	1.1795583161005343E-22	2.667994192645081E-26	412973568	PKNPANPVQR	Stripped Sequence	FALSE	1	PKNPANPVQR	33	0	FALSE	2	_PKNPANPVQR_	_PKNPANPVQR_	560.814697265625	560.8152173609933	783670958	21576.443359375
CON	CON1	P00738	57.2649	0.911974	1.1795583161005343E-22	2.667994192645081E-26	412973568	LRTEGDGVYTLNNEKQWINK	Stripped Sequence	TRUE	2	LRTEGDGVYTLNNEKQWINK	34	0	FALSE	4	_LRTEGDGVYTLNNEKQWINK_	_LRTEGDGVYTLNNEKQWINK_	595.3079223632812	595.3091220430648	783655335	19536.3
CON	CON1	P00738	57.2649	0.911974	1.1795583161005343E-22	2.667994192645081E-26	412973568	FTDHLKYVMLPVADQDQCIR	Stripped Sequence	TRUE	1	FTDHLKYVMLPVADQDQCIR	35	0	FALSE	4	_FTDHLKYVMLPVADQDQC[+57]IR_	_FTDHLKYVMLPVADQDQC[Carbamidomethyl (C)]IR_	613.0555419921875	613.0566119041754	783631757	19293.2
CON	CON1	P00738	57.2649	0.911974	1.1795583161005343E-22	2.667994192645081E-26	412973568	TEGDGVYTLNNEKQWINK	Stripped Sequence	TRUE	1	TEGDGVYTLNNEKQWINK	36	0	FALSE	2	_TEGDGVYTLNNEKQWINK_	_TEGDGVYTLNNEKQWINK_	1055.0159912109375	1055.0182545522769	783593150	50008
CON	CON1	P00738	57.2649	0.911974	1.1795583161005343E-22	2.667994192645081E-26	412973568	TEGDGVYTLNNEKQWINK	Stripped Sequence	TRUE	1	TEGDGVYTLNNEKQWINK	36	0	FALSE	3	_TEGDGVYTLNNEKQWINK_	_TEGDGVYTLNNEKQWINK_	703.6797485351562	703.6813033421298	783585480	27571.3
CON	CON1	P00738	57.2649	0.911974	1.1795583161005343E-22	2.667994192645081E-26	412973568	TEGDGVYTLNDKKQWINK	Stripped Sequence	FALSE	2	TEGDGVYTLNDKKQWINK	37	0	FALSE	3	_TEGDGVYTLNDKKQWINK_	_TEGDGVYTLNDKKQWINK_	703.69189453125	703.6935153786175	783625229	30082.8
CON	CON1	P00738	57.2649	0.911974	1.1795583161005343E-22	2.667994192645081E-26	412973568	TEGDGVYTLNDKKQWINK	Stripped Sequence	FALSE	2	TEGDGVYTLNDKKQWINK	37	0	FALSE	4	_TEGDGVYTLNDKKQWINK_	_TEGDGVYTLNDKKQWINK_	528.020751953125	528.0217203020301	783625221	25634
CON	CON1	P00739	55.13	0.892282	1.7085591698976886E-19	1.8035486032904393E-21	7236882	VGYVSGWGQSDNFK	Stripped Sequence	TRUE	0	VGYVSGWGQSDNFK	1	1	TRUE	2	_VGYVSGWGQSDNFK_	_VGYVSGWGQSDNFK_	772.3624267578125	772.3641905336285	783663042	15206921
CON	CON1	P00739	55.13	0.892282	1.7085591698976886E-19	1.8035486032904393E-21	7236882	NYAEVGR	Stripped Sequence	TRUE	0	NYAEVGR	2	1	TRUE	2	_NYAEVGR_	_NYAEVGR_	404.7010498046875	404.70123902337014	783575017	6262898
CON	CON1	P00739	55.13	0.892282	1.7085591698976886E-19	1.8035486032904393E-21	7236882	QLFALYSGNDVTDISDDR	Stripped Sequence	TRUE	0	QLFALYSGNDVTDISDDR	3	1	TRUE	2	_QLFALYSGNDVTDISDDR_	_QLFALYSGNDVTDISDDR_	1014.9790649414062	1014.9810473390443	783577813	240827
CON	CON1	P00739	55.13	0.892282	1.7085591698976886E-19	1.8035486032904393E-21	7236882	VTSIQHWVQK	Stripped Sequence	TRUE	0	VTSIQHWVQK	4	2	FALSE	2	_VTSIQHWVQK_	_VTSIQHWVQK_	613.3380126953125	613.3391883354142	783566913	727828
CON	CON1	P00739	55.13	0.892282	1.7085591698976886E-19	1.8035486032904393E-21	7236882	VTSIQHWVQK	Stripped Sequence	TRUE	0	VTSIQHWVQK	4	2	FALSE	3	_VTSIQHWVQK_	_VTSIQHWVQK_	409.227783203125	409.22818808577836	783566905	1.19248e+06
CON	CON1	P00739	55.13	0.892282	1.7085591698976886E-19	1.8035486032904393E-21	7236882	VVLHPNYHQVDIGLIK	Stripped Sequence	TRUE	0	VVLHPNYHQVDIGLIK	5	3	FALSE	4	_VVLHPNYHQVDIGLIK_	_VVLHPNYHQVDIGLIK_	462.0149841308594	462.0156881202569	783643762	1.97944e+06
CON	CON1	P00739	55.13	0.892282	1.7085591698976886E-19	1.8035486032904393E-21	7236882	VVLHPNYHQVDIGLIK	Stripped Sequence	TRUE	0	VVLHPNYHQVDIGLIK	5	3	FALSE	2	_VVLHPNYHQVDIGLIK_	_VVLHPNYHQVDIGLIK_	923.022705078125	923.0246444235871	783643746	422772
CON	CON1	P00739	55.13	0.892282	1.7085591698976886E-19	1.8035486032904393E-21	7236882	VVLHPNYHQVDIGLIK	Stripped Sequence	TRUE	0	VVLHPNYHQVDIGLIK	5	3	FALSE	3	_VVLHPNYHQVDIGLIK_	_VVLHPNYHQVDIGLIK_	615.6842041015625	615.6853960354118	783643754	1.57012e+06
CON	CON1	P00739	55.13	0.892282	1.7085591698976886E-19	1.8035486032904393E-21	7236882	SPVGVQPILNEHTFCVGMSK	Stripped Sequence	TRUE	0	SPVGVQPILNEHTFCVGMSK	6	3	FALSE	3	_SPVGVQPILNEHTFC[+57]VGMSK_	_SPVGVQPILNEHTFC[Carbamidomethyl (C)]VGMSK_	734.0344848632812	734.0359637668904	783630536	6.93968e+06
CON	CON1	P00739	55.13	0.892282	1.7085591698976886E-19	1.8035486032904393E-21	7236882	SPVGVQPILNEHTFCVGMSK	Stripped Sequence	TRUE	0	SPVGVQPILNEHTFCVGMSK	6	3	FALSE	2	_SPVGVQPILNEHTFC[+57]VGMSK_	_SPVGVQPILNEHTFC[Carbamidomethyl (C)]VGMSK_	1100.548095703125	1100.5502087245875	783630544	598319
CON	CON1	P00739	55.13	0.892282	1.7085591698976886E-19	1.8035486032904393E-21	7236882	SPVGVQPILNEHTFCVGMSK	Stripped Sequence	TRUE	0	SPVGVQPILNEHTFCVGMSK	6	3	FALSE	2	_SPVGVQPILNEHTFC[+57]VGM[+16]SK_	_SPVGVQPILNEHTFC[Carbamidomethyl (C)]VGM[Oxidation (M)]SK_	1108.5455322265625	1108.5475824034256	783614644	189605
CON	CON1	P00739	55.13	0.892282	1.7085591698976886E-19	1.8035486032904393E-21	7236882	SPVGVQPILNEHTFCVGMSK	Stripped Sequence	TRUE	0	SPVGVQPILNEHTFCVGMSK	6	3	FALSE	3	_SPVGVQPILNEHTFC[+57]VGM[+16]SK_	_SPVGVQPILNEHTFC[Carbamidomethyl (C)]VGM[Oxidation (M)]SK_	739.3661499023438	739.367641856809	783614636	31956.8
CON	CON1	P00739	55.13	0.892282	1.7085591698976886E-19	1.8035486032904393E-21	7236882	YVMLPVADQYDCITHYEGSTCPK	Stripped Sequence	TRUE	0	YVMLPVADQYDCITHYEGSTCPK	7	2	FALSE	3	_YVMLPVADQYDC[+57]ITHYEGSTC[+57]PK_	_YVMLPVADQYDC[Carbamidomethyl (C)]ITHYEGSTC[Carbamidomethyl (C)]PK_	916.4098510742188	916.4117585637918	783647601	16213328
CON	CON1	P00739	55.13	0.892282	1.7085591698976886E-19	1.8035486032904393E-21	7236882	YVMLPVADQYDCITHYEGSTCPK	Stripped Sequence	TRUE	0	YVMLPVADQYDCITHYEGSTCPK	7	2	FALSE	3	_YVM[+16]LPVADQYDC[+57]ITHYEGSTC[+57]PK_	_YVM[Oxidation (M)]LPVADQYDC[Carbamidomethyl (C)]ITHYEGSTC[Carbamidomethyl (C)]PK_	921.741455078125	921.7432275897502	783625357	700989
CON	CON1	P00739	55.13	0.892282	1.7085591698976886E-19	1.8035486032904393E-21	7236882	VMPICLPSKNYAEVGR	Stripped Sequence	TRUE	1	VMPICLPSKNYAEVGR	8	0	FALSE	3	_VMPIC[+57]LPSKNYAEVGR_	_VMPIC[Carbamidomethyl (C)]LPSKNYAEVGR_	611.983154296875	611.9843266745188	783579785	17895.2
CON	CON1	P00740	57.1139	0.897564	1.8221321198372346E-22	8.493010031334604E-23	2.94338e+06	SCEPAVPFPCGR	Stripped Sequence	TRUE	0	SCEPAVPFPCGR	1	1	TRUE	2	_SC[+57]EPAVPFPC[+57]GR_	_SC[Carbamidomethyl (C)]EPAVPFPC[Carbamidomethyl (C)]GR_	688.8079223632812	688.8093915618405	783609516	4.2972e+06
CON	CON1	P00740	57.1139	0.897564	1.8221321198372346E-22	8.493010031334604E-23	2.94338e+06	NCELDVTCNIK	Stripped Sequence	TRUE	0	NCELDVTCNIK	2	1	TRUE	2	_NC[+57]ELDVTC[+57]NIK_	_NC[Carbamidomethyl (C)]ELDVTC[Carbamidomethyl (C)]NIK_	683.3104858398438	683.3119182026483	783651133	2.46308e+06
CON	CON1	P00740	57.1139	0.897564	1.8221321198372346E-22	8.493010031334604E-23	2.94338e+06	SALVLQYLR	Stripped Sequence	TRUE	0	SALVLQYLR	3	1	TRUE	2	_SALVLQYLR_	_SALVLQYLR_	531.8189697265625	531.8197612749434	783618964	2069849
CON	CON1	P00740	57.1139	0.897564	1.8221321198372346E-22	8.493010031334604E-23	2.94338e+06	FGSGYVSGWGR	Stripped Sequence	TRUE	0	FGSGYVSGWGR	4	1	FALSE	2	_FGSGYVSGWGR_	_FGSGYVSGWGR_	586.77783203125	586.7789454944702	783583971	1.00183e+06
CON	CON1	P00740	57.1139	0.897564	1.8221321198372346E-22	8.493010031334604E-23	2.94338e+06	VDAFCGGSIVNEK	Stripped Sequence	TRUE	0	VDAFCGGSIVNEK	5	1	FALSE	2	_VDAFC[+57]GGSIVNEK_	_VDAFC[Carbamidomethyl (C)]GGSIVNEK_	698.332275390625	698.3338087533859	783567326	965138
CON	CON1	P00740	57.1139	0.897564	1.8221321198372346E-22	8.493010031334604E-23	2.94338e+06	WIVTAAHCVETGVK	Stripped Sequence	TRUE	0	WIVTAAHCVETGVK	6	2	FALSE	3	_WIVTAAHC[+57]VETGVK_	_WIVTAAHC[Carbamidomethyl (C)]VETGVK_	524.2730712890625	524.2739777982284	783600363	383857
CON	CON1	P00740	57.1139	0.897564	1.8221321198372346E-22	8.493010031334604E-23	2.94338e+06	WIVTAAHCVETGVK	Stripped Sequence	TRUE	0	WIVTAAHCVETGVK	6	2	FALSE	2	_WIVTAAHC[+57]VETGVK_	_WIVTAAHC[Carbamidomethyl (C)]VETGVK_	785.9059448242188	785.9077002668646	783600371	270154
CON	CON1	P00740	57.1139	0.897564	1.8221321198372346E-22	8.493010031334604E-23	2.94338e+06	IIPHHNYNAAINK	Stripped Sequence	TRUE	0	IIPHHNYNAAINK	7	2	FALSE	3	_IIPHHNYNAAINK_	_IIPHHNYNAAINK_	502.27215576171875	502.2728051141237	783654814	123547
CON	CON1	P00740	57.1139	0.897564	1.8221321198372346E-22	8.493010031334604E-23	2.94338e+06	IIPHHNYNAAINK	Stripped Sequence	TRUE	0	IIPHHNYNAAINK	7	2	FALSE	2	_IIPHHNYNAAINK_	_IIPHHNYNAAINK_	752.9046020507812	752.906114928139	783643570	111978
CON	CON1	P00740	57.1139	0.897564	1.8221321198372346E-22	8.493010031334604E-23	2.94338e+06	ITVVAGEHNIEETEHTEQKR	Stripped Sequence	TRUE	1	ITVVAGEHNIEETEHTEQKR	8	2	FALSE	5	_ITVVAGEHNIEETEHTEQKR_	_ITVVAGEHNIEETEHTEQKR_	464.83636474609375	464.8371146177482	783631669	48404.4
CON	CON1	P00740	57.1139	0.897564	1.8221321198372346E-22	8.493010031334604E-23	2.94338e+06	ITVVAGEHNIEETEHTEQKR	Stripped Sequence	TRUE	1	ITVVAGEHNIEETEHTEQKR	8	2	FALSE	3	_ITVVAGEHNIEETEHTEQKR_	_ITVVAGEHNIEETEHTEQKR_	774.0557861328125	774.0575541585987	783631685	39947.5
CON	CON1	P00740	57.1139	0.897564	1.8221321198372346E-22	8.493010031334604E-23	2.94338e+06	ITVVAGEHNIEETEHTEQKR	Stripped Sequence	TRUE	1	ITVVAGEHNIEETEHTEQKR	8	2	FALSE	4	_ITVVAGEHNIEETEHTEQKR_	_ITVVAGEHNIEETEHTEQKR_	580.7936401367188	580.7947745956009	783631677	207389
CON	CON1	P00740	57.1139	0.897564	1.8221321198372346E-22	8.493010031334604E-23	2.94338e+06	EYTNIFLK	Stripped Sequence	TRUE	0	EYTNIFLK	9	0	FALSE	2	_EYTNIFLK_	_EYTNIFLK_	514.2765502929688	514.277504197592	783669310	24462.091796875
CON	CON1	P00740	57.1139	0.897564	1.8221321198372346E-22	8.493010031334604E-23	2.94338e+06	DSCQGDSGGPHVTEVEGTSFLTGIISWGEECAMK	Stripped Sequence	TRUE	0	DSCQGDSGGPHVTEVEGTSFLTGIISWGEECAMK	10	1	FALSE	4	_DSC[+57]QGDSGGPHVTEVEGTSFLTGIISWGEEC[+57]AMK_	_DSC[Carbamidomethyl (C)]QGDSGGPHVTEVEGTSFLTGIISWGEEC[Carbamidomethyl (C)]AMK_	911.1511840820312	911.1537072901851	783646719	12513.3
CON	CON1	P00740	57.1139	0.897564	1.8221321198372346E-22	8.493010031334604E-23	2.94338e+06	FTIYNNMFCAGFHEGGR	Stripped Sequence	TRUE	0	FTIYNNMFCAGFHEGGR	11	1	FALSE	3	_FTIYNNMFC[+57]AGFHEGGR_	_FTIYNNMFC[Carbamidomethyl (C)]AGFHEGGR_	674.2979125976562	674.2992569170673	783583569	143417
CON	CON1	P00740	57.1139	0.897564	1.8221321198372346E-22	8.493010031334604E-23	2.94338e+06	VVCSCTEGYR	Stripped Sequence	TRUE	0	VVCSCTEGYR	12	1	FALSE	2	_VVC[+57]SC[+57]TEGYR_	_VVC[Carbamidomethyl (C)]SC[Carbamidomethyl (C)]TEGYR_	615.7657470703125	615.7669238780109	783584793	1.35984e+06
CON	CON1	P00740	57.1139	0.897564	1.8221321198372346E-22	8.493010031334604E-23	2.94338e+06	YNHDIALLELDEPLVLNSYVTPICIADK	Stripped Sequence	TRUE	0	YNHDIALLELDEPLVLNSYVTPICIADK	13	0	FALSE	3	_YNHDIALLELDEPLVLNSYVTPIC[+57]IADK_	_YNHDIALLELDEPLVLNSYVTPIC[Carbamidomethyl (C)]IADK_	1076.8880615234375	1076.890491947202	783670548	50603.6
CON	CON1	P00740	57.1139	0.897564	1.8221321198372346E-22	8.493010031334604E-23	2.94338e+06	DDINSYECWCPFGFEGK	Stripped Sequence	TRUE	0	DDINSYECWCPFGFEGK	14	0	FALSE	2	_DDINSYEC[+57]WC[+57]PFGFEGK_	_DDINSYEC[Carbamidomethyl (C)]WC[Carbamidomethyl (C)]PFGFEGK_	1062.4273681640625	1062.429731958327	783586658	26448.837890625
CON	CON1	P00742	55.9899	0.887732	8.704703404770761E-21	2.7296807239757395E-20	2.39482e+06	ACIPTGPYPCGK	Stripped Sequence	TRUE	0	ACIPTGPYPCGK	1	1	TRUE	2	_AC[+57]IPTGPYPC[+57]GK_	_AC[Carbamidomethyl (C)]IPTGPYPC[Carbamidomethyl (C)]GK_	660.807373046875	660.8086429745349	783571941	2.97614e+06
CON	CON1	P00742	55.9899	0.887732	8.704703404770761E-21	2.7296807239757395E-20	2.39482e+06	TGIVSGFGR	Stripped Sequence	TRUE	0	TGIVSGFGR	2	1	TRUE	2	_TGIVSGFGR_	_TGIVSGFGR_	447.24560546875	447.24634430330667	783608651	2.6114e+06
CON	CON1	P00742	55.9899	0.887732	8.704703404770761E-21	2.7296807239757395E-20	2.39482e+06	NCELFTR	Stripped Sequence	TRUE	0	NCELFTR	3	1	TRUE	2	_NC[+57]ELFTR_	_NC[Carbamidomethyl (C)]ELFTR_	470.2212829589844	470.2220259912535	783581561	1.59694e+06
CON	CON1	P00742	55.9899	0.887732	8.704703404770761E-21	2.7296807239757395E-20	2.39482e+06	ETYDFDIAVLR	Stripped Sequence	TRUE	0	ETYDFDIAVLR	4	1	FALSE	2	_ETYDFDIAVLR_	_ETYDFDIAVLR_	671.338	671.3391828728783	783588520	667398
CON	CON1	P00742	55.9899	0.887732	8.704703404770761E-21	2.7296807239757395E-20	2.39482e+06	MNVAPACLPERDWAESTLMTQK	Stripped Sequence	TRUE	1	MNVAPACLPERDWAESTLMTQK	5	2	FALSE	3	_MNVAPAC[+57]LPERDWAESTLMTQK_	_MNVAPAC[Carbamidomethyl (C)]LPERDWAESTLMTQK_	850.071	850.0731333899142	783568817	1.05768e+06
CON	CON1	P00742	55.9899	0.887732	8.704703404770761E-21	2.7296807239757395E-20	2.39482e+06	MNVAPACLPERDWAESTLMTQK	Stripped Sequence	TRUE	1	MNVAPACLPERDWAESTLMTQK	5	2	FALSE	3	_M[+16]NVAPAC[+57]LPERDWAESTLMTQK_	_M[Oxidation (M)]NVAPAC[Carbamidomethyl (C)]LPERDWAESTLMTQK_	855.4028930664062	855.4046264434818	783646607	168494
CON	CON1	P00742	55.9899	0.887732	8.704703404770761E-21	2.7296807239757395E-20	2.39482e+06	MLEVPYVDR	Stripped Sequence	TRUE	0	MLEVPYVDR	6	1	FALSE	2	_MLEVPYVDR_	_MLEVPYVDR_	561.28662109375	561.2876612781159	783614144	2.44143e+06
CON	CON1	P00742	55.9899	0.887732	8.704703404770761E-21	2.7296807239757395E-20	2.39482e+06	MLEVPYVDR	Stripped Sequence	TRUE	0	MLEVPYVDR	6	1	FALSE	2	_M[+16]LEVPYVDR_	_M[Oxidation (M)]LEVPYVDR_	569.2840576171875	569.2851091093297	783566653	27467.904296875
CON	CON1	P00742	55.9899	0.887732	8.704703404770761E-21	2.7296807239757395E-20	2.39482e+06	MNVAPACLPER	Stripped Sequence	TRUE	0	MNVAPACLPER	7	1	FALSE	2	_MNVAPAC[+57]LPER_	_MNVAPAC[Carbamidomethyl (C)]LPER_	629.3075561523438	629.3088895088002	783615338	2276758
CON	CON1	P00742	55.9899	0.887732	8.704703404770761E-21	2.7296807239757395E-20	2.39482e+06	MNVAPACLPER	Stripped Sequence	TRUE	0	MNVAPACLPER	7	1	FALSE	2	_M[+16]NVAPAC[+57]LPER_	_M[Oxidation (M)]NVAPAC[Carbamidomethyl (C)]LPER_	637.3049926757812	637.3062944246433	783574121	47759.1
CON	CON1	P00742	55.9899	0.887732	8.704703404770761E-21	2.7296807239757395E-20	2.39482e+06	DWAESTLMTQK	Stripped Sequence	TRUE	0	DWAESTLMTQK	8	1	FALSE	2	_DWAESTLMTQK_	_DWAESTLMTQK_	655.3082885742188	655.3095192505102	783567244	482889
CON	CON1	P00742	55.9899	0.887732	8.704703404770761E-21	2.7296807239757395E-20	2.39482e+06	FKDTYFVTGIVSWGEGCAR	Stripped Sequence	TRUE	1	FKDTYFVTGIVSWGEGCAR	9	0	FALSE	3	_FKDTYFVTGIVSWGEGC[+57]AR_	_FKDTYFVTGIVSWGEGC[Carbamidomethyl (C)]AR_	731.6859741210938	731.6875877503816	783586682	48052.9
CON	CON1	P00742	55.9899	0.887732	8.704703404770761E-21	2.7296807239757395E-20	2.39482e+06	LSSSFIITQNMFCAGYDTK	Stripped Sequence	TRUE	0	LSSSFIITQNMFCAGYDTK	10	0	FALSE	2	_LSSSFIITQNMFC[+57]AGYDTK_	_LSSSFIITQNMFC[Carbamidomethyl (C)]AGYDTK_	1092.010986328125	1092.0131749640204	783594891	18044.978515625
CON	CON1	P00742	55.9899	0.887732	8.704703404770761E-21	2.7296807239757395E-20	2.39482e+06	EQANNILAR	Stripped Sequence	TRUE	0	EQANNILAR	11	0	FALSE	2	_EQANNILAR_	_EQANNILAR_	514.77783203125	514.7788319559162	783670862	38247.1
CON	CON1	P00742	55.9899	0.887732	8.704703404770761E-21	2.7296807239757395E-20	2.39482e+06	LCSLDNGDCDQFCHEEQNSVVCSCAR	Stripped Sequence	TRUE	0	LCSLDNGDCDQFCHEEQNSVVCSCAR	12	0	FALSE	3	_LC[+57]SLDNGDC[+57]DQFC[+57]HEEQNSVVC[+57]SC[+57]AR_	_LC[Carbamidomethyl (C)]SLDNGDC[Carbamidomethyl (C)]DQFC[Carbamidomethyl (C)]HEEQNSVVC[Carbamidomethyl (C)]SC[Carbamidomethyl (C)]AR_	1054.0809326171875	1054.0831999373916	783646655	16586.9
CON	CON1	P00746	49.7964	0.80945	2.6065161269057303E-12	1.0831060608254913E-05	40889.4	VQVLLGAHSLSQPEPSKR	Stripped Sequence	TRUE	1	VQVLLGAHSLSQPEPSKR	1	1	TRUE	3	_VQVLLGAHSLSQPEPSKR_	_VQVLLGAHSLSQPEPSKR_	649.3654174804688	649.3668718831544	783593102	64990.1
CON	CON1	P00746	49.7964	0.80945	2.6065161269057303E-12	1.0831060608254913E-05	40889.4	VQVLLGAHSLSQPEPSKR	Stripped Sequence	TRUE	1	VQVLLGAHSLSQPEPSKR	1	1	TRUE	4	_VQVLLGAHSLSQPEPSKR_	_VQVLLGAHSLSQPEPSKR_	487.2759094238281	487.27684760172536	783593094	36501.2
CON	CON1	P00746	49.7964	0.80945	2.6065161269057303E-12	1.0831060608254913E-05	40889.4	VASYAAWIDSVLA	Stripped Sequence	TRUE	0	VASYAAWIDSVLA	2	0	TRUE	2	_VASYAAWIDSVLA_	_VASYAAWIDSVLA_	683.3560791015625	683.3581887439522	783612778	29419.041015625
CON	CON1	P00746	49.7964	0.80945	2.6065161269057303E-12	1.0831060608254913E-05	40889.4	RPDSLQHVLLPVLDR	Stripped Sequence	TRUE	1	RPDSLQHVLLPVLDR	3	0	TRUE	3	_RPDSLQHVLLPVLDR_	_RPDSLQHVLLPVLDR_	586.6721801757812	586.6732000094814	783647781	29829.146484375
CON	CON1	P00746	49.7964	0.80945	2.6065161269057303E-12	1.0831060608254913E-05	40889.4	RPDSLQHVLLPVLDR	Stripped Sequence	TRUE	1	RPDSLQHVLLPVLDR	3	0	TRUE	4	_RPDSLQHVLLPVLDR_	_RPDSLQHVLLPVLDR_	440.2559814453125	440.2564971416153	783647773	55177.9
CON	CON1	P00746	49.7964	0.80945	2.6065161269057303E-12	1.0831060608254913E-05	40889.4	VDRDVAPGTLCDVAGWGIVNHAGR	Stripped Sequence	TRUE	1	VDRDVAPGTLCDVAGWGIVNHAGR	4	1	FALSE	4	_VDRDVAPGTLC[+57]DVAGWGIVNHAGR_	_VDRDVAPGTLC[Carbamidomethyl (C)]DVAGWGIVNHAGR_	634.5684814453125	634.5696586518466	783585560	75864.1
CON	CON1	P00746	49.7964	0.80945	2.6065161269057303E-12	1.0831060608254913E-05	40889.4	DSCKGDSGGPLVCGGVLEGVVTSGSR	Stripped Sequence	TRUE	1	DSCKGDSGGPLVCGGVLEGVVTSGSR	5	0	FALSE	3	_DSC[+57]KGDSGGPLVC[+57]GGVLEGVVTSGSR_	_DSC[Carbamidomethyl (C)]KGDSGGPLVC[Carbamidomethyl (C)]GGVLEGVVTSGSR_	850.735595703125	850.7373288215312	783631781	17254.673828125
CON	CON1	P00746	49.7964	0.80945	2.6065161269057303E-12	1.0831060608254913E-05	40889.4	GDSGGPLVCGGVLEGVVTSGSR	Stripped Sequence	TRUE	0	GDSGGPLVCGGVLEGVVTSGSR	6	0	FALSE	2	_GDSGGPLVC[+57]GGVLEGVVTSGSR_	_GDSGGPLVC[Carbamidomethyl (C)]GGVLEGVVTSGSR_	1030.5074462890625	1030.5096001917484	783648255	15669.9306640625
CON	CON1	P00746	49.7964	0.80945	2.6065161269057303E-12	1.0831060608254913E-05	40889.4	AVPHPDSQPDTIDHDLLLLQLSEK	Stripped Sequence	TRUE	0	AVPHPDSQPDTIDHDLLLLQLSEK	7	0	FALSE	4	_AVPHPDSQPDTIDHDLLLLQLSEK_	_AVPHPDSQPDTIDHDLLLLQLSEK_	671.0999755859375	671.1012335380339	783593356	38854
CON	CON1	P00747	57.0739	0.907565	2.0486801234225538E-22	3.701032226617779E-25	2345448	NPDADKGPWCFTTDPSVR	Stripped Sequence	TRUE	1	NPDADKGPWCFTTDPSVR	1	2	TRUE	3	_NPDADKGPWC[+57]FTTDPSVR_	_NPDADKGPWC[Carbamidomethyl (C)]FTTDPSVR_	688.314	688.3158904274022	783606513	4.17691e+06
CON	CON1	P00747	57.0739	0.907565	2.0486801234225538E-22	3.701032226617779E-25	2345448	NPDADKGPWCFTTDPSVR	Stripped Sequence	TRUE	1	NPDADKGPWCFTTDPSVR	1	2	TRUE	2	_NPDADKGPWC[+57]FTTDPSVR_	_NPDADKGPWC[Carbamidomethyl (C)]FTTDPSVR_	1031.968017578125	1031.9701922783931	783614620	564417
CON	CON1	P00747	57.0739	0.907565	2.0486801234225538E-22	3.701032226617779E-25	2345448	FSPATHPSEGLEENYCR	Stripped Sequence	TRUE	0	FSPATHPSEGLEENYCR	2	2	TRUE	3	_FSPATHPSEGLEENYC[+57]R_	_FSPATHPSEGLEENYC[Carbamidomethyl (C)]R_	665.295166015625	665.296466426074	783653938	4.69013e+06
CON	CON1	P00747	57.0739	0.907565	2.0486801234225538E-22	3.701032226617779E-25	2345448	FSPATHPSEGLEENYCR	Stripped Sequence	TRUE	0	FSPATHPSEGLEENYCR	2	2	TRUE	2	_FSPATHPSEGLEENYC[+57]R_	_FSPATHPSEGLEENYC[Carbamidomethyl (C)]R_	997.4390869140625	997.4411504363491	783653946	699153
CON	CON1	P00747	57.0739	0.907565	2.0486801234225538E-22	3.701032226617779E-25	2345448	KLYDYCDVPQCAAPSFDCGKPQVEPK	Stripped Sequence	TRUE	2	KLYDYCDVPQCAAPSFDCGKPQVEPK	3	2	TRUE	4	_KLYDYC[+57]DVPQC[+57]AAPSFDC[+57]GKPQVEPK_	_KLYDYC[Carbamidomethyl (C)]DVPQC[Carbamidomethyl (C)]AAPSFDC[Carbamidomethyl (C)]GKPQVEPK_	768.8529663085938	768.8547699412592	783634674	3.27218e+06
CON	CON1	P00747	57.0739	0.907565	2.0486801234225538E-22	3.701032226617779E-25	2345448	KLYDYCDVPQCAAPSFDCGKPQVEPK	Stripped Sequence	TRUE	2	KLYDYCDVPQCAAPSFDCGKPQVEPK	3	2	TRUE	3	_KLYDYC[+57]DVPQC[+57]AAPSFDC[+57]GKPQVEPK_	_KLYDYC[Carbamidomethyl (C)]DVPQC[Carbamidomethyl (C)]AAPSFDC[Carbamidomethyl (C)]GKPQVEPK_	1024.801513671875	1024.8036340545716	783634682	669891
CON	CON1	P00747	57.0739	0.907565	2.0486801234225538E-22	3.701032226617779E-25	2345448	WELCDIPR	Stripped Sequence	TRUE	0	WELCDIPR	4	1	FALSE	2	_WELC[+57]DIPR_	_WELC[Carbamidomethyl (C)]DIPR_	544.7633056640625	544.7641867541693	783604301	3.46477e+06
CON	CON1	P00747	57.0739	0.907565	2.0486801234225538E-22	3.701032226617779E-25	2345448	EAQLPVIENK	Stripped Sequence	TRUE	0	EAQLPVIENK	5	1	FALSE	2	_EAQLPVIENK_	_EAQLPVIENK_	570.8165893554688	570.8176802783003	783647226	3.82309e+06
CON	CON1	P00747	57.0739	0.907565	2.0486801234225538E-22	3.701032226617779E-25	2345448	NPDNDPQGPWCYTTDPEKR	Stripped Sequence	TRUE	1	NPDNDPQGPWCYTTDPEKR	6	2	FALSE	3	_NPDNDPQGPWC[+57]YTTDPEKR_	_NPDNDPQGPWC[Carbamidomethyl (C)]YTTDPEKR_	763.9991455078125	764.0009863165121	783641297	2.48e+06
CON	CON1	P00747	57.0739	0.907565	2.0486801234225538E-22	3.701032226617779E-25	2345448	NPDNDPQGPWCYTTDPEKR	Stripped Sequence	TRUE	1	NPDNDPQGPWCYTTDPEKR	6	2	FALSE	2	_NPDNDPQGPWC[+57]YTTDPEKR_	_NPDNDPQGPWC[Carbamidomethyl (C)]YTTDPEKR_	1145.4951171875	1145.4972774349242	783641289	241373
CON	CON1	P00747	57.0739	0.907565	2.0486801234225538E-22	3.701032226617779E-25	2345448	TPENFPCK	Stripped Sequence	TRUE	0	TPENFPCK	7	1	FALSE	2	_TPENFPC[+57]K_	_TPENFPC[Carbamidomethyl (C)]K_	496.72894287109375	496.7299121052441	783650319	2.7243e+06
CON	CON1	P00747	57.0739	0.907565	2.0486801234225538E-22	3.701032226617779E-25	2345448	HSIFTPETNPR	Stripped Sequence	TRUE	0	HSIFTPETNPR	8	2	FALSE	2	_HSIFTPETNPR_	_HSIFTPETNPR_	649.8280029296875	649.829332832104	783609348	1.36523e+06
CON	CON1	P00747	57.0739	0.907565	2.0486801234225538E-22	3.701032226617779E-25	2345448	HSIFTPETNPR	Stripped Sequence	TRUE	0	HSIFTPETNPR	8	2	FALSE	3	_HSIFTPETNPR_	_HSIFTPETNPR_	433.554443359375	433.55505172815236	783609356	616732
CON	CON1	P00747	57.0739	0.907565	2.0486801234225538E-22	3.701032226617779E-25	2345448	VQSTELCAGHLAGGTDSCQGDSGGPLVCFEK	Stripped Sequence	TRUE	0	VQSTELCAGHLAGGTDSCQGDSGGPLVCFEK	9	1	FALSE	3	_VQSTELC[+57]AGHLAGGTDSC[+57]QGDSGGPLVC[+57]FEK_	_VQSTELC[Carbamidomethyl (C)]AGHLAGGTDSC[Carbamidomethyl (C)]QGDSGGPLVC[Carbamidomethyl (C)]FEK_	1079.81298828125	1079.815154500605	783591165	1623528
CON	CON1	P00747	57.0739	0.907565	2.0486801234225538E-22	3.701032226617779E-25	2345448	QLGAGSIEECAAK	Stripped Sequence	TRUE	0	QLGAGSIEECAAK	10	1	FALSE	2	_QLGAGSIEEC[+57]AAK_	_QLGAGSIEEC[Carbamidomethyl (C)]AAK_	667.324462890625	667.3258688281835	783635187	1.3459e+06
CON	CON1	P00747	57.0739	0.907565	2.0486801234225538E-22	3.701032226617779E-25	2345448	LYDYCDVPQCAAPSFDCGKPQVEPK	Stripped Sequence	TRUE	1	LYDYCDVPQCAAPSFDCGKPQVEPK	11	1	FALSE	3	_LYDYC[+57]DVPQC[+57]AAPSFDC[+57]GKPQVEPK_	_LYDYC[Carbamidomethyl (C)]DVPQC[Carbamidomethyl (C)]AAPSFDC[Carbamidomethyl (C)]GKPQVEPK_	982.1032104492188	982.1050571137854	783614788	1.00964e+06
CON	CON1	P00747	57.0739	0.907565	2.0486801234225538E-22	3.701032226617779E-25	2345448	TECFITGWGETQGTFGAGLLK	Stripped Sequence	TRUE	0	TECFITGWGETQGTFGAGLLK	12	2	FALSE	2	_TEC[+57]FITGWGETQGTFGAGLLK_	_TEC[Carbamidomethyl (C)]FITGWGETQGTFGAGLLK_	1137.0489501953125	1137.0511660207937	783620965	404897
CON	CON1	P00747	57.0739	0.907565	2.0486801234225538E-22	3.701032226617779E-25	2345448	TECFITGWGETQGTFGAGLLK	Stripped Sequence	TRUE	0	TECFITGWGETQGTFGAGLLK	12	2	FALSE	3	_TEC[+57]FITGWGETQGTFGAGLLK_	_TEC[Carbamidomethyl (C)]FITGWGETQGTFGAGLLK_	758.368408203125	758.3703217038602	783620957	141147
CON	CON1	P00747	57.0739	0.907565	2.0486801234225538E-22	3.701032226617779E-25	2345448	RATTVTGTPCQDWAAQEPHR	Stripped Sequence	TRUE	1	RATTVTGTPCQDWAAQEPHR	13	2	FALSE	4	_RATTVTGTPC[+57]QDWAAQEPHR_	_RATTVTGTPC[Carbamidomethyl (C)]QDWAAQEPHR_	571.2737426757812	571.2749279032129	783604867	208082
CON	CON1	P00747	57.0739	0.907565	2.0486801234225538E-22	3.701032226617779E-25	2345448	RATTVTGTPCQDWAAQEPHR	Stripped Sequence	TRUE	1	RATTVTGTPCQDWAAQEPHR	13	2	FALSE	3	_RATTVTGTPC[+57]QDWAAQEPHR_	_RATTVTGTPC[Carbamidomethyl (C)]QDWAAQEPHR_	761.362548828125	761.3644743856399	783613298	164443
CON	CON1	P00747	57.0739	0.907565	2.0486801234225538E-22	3.701032226617779E-25	2345448	KVYLSECK	Stripped Sequence	TRUE	1	KVYLSECK	14	1	FALSE	2	_KVYLSEC[+57]K_	_KVYLSEC[Carbamidomethyl (C)]K_	513.76806640625	513.7685598061305	783602712	539925
CON	CON1	P00747	57.0739	0.907565	2.0486801234225538E-22	3.701032226617779E-25	2345448	VIPACLPSPNYVVADR	Stripped Sequence	TRUE	0	VIPACLPSPNYVVADR	15	2	FALSE	2	_VIPAC[+57]LPSPNYVVADR_	_VIPAC[Carbamidomethyl (C)]LPSPNYVVADR_	885.9639892578125	885.9657613926744	783625962	6849432
CON	CON1	P00747	57.0739	0.907565	2.0486801234225538E-22	3.701032226617779E-25	2345448	VIPACLPSPNYVVADR	Stripped Sequence	TRUE	0	VIPACLPSPNYVVADR	15	2	FALSE	3	_VIPAC[+57]LPSPNYVVADR_	_VIPAC[Carbamidomethyl (C)]LPSPNYVVADR_	590.9783935546875	590.9793995473135	783625970	41882.4
CON	CON1	P00747	57.0739	0.907565	2.0486801234225538E-22	3.701032226617779E-25	2345448	VILGAHQEVNLEPHVQEIEVSR	Stripped Sequence	TRUE	0	VILGAHQEVNLEPHVQEIEVSR	16	2	FALSE	4	_VILGAHQEVNLEPHVQEIEVSR_	_VILGAHQEVNLEPHVQEIEVSR_	624.8355712890625	624.8368750720833	783612152	1.09117e+06
CON	CON1	P00747	57.0739	0.907565	2.0486801234225538E-22	3.701032226617779E-25	2345448	VILGAHQEVNLEPHVQEIEVSR	Stripped Sequence	TRUE	0	VILGAHQEVNLEPHVQEIEVSR	16	2	FALSE	3	_VILGAHQEVNLEPHVQEIEVSR_	_VILGAHQEVNLEPHVQEIEVSR_	832.7783813476562	832.7804428425172	783612160	288032
CON	CON1	P00747	57.0739	0.907565	2.0486801234225538E-22	3.701032226617779E-25	2345448	KQLGAGSIEECAAK	Stripped Sequence	TRUE	1	KQLGAGSIEECAAK	17	2	FALSE	2	_KQLGAGSIEEC[+57]AAK_	_KQLGAGSIEEC[Carbamidomethyl (C)]AAK_	731.3719482421875	731.3736778794556	783668707	122369
CON	CON1	P00747	57.0739	0.907565	2.0486801234225538E-22	3.701032226617779E-25	2345448	KQLGAGSIEECAAK	Stripped Sequence	TRUE	1	KQLGAGSIEECAAK	17	2	FALSE	3	_KQLGAGSIEEC[+57]AAK_	_KQLGAGSIEEC[Carbamidomethyl (C)]AAK_	487.91705322265625	487.91799380726525	783668715	257581
CON	CON1	P00747	57.0739	0.907565	2.0486801234225538E-22	3.701032226617779E-25	2345448	GPWCFTTDPSVR	Stripped Sequence	TRUE	0	GPWCFTTDPSVR	18	1	FALSE	2	_GPWC[+57]FTTDPSVR_	_GPWC[Carbamidomethyl (C)]FTTDPSVR_	711.827	711.8286127275004	783579156	322537
CON	CON1	P00747	57.0739	0.907565	2.0486801234225538E-22	3.701032226617779E-25	2345448	YILQGVTSWGLGCAR	Stripped Sequence	FALSE	0	YILQGVTSWGLGCAR	19	1	FALSE	2	_YILQGVTSWGLGC[+57]AR_	_YILQGVTSWGLGC[Carbamidomethyl (C)]AR_	840.929931640625	840.9319053721348	783669642	241059
CON	CON1	P00747	57.0739	0.907565	2.0486801234225538E-22	3.701032226617779E-25	2345448	FVTWIEGVMR	Stripped Sequence	TRUE	0	FVTWIEGVMR	20	2	FALSE	2	_FVTWIEGVMR_	_FVTWIEGVMR_	619.3235473632812	619.324799545403	783612650	622921
CON	CON1	P00747	57.0739	0.907565	2.0486801234225538E-22	3.701032226617779E-25	2345448	FVTWIEGVMR	Stripped Sequence	TRUE	0	FVTWIEGVMR	20	2	FALSE	2	_FVTWIEGVM[+16]R_	_FVTWIEGVM[Oxidation (M)]R_	627.3209838867188	627.3221328243856	783650902	102742
CON	CON1	P00747	57.0739	0.907565	2.0486801234225538E-22	3.701032226617779E-25	2345448	TPENYPNAGLTMNYCR	Stripped Sequence	TRUE	0	TPENYPNAGLTMNYCR	21	2	FALSE	2	_TPENYPNAGLTMNYC[+57]R_	_TPENYPNAGLTMNYC[Carbamidomethyl (C)]R_	950.91943359375	950.9213833466324	783646487	2.21691e+06
CON	CON1	P00747	57.0739	0.907565	2.0486801234225538E-22	3.701032226617779E-25	2345448	TPENYPNAGLTMNYCR	Stripped Sequence	TRUE	0	TPENYPNAGLTMNYCR	21	2	FALSE	3	_TPENYPNAGLTMNYC[+57]R_	_TPENYPNAGLTMNYC[Carbamidomethyl (C)]R_	634.2820434570312	634.2833467781732	783634458	267281
CON	CON1	P00747	57.0739	0.907565	2.0486801234225538E-22	3.701032226617779E-25	2345448	TPENYPNAGLTMNYCR	Stripped Sequence	TRUE	0	TPENYPNAGLTMNYCR	21	2	FALSE	2	_TPENYPNAGLTM[+16]NYC[+57]R_	_TPENYPNAGLTM[Oxidation (M)]NYC[Carbamidomethyl (C)]R_	958.9169311523438	958.9188677021205	783634450	19714.4
CON	CON1	P00747	57.0739	0.907565	2.0486801234225538E-22	3.701032226617779E-25	2345448	APWCHTTNSQVR	Stripped Sequence	TRUE	0	APWCHTTNSQVR	22	1	FALSE	3	_APWC[+57]HTTNSQVR_	_APWC[Carbamidomethyl (C)]HTTNSQVR_	486.2298583984375	486.2305947961727	783600188	90278.5
CON	CON1	P00747	57.0739	0.907565	2.0486801234225538E-22	3.701032226617779E-25	2345448	APWCHTTNSQVR	Stripped Sequence	TRUE	0	APWCHTTNSQVR	22	1	FALSE	2	_APWC[+57]HTTNSQVR_	_APWC[Carbamidomethyl (C)]HTTNSQVR_	728.8411254882812	728.8428355040634	783600196	34867.7
CON	CON1	P00747	57.0739	0.907565	2.0486801234225538E-22	3.701032226617779E-25	2345448	ATTVTGTPCQDWAAQEPHR	Stripped Sequence	TRUE	0	ATTVTGTPCQDWAAQEPHR	23	2	FALSE	3	_ATTVTGTPC[+57]QDWAAQEPHR_	_ATTVTGTPC[Carbamidomethyl (C)]QDWAAQEPHR_	709.328857421875	709.3304718190835	783568508	3.84181e+06
CON	CON1	P00747	57.0739	0.907565	2.0486801234225538E-22	3.701032226617779E-25	2345448	ATTVTGTPCQDWAAQEPHR	Stripped Sequence	TRUE	0	ATTVTGTPCQDWAAQEPHR	23	2	FALSE	2	_ATTVTGTPC[+57]QDWAAQEPHR_	_ATTVTGTPC[Carbamidomethyl (C)]QDWAAQEPHR_	1063.4896240234375	1063.4919234145036	783586666	236055
CON	CON1	P00747	57.0739	0.907565	2.0486801234225538E-22	3.701032226617779E-25	2345448	ATTVTGTPCQDWAAQEPHR	Stripped Sequence	TRUE	0	ATTVTGTPCQDWAAQEPHR	23	2	FALSE	4	_ATTVTGTPC[+57]QDWAAQEPHR_	_ATTVTGTPC[Carbamidomethyl (C)]QDWAAQEPHR_	532.2484741210938	532.2494567752393	783568516	29007.3
CON	CON1	P00747	57.0739	0.907565	2.0486801234225538E-22	3.701032226617779E-25	2345448	DKYILQGVTSWGLGCAR	Stripped Sequence	FALSE	1	DKYILQGVTSWGLGCAR	24	1	FALSE	3	_DKYILQGVTSWGLGC[+57]AR_	_DKYILQGVTSWGLGC[Carbamidomethyl (C)]AR_	641.996337890625	641.9976771466984	783622973	394636
CON	CON1	P00747	57.0739	0.907565	2.0486801234225538E-22	3.701032226617779E-25	2345448	DKYILQGVTSWGLGCAR	Stripped Sequence	FALSE	1	DKYILQGVTSWGLGCAR	24	1	FALSE	2	_DKYILQGVTSWGLGC[+57]AR_	_DKYILQGVTSWGLGC[Carbamidomethyl (C)]AR_	962.4909057617188	962.4928725666796	783635507	37772.6
CON	CON1	P00747	57.0739	0.907565	2.0486801234225538E-22	3.701032226617779E-25	2345448	PNKPGVYVR	Stripped Sequence	TRUE	1	PNKPGVYVR	25	0	FALSE	2	_PNKPGVYVR_	_PNKPGVYVR_	515.295654296875	515.2961182130119	783584128	22325.6
CON	CON1	P00747	57.0739	0.907565	2.0486801234225538E-22	3.701032226617779E-25	2345448	ELRPWCFTTDPNKR	Stripped Sequence	TRUE	2	ELRPWCFTTDPNKR	26	2	FALSE	3	_ELRPWC[+57]FTTDPNKR_	_ELRPWC[Carbamidomethyl (C)]FTTDPNKR_	607.3018188476562	607.3029987187398	783568096	1.10256e+06
CON	CON1	P00747	57.0739	0.907565	2.0486801234225538E-22	3.701032226617779E-25	2345448	ELRPWCFTTDPNKR	Stripped Sequence	TRUE	2	ELRPWCFTTDPNKR	26	2	FALSE	2	_ELRPWC[+57]FTTDPNKR_	_ELRPWC[Carbamidomethyl (C)]FTTDPNKR_	910.4490356445312	910.4509304338419	783568088	156560
CON	CON1	P00747	57.0739	0.907565	2.0486801234225538E-22	3.701032226617779E-25	2345448	ELRPWCFTTDPNKR	Stripped Sequence	TRUE	2	ELRPWCFTTDPNKR	26	2	FALSE	4	_ELRPWC[+57]FTTDPNKR_	_ELRPWC[Carbamidomethyl (C)]FTTDPNKR_	455.7281494140625	455.72887017204744	783568080	23132.3
CON	CON1	P00747	57.0739	0.907565	2.0486801234225538E-22	3.701032226617779E-25	2345448	KSSIIIR	Stripped Sequence	FALSE	1	KSSIIIR	27	1	FALSE	2	_KSSIIIR_	_KSSIIIR_	408.7687072753906	408.7687245083051	783597045	393880
CON	CON1	P00747	57.0739	0.907565	2.0486801234225538E-22	3.701032226617779E-25	2345448	TMSGLECQAWDSQSPHAHGYIPSK	Stripped Sequence	TRUE	0	TMSGLECQAWDSQSPHAHGYIPSK	28	2	FALSE	4	_TMSGLEC[+57]QAWDSQSPHAHGYIPSK_	_TMSGLEC[Carbamidomethyl (C)]QAWDSQSPHAHGYIPSK_	672.5548706054688	672.5561397758981	783633338	1.04176e+06
CON	CON1	P00747	57.0739	0.907565	2.0486801234225538E-22	3.701032226617779E-25	2345448	TMSGLECQAWDSQSPHAHGYIPSK	Stripped Sequence	TRUE	0	TMSGLECQAWDSQSPHAHGYIPSK	28	2	FALSE	3	_TMSGLEC[+57]QAWDSQSPHAHGYIPSK_	_TMSGLEC[Carbamidomethyl (C)]QAWDSQSPHAHGYIPSK_	896.404052734375	896.4059080258627	783633330	343993
CON	CON1	P00747	57.0739	0.907565	2.0486801234225538E-22	3.701032226617779E-25	2345448	TMSGLECQAWDSQSPHAHGYIPSK	Stripped Sequence	TRUE	0	TMSGLECQAWDSQSPHAHGYIPSK	28	2	FALSE	4	_TM[+16]SGLEC[+57]QAWDSQSPHAHGYIPSK_	_TM[Oxidation (M)]SGLEC[Carbamidomethyl (C)]QAWDSQSPHAHGYIPSK_	676.5535888671875	676.5548788076246	783633346	15411.7
CON	CON1	P00747	57.0739	0.907565	2.0486801234225538E-22	3.701032226617779E-25	2345448	TMSGLECQAWDSQSPHAHGYIPSK	Stripped Sequence	TRUE	0	TMSGLECQAWDSQSPHAHGYIPSK	28	2	FALSE	3	_TM[+16]SGLEC[+57]QAWDSQSPHAHGYIPSK_	_TM[Oxidation (M)]SGLEC[Carbamidomethyl (C)]QAWDSQSPHAHGYIPSK_	901.7357177734375	901.7375578264166	783623538	31841.8
CON	CON1	P00747	57.0739	0.907565	2.0486801234225538E-22	3.701032226617779E-25	2345448	NPDGDVGGPWCYTTNPR	Stripped Sequence	TRUE	0	NPDGDVGGPWCYTTNPR	29	1	FALSE	2	_NPDGDVGGPWC[+57]YTTNPR_	_NPDGDVGGPWC[Carbamidomethyl (C)]YTTNPR_	953.412841796875	953.4148626329626	783589784	2.93854e+06
CON	CON1	P00747	57.0739	0.907565	2.0486801234225538E-22	3.701032226617779E-25	2345448	NPDGDVGGPWCYTTNPR	Stripped Sequence	TRUE	0	NPDGDVGGPWCYTTNPR	29	1	FALSE	3	_NPDGDVGGPWC[+57]YTTNPR_	_NPDGDVGGPWC[Carbamidomethyl (C)]YTTNPR_	635.944	635.945743230205	783583545	23964.744140625
CON	CON1	P00747	57.0739	0.907565	2.0486801234225538E-22	3.701032226617779E-25	2345448	CTTPPPSSGPTYQCLK	Stripped Sequence	TRUE	0	CTTPPPSSGPTYQCLK	30	1	FALSE	2	_C[+57]TTPPPSSGPTYQC[+57]LK_	_C[Carbamidomethyl (C)]TTPPPSSGPTYQC[Carbamidomethyl (C)]LK_	897.4134521484375	897.4154655034699	783659093	855806
CON	CON1	P00747	57.0739	0.907565	2.0486801234225538E-22	3.701032226617779E-25	2345448	CQSWSSMTPHR	Stripped Sequence	TRUE	0	CQSWSSMTPHR	31	0	FALSE	3	_C[+57]QSWSSMTPHR_	_C[Carbamidomethyl (C)]QSWSSMTPHR_	459.53265380859375	459.53335692134334	783594475	24529.9
CON	CON1	P00747	57.0739	0.907565	2.0486801234225538E-22	3.701032226617779E-25	2345448	CQSWSSMTPHR	Stripped Sequence	TRUE	0	CQSWSSMTPHR	31	0	FALSE	2	_C[+57]QSWSSMTPHR_	_C[Carbamidomethyl (C)]QSWSSMTPHR_	688.7953491210938	688.7967854091414	783594491	20005.587890625
CON	CON1	P00747	57.0739	0.907565	2.0486801234225538E-22	3.701032226617779E-25	2345448	VVGGCVAHPHSWPWQVSLR	Stripped Sequence	TRUE	0	VVGGCVAHPHSWPWQVSLR	32	1	FALSE	4	_VVGGC[+57]VAHPHSWPWQVSLR_	_VVGGC[Carbamidomethyl (C)]VAHPHSWPWQVSLR_	543.7784423828125	543.7792880305316	783653731	358963
CON	CON1	P00747	57.0739	0.907565	2.0486801234225538E-22	3.701032226617779E-25	2345448	VVGGCVAHPHSWPWQVSLR	Stripped Sequence	TRUE	0	VVGGCVAHPHSWPWQVSLR	32	1	FALSE	3	_VVGGC[+57]VAHPHSWPWQVSLR_	_VVGGC[Carbamidomethyl (C)]VAHPHSWPWQVSLR_	724.702	724.7037166455781	783653739	52697.6
CON	CON1	P00747	57.0739	0.907565	2.0486801234225538E-22	3.701032226617779E-25	2345448	RAPWCHTTNSQVR	Stripped Sequence	TRUE	1	RAPWCHTTNSQVR	33	1	FALSE	3	_RAPWC[+57]HTTNSQVR_	_RAPWC[Carbamidomethyl (C)]HTTNSQVR_	538.2635498046875	538.2641130146445	783645230	639751
CON	CON1	P00747	57.0739	0.907565	2.0486801234225538E-22	3.701032226617779E-25	2345448	RAPWCHTTNSQVR	Stripped Sequence	TRUE	1	RAPWCHTTNSQVR	33	1	FALSE	2	_RAPWC[+57]HTTNSQVR_	_RAPWC[Carbamidomethyl (C)]HTTNSQVR_	806.8917236328125	806.8930979173061	783645238	49911.8
CON	CON1	P00747	57.0739	0.907565	2.0486801234225538E-22	3.701032226617779E-25	2345448	WSSTSPHRPR	Stripped Sequence	TRUE	1	WSSTSPHRPR	34	1	FALSE	3	_WSSTSPHRPR_	_WSSTSPHRPR_	404.2073669433594	404.20722062848256	783602080	358598
CON	CON1	P00747	57.0739	0.907565	2.0486801234225538E-22	3.701032226617779E-25	2345448	ELRPWCFTTDPNK	Stripped Sequence	TRUE	1	ELRPWCFTTDPNK	35	1	FALSE	3	_ELRPWC[+57]FTTDPNK_	_ELRPWC[Carbamidomethyl (C)]FTTDPNK_	555.26806640625	555.2691515630588	783592918	16982.4
CON	CON1	P00747	57.0739	0.907565	2.0486801234225538E-22	3.701032226617779E-25	2345448	ELRPWCFTTDPNK	Stripped Sequence	TRUE	1	ELRPWCFTTDPNK	35	1	FALSE	2	_ELRPWC[+57]FTTDPNK_	_ELRPWC[Carbamidomethyl (C)]FTTDPNK_	832.3984985351562	832.400589146229	783592926	109285
CON	CON1	P00747	57.0739	0.907565	2.0486801234225538E-22	3.701032226617779E-25	2345448	RWELCDIPR	Stripped Sequence	TRUE	1	RWELCDIPR	36	2	FALSE	3	_RWELC[+57]DIPR_	_RWELC[Carbamidomethyl (C)]DIPR_	415.5450134277344	415.545469851521	783646211	34400.7
CON	CON1	P00747	57.0739	0.907565	2.0486801234225538E-22	3.701032226617779E-25	2345448	RWELCDIPR	Stripped Sequence	TRUE	1	RWELCDIPR	36	2	FALSE	2	_RWELC[+57]DIPR_	_RWELC[Carbamidomethyl (C)]DIPR_	622.8138427734375	622.8150825640179	783646203	51309.5
CON	CON1	P00747	57.0739	0.907565	2.0486801234225538E-22	3.701032226617779E-25	2345448	TMSGLECQAWDSQSPHAHGYIPSKFPNK	Stripped Sequence	TRUE	1	TMSGLECQAWDSQSPHAHGYIPSKFPNK	37	1	FALSE	4	_TMSGLEC[+57]QAWDSQSPHAHGYIPSKFPNK_	_TMSGLEC[Carbamidomethyl (C)]QAWDSQSPHAHGYIPSKFPNK_	794.11962890625	794.1213681108214	783613991	209629
CON	CON1	P00747	57.0739	0.907565	2.0486801234225538E-22	3.701032226617779E-25	2345448	TMSGLECQAWDSQSPHAHGYIPSKFPNK	Stripped Sequence	TRUE	1	TMSGLECQAWDSQSPHAHGYIPSKFPNK	37	1	FALSE	5	_TMSGLEC[+57]QAWDSQSPHAHGYIPSKFPNK_	_TMSGLEC[Carbamidomethyl (C)]QAWDSQSPHAHGYIPSKFPNK_	635.4971923828125	635.4985244129905	783602525	37668.9
CON	CON1	P00747	57.0739	0.907565	2.0486801234225538E-22	3.701032226617779E-25	2345448	EQQCVIMAENRK	Stripped Sequence	FALSE	1	EQQCVIMAENRK	38	1	FALSE	3	_EQQC[+57]VIMAENRK_	_EQQC[Carbamidomethyl (C)]VIMAENRK_	502.5781555175781	502.5790767386933	783651332	257037
CON	CON1	P00747	57.0739	0.907565	2.0486801234225538E-22	3.701032226617779E-25	2345448	MRDVVLFEK	Stripped Sequence	FALSE	1	MRDVVLFEK	39	0	FALSE	2	_MRDVVLFEK_	_MRDVVLFEK_	568.8102416992188	568.8113448332323	783646140	17847.7
CON	CON1	P00747	57.0739	0.907565	2.0486801234225538E-22	3.701032226617779E-25	2345448	KDIALLK	Stripped Sequence	TRUE	1	KDIALLK	40	0	FALSE	2	_KDIALLK_	_KDIALLK_	400.7656555175781	400.76586263938265	783669914	40083.7
CON	CON1	P00747	57.0739	0.907565	2.0486801234225538E-22	3.701032226617779E-25	2345448	VCNRYEFLNGR	Stripped Sequence	TRUE	1	VCNRYEFLNGR	41	0	FALSE	3	_VC[+57]NRYEFLNGR_	_VC[Carbamidomethyl (C)]NRYEFLNGR_	476.56646728515625	476.56736413273273	783612834	24191.314453125
CON	CON1	P00747	57.0739	0.907565	2.0486801234225538E-22	3.701032226617779E-25	2345448	KCQSWSSMTPHR	Stripped Sequence	TRUE	1	KCQSWSSMTPHR	42	0	FALSE	3	_KC[+57]QSWSSMTPHR_	_KC[Carbamidomethyl (C)]QSWSSMTPHR_	502.2309875488281	502.23194142642717	783591600	29873.1
CON	CON1	P00748	56.8503	0.886918	4.404930503034343E-22	4.447901372879835E-20	7602893	LQEDADGSCALLSPYVQPVCLPSGAAR	Stripped Sequence	TRUE	0	LQEDADGSCALLSPYVQPVCLPSGAAR	1	1	TRUE	3	_LQEDADGSC[+57]ALLSPYVQPVC[+57]LPSGAAR_	_LQEDADGSC[Carbamidomethyl (C)]ALLSPYVQPVC[Carbamidomethyl (C)]LPSGAAR_	958.797	958.798859381456	783653028	9247251
CON	CON1	P00748	56.8503	0.886918	4.404930503034343E-22	4.447901372879835E-20	7602893	TTLSGAPCQPWASEATYR	Stripped Sequence	TRUE	0	TTLSGAPCQPWASEATYR	2	2	TRUE	2	_TTLSGAPC[+57]QPWASEATYR_	_TTLSGAPC[Carbamidomethyl (C)]QPWASEATYR_	998.465087890625	998.4670346341405	783657065	7.55503e+06
CON	CON1	P00748	56.8503	0.886918	4.404930503034343E-22	4.447901372879835E-20	7602893	TTLSGAPCQPWASEATYR	Stripped Sequence	TRUE	0	TTLSGAPCQPWASEATYR	2	2	TRUE	3	_TTLSGAPC[+57]QPWASEATYR_	_TTLSGAPC[Carbamidomethyl (C)]QPWASEATYR_	665.9791259765625	665.9803173717721	783657057	1.2751e+06
CON	CON1	P00748	56.8503	0.886918	4.404930503034343E-22	4.447901372879835E-20	7602893	EQPPSLTR	Stripped Sequence	TRUE	0	EQPPSLTR	3	1	TRUE	2	_EQPPSLTR_	_EQPPSLTR_	464.24835205078125	464.24917952835375	783656259	9146362
CON	CON1	P00748	56.8503	0.886918	4.404930503034343E-22	4.447901372879835E-20	7602893	VVGGLVALR	Stripped Sequence	TRUE	0	VVGGLVALR	4	1	FALSE	2	_VVGGLVALR_	_VVGGLVALR_	442.2898254394531	442.2904571479774	783622280	6539527
CON	CON1	P00748	56.8503	0.886918	4.404930503034343E-22	4.447901372879835E-20	7602893	CFEPQLLR	Stripped Sequence	TRUE	0	CFEPQLLR	5	1	FALSE	2	_C[+57]FEPQLLR_	_C[Carbamidomethyl (C)]FEPQLLR_	531.773681640625	531.7745983184699	783647170	2.04563e+06
CON	CON1	P00748	56.8503	0.886918	4.404930503034343E-22	4.447901372879835E-20	7602893	CSAPDVHGSSILPGMLCAGFLEGGTDACQGDSGGPLVCEDQAAER	Stripped Sequence	TRUE	0	CSAPDVHGSSILPGMLCAGFLEGGTDACQGDSGGPLVCEDQAAER	6	1	FALSE	4	_C[+57]SAPDVHGSSILPGMLC[+57]AGFLEGGTDAC[+57]QGDSGGPLVC[+57]EDQAAER_	_C[Carbamidomethyl (C)]SAPDVHGSSILPGMLC[Carbamidomethyl (C)]AGFLEGGTDAC[Carbamidomethyl (C)]QGDSGGPLVC[Carbamidomethyl (C)]EDQAAER_	1163.008056640625	1163.0103333728705	783613879	740077
CON	CON1	P00748	56.8503	0.886918	4.404930503034343E-22	4.447901372879835E-20	7602893	WGYCLEPK	Stripped Sequence	TRUE	0	WGYCLEPK	7	1	FALSE	2	_WGYC[+57]LEPK_	_WGYC[Carbamidomethyl (C)]LEPK_	526.7471313476562	526.7480461223055	783644935	1.60374e+06
CON	CON1	P00748	56.8503	0.886918	4.404930503034343E-22	4.447901372879835E-20	7602893	LHEAFSPVSYQHDLALLR	Stripped Sequence	TRUE	0	LHEAFSPVSYQHDLALLR	8	2	FALSE	4	_LHEAFSPVSYQHDLALLR_	_LHEAFSPVSYQHDLALLR_	524.778564453125	524.7793778289653	783621976	1.64201e+06
CON	CON1	P00748	56.8503	0.886918	4.404930503034343E-22	4.447901372879835E-20	7602893	LHEAFSPVSYQHDLALLR	Stripped Sequence	TRUE	0	LHEAFSPVSYQHDLALLR	8	2	FALSE	3	_LHEAFSPVSYQHDLALLR_	_LHEAFSPVSYQHDLALLR_	699.3689575195312	699.3704022380678	783621968	885958
CON	CON1	P00748	56.8503	0.886918	4.404930503034343E-22	4.447901372879835E-20	7602893	NGPLSCGQR	Stripped Sequence	TRUE	0	NGPLSCGQR	9	1	FALSE	2	_NGPLSC[+57]GQR_	_NGPLSC[Carbamidomethyl (C)]GQR_	494.7350769042969	494.7355701108801	783602688	1.09382e+06
CON	CON1	P00748	56.8503	0.886918	4.404930503034343E-22	4.447901372879835E-20	7602893	NPDNDIRPWCFVLNR	Stripped Sequence	TRUE	1	NPDNDIRPWCFVLNR	10	2	FALSE	3	_NPDNDIRPWC[+57]FVLNR_	_NPDNDIRPWC[Carbamidomethyl (C)]FVLNR_	639.3125610351562	639.3138666432741	783658595	1.92411e+06
CON	CON1	P00748	56.8503	0.886918	4.404930503034343E-22	4.447901372879835E-20	7602893	NPDNDIRPWCFVLNR	Stripped Sequence	TRUE	1	NPDNDIRPWCFVLNR	10	2	FALSE	2	_NPDNDIRPWC[+57]FVLNR_	_NPDNDIRPWC[Carbamidomethyl (C)]FVLNR_	958.4652099609375	958.4671389580491	783643792	201436
CON	CON1	P00748	56.8503	0.886918	4.404930503034343E-22	4.447901372879835E-20	7602893	NWGLGGHAFCR	Stripped Sequence	TRUE	0	NWGLGGHAFCR	11	2	FALSE	3	_NWGLGGHAFC[+57]R_	_NWGLGGHAFC[Carbamidomethyl (C)]R_	425.5330810546875	425.533605988465	783585232	898327
CON	CON1	P00748	56.8503	0.886918	4.404930503034343E-22	4.447901372879835E-20	7602893	NWGLGGHAFCR	Stripped Sequence	TRUE	0	NWGLGGHAFCR	11	2	FALSE	2	_NWGLGGHAFC[+57]R_	_NWGLGGHAFC[Carbamidomethyl (C)]R_	637.7960205078125	637.7973321607827	783596549	1.04447e+06
CON	CON1	P00748	56.8503	0.886918	4.404930503034343E-22	4.447901372879835E-20	7602893	GRPGPQPWCATTPNFDQDQR	Stripped Sequence	TRUE	1	GRPGPQPWCATTPNFDQDQR	12	2	FALSE	3	_GRPGPQPWC[+57]ATTPNFDQDQR_	_GRPGPQPWC[Carbamidomethyl (C)]ATTPNFDQDQR_	776.690673828125	776.6924329680681	783658627	11040771
CON	CON1	P00748	56.8503	0.886918	4.404930503034343E-22	4.447901372879835E-20	7602893	GRPGPQPWCATTPNFDQDQR	Stripped Sequence	TRUE	1	GRPGPQPWCATTPNFDQDQR	12	2	FALSE	2	_GRPGPQPWC[+57]ATTPNFDQDQR_	_GRPGPQPWC[Carbamidomethyl (C)]ATTPNFDQDQR_	1164.5323486328125	1164.5345530391655	783658635	88617.3
CON	CON1	P00748	56.8503	0.886918	4.404930503034343E-22	4.447901372879835E-20	7602893	GGTCVNMPSGPHCLCPQHLTGNHCQK	Stripped Sequence	TRUE	0	GGTCVNMPSGPHCLCPQHLTGNHCQK	13	2	FALSE	4	_GGTC[+57]VNMPSGPHC[+57]LC[+57]PQHLTGNHC[+57]QK_	_GGTC[Carbamidomethyl (C)]VNMPSGPHC[Carbamidomethyl (C)]LC[Carbamidomethyl (C)]PQHLTGNHC[Carbamidomethyl (C)]QK_	737.5714111328125	737.5731809594992	783634658	89896.6
CON	CON1	P00748	56.8503	0.886918	4.404930503034343E-22	4.447901372879835E-20	7602893	GGTCVNMPSGPHCLCPQHLTGNHCQK	Stripped Sequence	TRUE	0	GGTCVNMPSGPHCLCPQHLTGNHCQK	13	2	FALSE	5	_GGTC[+57]VNMPSGPHC[+57]LC[+57]PQHLTGNHC[+57]QK_	_GGTC[Carbamidomethyl (C)]VNMPSGPHC[Carbamidomethyl (C)]LC[Carbamidomethyl (C)]PQHLTGNHC[Carbamidomethyl (C)]QK_	590.258544921875	590.2598398579413	783644580	116981
CON	CON1	P00748	56.8503	0.886918	4.404930503034343E-22	4.447901372879835E-20	7602893	LCHCPVGYTGAFCDVDTK	Stripped Sequence	TRUE	0	LCHCPVGYTGAFCDVDTK	14	0	FALSE	3	_LC[+57]HC[+57]PVGYTGAFC[+57]DVDTK_	_LC[Carbamidomethyl (C)]HC[Carbamidomethyl (C)]PVGYTGAFC[Carbamidomethyl (C)]DVDTK_	700.6376342773438	700.6391773787118	783622160	18690.888671875
CON	CON1	P00748	56.8503	0.886918	4.404930503034343E-22	4.447901372879835E-20	7602893	PSETTLCQVAGWGHQFEGAEEYASFLQEAQVPFLSLER	Stripped Sequence	TRUE	0	PSETTLCQVAGWGHQFEGAEEYASFLQEAQVPFLSLER	15	1	FALSE	4	_PSETTLC[+57]QVAGWGHQFEGAEEYASFLQEAQVPFLSLER_	_PSETTLC[Carbamidomethyl (C)]QVAGWGHQFEGAEEYASFLQEAQVPFLSLER_	1078.7626953125	1078.7657170333525	783628048	76090.4
CON	CON1	P00748	56.8503	0.886918	4.404930503034343E-22	4.447901372879835E-20	7602893	NKPGVYTDVAYYLAWIR	Stripped Sequence	TRUE	1	NKPGVYTDVAYYLAWIR	16	1	FALSE	3	_NKPGVYTDVAYYLAWIR_	_NKPGVYTDVAYYLAWIR_	677.0228881835938	677.0243002021746	783645438	29031.2
CON	CON1	P00748	56.8503	0.886918	4.404930503034343E-22	4.447901372879835E-20	7602893	YKAEEHTVVLTVTGEPCHFPFQYHR	Stripped Sequence	TRUE	1	YKAEEHTVVLTVTGEPCHFPFQYHR	17	1	FALSE	5	_YKAEEHTVVLTVTGEPC[+57]HFPFQYHR_	_YKAEEHTVVLTVTGEPC[Carbamidomethyl (C)]HFPFQYHR_	609.8993530273438	609.900532718667	783595267	34557.1
CON	CON1	P00748	56.8503	0.886918	4.404930503034343E-22	4.447901372879835E-20	7602893	AEEHTVVLTVTGEPCHFPFQYHR	Stripped Sequence	TRUE	0	AEEHTVVLTVTGEPCHFPFQYHR	18	1	FALSE	4	_AEEHTVVLTVTGEPC[+57]HFPFQYHR_	_AEEHTVVLTVTGEPC[Carbamidomethyl (C)]HFPFQYHR_	689.332763671875	689.3340932464987	783664482	215387
CON	CON1	P00748	56.8503	0.886918	4.404930503034343E-22	4.447901372879835E-20	7602893	AEEHTVVLTVTGEPCHFPFQYHR	Stripped Sequence	TRUE	0	AEEHTVVLTVTGEPCHFPFQYHR	18	1	FALSE	5	_AEEHTVVLTVTGEPC[+57]HFPFQYHR_	_AEEHTVVLTVTGEPC[Carbamidomethyl (C)]HFPFQYHR_	551.6676635742188	551.6685409475853	783657273	25132.611328125
CON	CON1	P00748	56.8503	0.886918	4.404930503034343E-22	4.447901372879835E-20	7602893	PGPQPWCATTPNFDQDQR	Stripped Sequence	TRUE	0	PGPQPWCATTPNFDQDQR	19	0	FALSE	2	_PGPQPWC[+57]ATTPNFDQDQR_	_PGPQPWC[Carbamidomethyl (C)]ATTPNFDQDQR_	1057.9710693359375	1057.973199535644	783627131	26200.736328125
CON	CON1	P00748	56.8503	0.886918	4.404930503034343E-22	4.447901372879835E-20	7602893	PAPEDLTVVLGQER	Stripped Sequence	TRUE	0	PAPEDLTVVLGQER	20	0	FALSE	2	_PAPEDLTVVLGQER_	_PAPEDLTVVLGQER_	762.4068603515625	762.4085403349895	783597281	40029.4
CON	CON1	P00751	57.3591	0.898811	9.16092731308066E-23	4.297006686614407E-23	30607508	FLCTGGVSPYADPNTCR	Stripped Sequence	TRUE	0	FLCTGGVSPYADPNTCR	1	2	TRUE	2	_FLC[+57]TGGVSPYADPNTC[+57]R_	_FLC[Carbamidomethyl (C)]TGGVSPYADPNTC[Carbamidomethyl (C)]R_	957.9273071289062	957.9292313835425	783589792	56491244
CON	CON1	P00751	57.3591	0.898811	9.16092731308066E-23	4.297006686614407E-23	30607508	FLCTGGVSPYADPNTCR	Stripped Sequence	TRUE	0	FLCTGGVSPYADPNTCR	1	2	TRUE	3	_FLC[+57]TGGVSPYADPNTC[+57]R_	_FLC[Carbamidomethyl (C)]TGGVSPYADPNTC[Carbamidomethyl (C)]R_	638.9539794921875	638.955279777504	783589800	6.51992e+06
CON	CON1	P00751	57.3591	0.898811	9.16092731308066E-23	4.297006686614407E-23	30607508	YGQTIRPICLPCTEGTTR	Stripped Sequence	TRUE	1	YGQTIRPICLPCTEGTTR	2	2	TRUE	3	_YGQTIRPIC[+57]LPC[+57]TEGTTR_	_YGQTIRPIC[Carbamidomethyl (C)]LPC[Carbamidomethyl (C)]TEGTTR_	708.351	708.3521622582224	783645494	45138144
CON	CON1	P00751	57.3591	0.898811	9.16092731308066E-23	4.297006686614407E-23	30607508	YGQTIRPICLPCTEGTTR	Stripped Sequence	TRUE	1	YGQTIRPICLPCTEGTTR	2	2	TRUE	2	_YGQTIRPIC[+57]LPC[+57]TEGTTR_	_YGQTIRPIC[Carbamidomethyl (C)]LPC[Carbamidomethyl (C)]TEGTTR_	1062.022216796875	1062.0244821165572	783652444	781693
CON	CON1	P00751	57.3591	0.898811	9.16092731308066E-23	4.297006686614407E-23	30607508	YGLVTYATYPK	Stripped Sequence	TRUE	0	YGLVTYATYPK	3	1	TRUE	2	_YGLVTYATYPK_	_YGLVTYATYPK_	638.3345947265625	638.3359103563006	783657870	37357024
CON	CON1	P00751	57.3591	0.898811	9.16092731308066E-23	4.297006686614407E-23	30607508	LLQEGQALEYVCPSGFYPYPVQTR	Stripped Sequence	TRUE	0	LLQEGQALEYVCPSGFYPYPVQTR	4	2	FALSE	3	_LLQEGQALEYVC[+57]PSGFYPYPVQTR_	_LLQEGQALEYVC[Carbamidomethyl (C)]PSGFYPYPVQTR_	939.1301879882812	939.1321914013888	783630984	31608242
CON	CON1	P00751	57.3591	0.898811	9.16092731308066E-23	4.297006686614407E-23	30607508	LLQEGQALEYVCPSGFYPYPVQTR	Stripped Sequence	TRUE	0	LLQEGQALEYVCPSGFYPYPVQTR	4	2	FALSE	4	_LLQEGQALEYVC[+57]PSGFYPYPVQTR_	_LLQEGQALEYVC[Carbamidomethyl (C)]PSGFYPYPVQTR_	704.5994262695312	704.6009682403892	783630976	1.89248e+06
CON	CON1	P00751	57.3591	0.898811	9.16092731308066E-23	4.297006686614407E-23	30607508	LEDSVTYHCSR	Stripped Sequence	TRUE	0	LEDSVTYHCSR	5	2	FALSE	3	_LEDSVTYHC[+57]SR_	_LEDSVTYHC[Carbamidomethyl (C)]SR_	456.20672607421875	456.2074535877695	783639633	14255228
CON	CON1	P00751	57.3591	0.898811	9.16092731308066E-23	4.297006686614407E-23	30607508	LEDSVTYHCSR	Stripped Sequence	TRUE	0	LEDSVTYHCSR	5	2	FALSE	2	_LEDSVTYHC[+57]SR_	_LEDSVTYHC[Carbamidomethyl (C)]SR_	683.8064575195312	683.807859180052	783639641	12767061
CON	CON1	P00751	57.3591	0.898811	9.16092731308066E-23	4.297006686614407E-23	30607508	VKDISEVVTPR	Stripped Sequence	TRUE	1	VKDISEVVTPR	6	2	FALSE	3	_VKDISEVVTPR_	_VKDISEVVTPR_	414.9065856933594	414.9070353161965	783639315	13142108
CON	CON1	P00751	57.3591	0.898811	9.16092731308066E-23	4.297006686614407E-23	30607508	VKDISEVVTPR	Stripped Sequence	TRUE	1	VKDISEVVTPR	6	2	FALSE	2	_VKDISEVVTPR_	_VKDISEVVTPR_	621.8562622070312	621.8574937740435	783628912	7885122
CON	CON1	P00751	57.3591	0.898811	9.16092731308066E-23	4.297006686614407E-23	30607508	EAGIPEFYDYDVALIK	Stripped Sequence	TRUE	0	EAGIPEFYDYDVALIK	7	2	FALSE	2	_EAGIPEFYDYDVALIK_	_EAGIPEFYDYDVALIK_	921.961669921875	921.9637307354251	783589656	23639300
CON	CON1	P00751	57.3591	0.898811	9.16092731308066E-23	4.297006686614407E-23	30607508	EAGIPEFYDYDVALIK	Stripped Sequence	TRUE	0	EAGIPEFYDYDVALIK	7	2	FALSE	3	_EAGIPEFYDYDVALIK_	_EAGIPEFYDYDVALIK_	614.9768676757812	614.9781836770692	783589664	113190
CON	CON1	P00751	57.3591	0.898811	9.16092731308066E-23	4.297006686614407E-23	30607508	VSEADSSNADWVTK	Stripped Sequence	TRUE	0	VSEADSSNADWVTK	8	1	FALSE	2	_VSEADSSNADWVTK_	_VSEADSSNADWVTK_	754.8468017578125	754.8486994872919	783595738	20111456
CON	CON1	P00751	57.3591	0.898811	9.16092731308066E-23	4.297006686614407E-23	30607508	STGSWSTLK	Stripped Sequence	TRUE	0	STGSWSTLK	9	1	FALSE	2	_STGSWSTLK_	_STGSWSTLK_	483.7481689453125	483.74891869437823	783661901	19743326
CON	CON1	P00751	57.3591	0.898811	9.16092731308066E-23	4.297006686614407E-23	30607508	WSGQTAICDNGAGYCSNPGIPIGTR	Stripped Sequence	TRUE	0	WSGQTAICDNGAGYCSNPGIPIGTR	10	1	FALSE	3	_WSGQTAIC[+57]DNGAGYC[+57]SNPGIPIGTR_	_WSGQTAIC[Carbamidomethyl (C)]DNGAGYC[Carbamidomethyl (C)]SNPGIPIGTR_	884.73583984375	884.7376076799687	783590710	3.02363e+06
CON	CON1	P00751	57.3591	0.898811	9.16092731308066E-23	4.297006686614407E-23	30607508	ALFVSEEEKK	Stripped Sequence	TRUE	1	ALFVSEEEKK	11	1	FALSE	2	_ALFVSEEEKK_	_ALFVSEEEKK_	590.316	590.3177140815029	783570117	13449061
CON	CON1	P00751	57.3591	0.898811	9.16092731308066E-23	4.297006686614407E-23	30607508	PQGSCSLEGVEIK	Stripped Sequence	TRUE	0	PQGSCSLEGVEIK	12	1	FALSE	2	_PQGSC[+57]SLEGVEIK_	_PQGSC[Carbamidomethyl (C)]SLEGVEIK_	702.3453979492188	702.3470075982092	783660847	11906428
CON	CON1	P00751	57.3591	0.898811	9.16092731308066E-23	4.297006686614407E-23	30607508	PICLPCTEGTTR	Stripped Sequence	TRUE	0	PICLPCTEGTTR	13	1	FALSE	2	_PIC[+57]LPC[+57]TEGTTR_	_PIC[Carbamidomethyl (C)]LPC[Carbamidomethyl (C)]TEGTTR_	702.8341064453125	702.8357206733378	783567352	10368449
CON	CON1	P00751	57.3591	0.898811	9.16092731308066E-23	4.297006686614407E-23	30607508	DLLYIGK	Stripped Sequence	TRUE	0	DLLYIGK	14	1	FALSE	2	_DLLYIGK_	_DLLYIGK_	411.24200439453125	411.2424278835071	783618707	9108781
CON	CON1	P00751	57.3591	0.898811	9.16092731308066E-23	4.297006686614407E-23	30607508	VASYGVKPR	Stripped Sequence	TRUE	1	VASYGVKPR	15	1	FALSE	2	_VASYGVKPR_	_VASYGVKPR_	488.7823486328125	488.78267213256015	783632101	7053369
CON	CON1	P00751	57.3591	0.898811	9.16092731308066E-23	4.297006686614407E-23	30607508	QLNEINYEDHK	Stripped Sequence	TRUE	0	QLNEINYEDHK	16	2	FALSE	3	_QLNEINYEDHK_	_QLNEINYEDHK_	468.2247619628906	468.2255831030068	783632506	3.17915e+06
CON	CON1	P00751	57.3591	0.898811	9.16092731308066E-23	4.297006686614407E-23	30607508	QLNEINYEDHK	Stripped Sequence	TRUE	0	QLNEINYEDHK	16	2	FALSE	2	_QLNEINYEDHK_	_QLNEINYEDHK_	701.83349609375	701.8351489682243	783632514	2.64664e+06
CON	CON1	P00751	57.3591	0.898811	9.16092731308066E-23	4.297006686614407E-23	30607508	GDSGGPLIVHK	Stripped Sequence	TRUE	0	GDSGGPLIVHK	17	1	FALSE	2	_GDSGGPLIVHK_	_GDSGGPLIVHK_	540.2958374023438	540.2967467449613	783566462	6011000
CON	CON1	P00751	57.3591	0.898811	9.16092731308066E-23	4.297006686614407E-23	30607508	ISVIRPSK	Stripped Sequence	TRUE	1	ISVIRPSK	18	1	FALSE	2	_ISVIRPSK_	_ISVIRPSK_	450.2872619628906	450.28767080409347	783642884	6779243
CON	CON1	P00751	57.3591	0.898811	9.16092731308066E-23	4.297006686614407E-23	30607508	CLVNLIEK	Stripped Sequence	TRUE	0	CLVNLIEK	19	1	FALSE	2	_C[+57]LVNLIEK_	_C[Carbamidomethyl (C)]LVNLIEK_	494.7784423828125	494.77926186644476	783650287	4.40685e+06
CON	CON1	P00751	57.3591	0.898811	9.16092731308066E-23	4.297006686614407E-23	30607508	KEAGIPEFYDYDVALIK	Stripped Sequence	TRUE	1	KEAGIPEFYDYDVALIK	20	2	FALSE	3	_KEAGIPEFYDYDVALIK_	_KEAGIPEFYDYDVALIK_	657.6751708984375	657.6764363234016	783625181	3071564
CON	CON1	P00751	57.3591	0.898811	9.16092731308066E-23	4.297006686614407E-23	30607508	KEAGIPEFYDYDVALIK	Stripped Sequence	TRUE	1	KEAGIPEFYDYDVALIK	20	2	FALSE	2	_KEAGIPEFYDYDVALIK_	_KEAGIPEFYDYDVALIK_	986.0090942382812	986.0110763240907	783625189	690777
CON	CON1	P00751	57.3591	0.898811	9.16092731308066E-23	4.297006686614407E-23	30607508	KCLVNLIEK	Stripped Sequence	TRUE	1	KCLVNLIEK	21	1	FALSE	2	_KC[+57]LVNLIEK_	_KC[Carbamidomethyl (C)]LVNLIEK_	558.825927734375	558.8270672515342	783623880	495245
CON	CON1	P00751	57.3591	0.898811	9.16092731308066E-23	4.297006686614407E-23	30607508	FLCTGGVSPYADPNTCRGDSGGPLIVHK	Stripped Sequence	TRUE	1	FLCTGGVSPYADPNTCRGDSGGPLIVHK	22	1	FALSE	4	_FLC[+57]TGGVSPYADPNTC[+57]RGDSGGPLIVHK_	_FLC[Carbamidomethyl (C)]TGGVSPYADPNTC[Carbamidomethyl (C)]RGDSGGPLIVHK_	744.60888671875	744.6105839258299	783631048	389960
CON	CON1	P00751	57.3591	0.898811	9.16092731308066E-23	4.297006686614407E-23	30607508	DFHINLFQVLPWLK	Stripped Sequence	TRUE	0	DFHINLFQVLPWLK	23	1	FALSE	3	_DFHINLFQVLPWLK_	_DFHINLFQVLPWLK_	590.6627807617188	590.6646725962264	783668883	13939
CON	CON1	P00751	57.3591	0.898811	9.16092731308066E-23	4.297006686614407E-23	30607508	DFHINLFQVLPWLK	Stripped Sequence	TRUE	0	DFHINLFQVLPWLK	23	1	FALSE	2	_DFHINLFQVLPWLK_	_DFHINLFQVLPWLK_	885.490478515625	885.4929141993711	783668875	42963.8
CON	CON1	P00751	57.3591	0.898811	9.16092731308066E-23	4.297006686614407E-23	30607508	GDSGGPLIVHKR	Stripped Sequence	TRUE	1	GDSGGPLIVHKR	24	1	FALSE	3	_GDSGGPLIVHKR_	_GDSGGPLIVHKR_	412.5666809082031	412.56665002831704	783639299	38632
CON	CON1	P00751	57.3591	0.898811	9.16092731308066E-23	4.297006686614407E-23	30607508	LPPTTTCQQQK	Stripped Sequence	TRUE	0	LPPTTTCQQQK	25	1	FALSE	2	_LPPTTTC[+57]QQQK_	_LPPTTTC[Carbamidomethyl (C)]QQQK_	651.3295288085938	651.3303627571544	783619404	32236382
CON	CON1	P00751	57.3591	0.898811	9.16092731308066E-23	4.297006686614407E-23	30607508	LPPTTTCQQQKEELLPAQDIK	Stripped Sequence	TRUE	1	LPPTTTCQQQKEELLPAQDIK	26	1	FALSE	3	_LPPTTTC[+57]QQQKEELLPAQDIK_	_LPPTTTC[Carbamidomethyl (C)]QQQKEELLPAQDIK_	813.4246826171875	813.4265033999784	783590352	14840750
CON	CON1	P00751	57.3591	0.898811	9.16092731308066E-23	4.297006686614407E-23	30607508	HVIILMTDGLHNMGGDPITVIDEIR	Stripped Sequence	TRUE	0	HVIILMTDGLHNMGGDPITVIDEIR	27	2	FALSE	4	_HVIILMTDGLHNMGGDPITVIDEIR_	_HVIILMTDGLHNMGGDPITVIDEIR_	690.6109008789062	690.612377060768	783607175	126974
CON	CON1	P00751	57.3591	0.898811	9.16092731308066E-23	4.297006686614407E-23	30607508	HVIILMTDGLHNMGGDPITVIDEIR	Stripped Sequence	TRUE	0	HVIILMTDGLHNMGGDPITVIDEIR	27	2	FALSE	3	_HVIILMTDGLHNMGGDPITVIDEIR_	_HVIILMTDGLHNMGGDPITVIDEIR_	920.4788208007812	920.4807602392176	783580488	78037.1
CON	CON1	P00751	57.3591	0.898811	9.16092731308066E-23	4.297006686614407E-23	30607508	HVIILMTDGLHNMGGDPITVIDEIR	Stripped Sequence	TRUE	0	HVIILMTDGLHNMGGDPITVIDEIR	27	2	FALSE	4	_HVIILM[+16]TDGLHNMGGDPITVIDEIR_	_HVIILM[Oxidation (M)]TDGLHNMGGDPITVIDEIR_	694.6096801757812	694.6112316370483	783580480	22272.302734375
CON	CON1	P00751	57.3591	0.898811	9.16092731308066E-23	4.297006686614407E-23	30607508	HVIILMTDGLHNMGGDPITVIDEIR	Stripped Sequence	TRUE	0	HVIILMTDGLHNMGGDPITVIDEIR	27	2	FALSE	4	_HVIILMTDGLHNM[+16]GGDPITVIDEIR_	_HVIILMTDGLHNM[Oxidation (M)]GGDPITVIDEIR_	694.6096801757812	694.6111799860448	783658666	41303.2
CON	CON1	P00751	57.3591	0.898811	9.16092731308066E-23	4.297006686614407E-23	30607508	HVIILMTDGLHNMGGDPITVIDEIR	Stripped Sequence	TRUE	0	HVIILMTDGLHNMGGDPITVIDEIR	27	2	FALSE	4	_HVIILM[+16]TDGLHNM[+16]GGDPITVIDEIR_	_HVIILM[Oxidation (M)]TDGLHNM[Oxidation (M)]GGDPITVIDEIR_	698.608	698.6100269452721	783580504	54712.3
CON	CON1	P00751	57.3591	0.898811	9.16092731308066E-23	4.297006686614407E-23	30607508	HVIILMTDGLHNMGGDPITVIDEIR	Stripped Sequence	TRUE	0	HVIILMTDGLHNMGGDPITVIDEIR	27	2	FALSE	3	_HVIILM[+16]TDGLHNM[+16]GGDPITVIDEIR_	_HVIILM[Oxidation (M)]TDGLHNM[Oxidation (M)]GGDPITVIDEIR_	931.14208984375	931.1440712453291	783580496	29577.439453125
CON	CON1	P00751	57.3591	0.898811	9.16092731308066E-23	4.297006686614407E-23	30607508	AIHCPRPHDFENGEYWPR	Stripped Sequence	TRUE	1	AIHCPRPHDFENGEYWPR	28	1	FALSE	4	_AIHC[+57]PRPHDFENGEYWPR_	_AIHC[Carbamidomethyl (C)]PRPHDFENGEYWPR_	571.0143432617188	571.0154417472834	783641273	1.92363e+06
CON	CON1	P00751	57.3591	0.898811	9.16092731308066E-23	4.297006686614407E-23	30607508	AIHCPRPHDFENGEYWPR	Stripped Sequence	TRUE	1	AIHCPRPHDFENGEYWPR	28	1	FALSE	3	_AIHC[+57]PRPHDFENGEYWPR_	_AIHC[Carbamidomethyl (C)]PRPHDFENGEYWPR_	761.0167236328125	761.0185557319177	783641281	24333.2
CON	CON1	P00751	57.3591	0.898811	9.16092731308066E-23	4.297006686614407E-23	30607508	FLCTGGVSPYADPNTCRGDSGGPLIVHKR	Stripped Sequence	TRUE	2	FLCTGGVSPYADPNTCRGDSGGPLIVHKR	29	0	FALSE	4	_FLC[+57]TGGVSPYADPNTC[+57]RGDSGGPLIVHKR_	_FLC[Carbamidomethyl (C)]TGGVSPYADPNTC[Carbamidomethyl (C)]RGDSGGPLIVHKR_	783.6342163085938	783.6360119783164	783603770	29590.2
CON	CON1	P00751	57.3591	0.898811	9.16092731308066E-23	4.297006686614407E-23	30607508	FLCTGGVSPYADPNTCRGDSGGPLIVHKR	Stripped Sequence	TRUE	2	FLCTGGVSPYADPNTCRGDSGGPLIVHKR	29	0	FALSE	5	_FLC[+57]TGGVSPYADPNTC[+57]RGDSGGPLIVHKR_	_FLC[Carbamidomethyl (C)]TGGVSPYADPNTC[Carbamidomethyl (C)]RGDSGGPLIVHKR_	627.1088256835938	627.1101419211864	783603762	54736
CON	CON1	P00751	57.3591	0.898811	9.16092731308066E-23	4.297006686614407E-23	30607508	EDYLDVYVFGVGPLVNQVNINALASK	Stripped Sequence	TRUE	0	EDYLDVYVFGVGPLVNQVNINALASK	30	0	FALSE	3	_EDYLDVYVFGVGPLVNQVNINALASK_	_EDYLDVYVFGVGPLVNQVNINALASK_	946.4954833984375	946.4982498715568	783659237	17571.6
CON	CON1	P00751	57.3591	0.898811	9.16092731308066E-23	4.297006686614407E-23	30607508	FIQVGVISWGVVDVCK	Stripped Sequence	TRUE	0	FIQVGVISWGVVDVCK	31	0	FALSE	2	_FIQVGVISWGVVDVC[+57]K_	_FIQVGVISWGVVDVC[Carbamidomethyl (C)]K_	903.4845581054688	903.486506680182	783635459	15448.8701171875
CON	CON1	P00751	57.3591	0.898811	9.16092731308066E-23	4.297006686614407E-23	30607508	FIQVGVISWGVVDVCK	Stripped Sequence	TRUE	0	FIQVGVISWGVVDVCK	31	0	FALSE	3	_FIQVGVISWGVVDVC[+57]K_	_FIQVGVISWGVVDVC[Carbamidomethyl (C)]K_	602.6588134765625	602.6600884575631	783620358	30276.7
CON	CON1	P00751	57.3591	0.898811	9.16092731308066E-23	4.297006686614407E-23	30607508	PHDFENGEYWPR	Stripped Sequence	TRUE	0	PHDFENGEYWPR	32	1	FALSE	3	_PHDFENGEYWPR_	_PHDFENGEYWPR_	516.229	516.2294735364195	783585336	58738
CON	CON1	P00751	57.3591	0.898811	9.16092731308066E-23	4.297006686614407E-23	30607508	GHESCMGAVVSEYFVLTAAHCFTVDDKEHSIK	Stripped Sequence	TRUE	1	GHESCMGAVVSEYFVLTAAHCFTVDDKEHSIK	33	0	FALSE	4	_GHESC[+57]MGAVVSEYFVLTAAHC[+57]FTVDDKEHSIK_	_GHESC[Carbamidomethyl (C)]MGAVVSEYFVLTAAHC[Carbamidomethyl (C)]FTVDDKEHSIK_	906.9193725585938	906.921226065587	783591315	29345.884765625
CON	CON1	P00751	57.3591	0.898811	9.16092731308066E-23	4.297006686614407E-23	30607508	GHESCMGAVVSEYFVLTAAHCFTVDDKEHSIK	Stripped Sequence	TRUE	1	GHESCMGAVVSEYFVLTAAHCFTVDDKEHSIK	33	0	FALSE	6	_GHESC[+57]MGAVVSEYFVLTAAHC[+57]FTVDDKEHSIK_	_GHESC[Carbamidomethyl (C)]MGAVVSEYFVLTAAHC[Carbamidomethyl (C)]FTVDDKEHSIK_	604.9486694335938	604.9498320991235	783591333	18454.431640625
CON	CON1	P00751	57.3591	0.898811	9.16092731308066E-23	4.297006686614407E-23	30607508	GHESCMGAVVSEYFVLTAAHCFTVDDKEHSIK	Stripped Sequence	TRUE	1	GHESCMGAVVSEYFVLTAAHCFTVDDKEHSIK	33	0	FALSE	5	_GHESC[+57]MGAVVSEYFVLTAAHC[+57]FTVDDKEHSIK_	_GHESC[Carbamidomethyl (C)]MGAVVSEYFVLTAAHC[Carbamidomethyl (C)]FTVDDKEHSIK_	725.7369384765625	725.7384631609567	783591302	16722.5
CON	CON1	P00751	57.3591	0.898811	9.16092731308066E-23	4.297006686614407E-23	30607508	GHESCMGAVVSEYFVLTAAHCFTVDDKEHSIK	Stripped Sequence	TRUE	1	GHESCMGAVVSEYFVLTAAHCFTVDDKEHSIK	33	0	FALSE	5	_GHESC[+57]M[+16]GAVVSEYFVLTAAHC[+57]FTVDDKEHSIK_	_GHESC[Carbamidomethyl (C)]M[Oxidation (M)]GAVVSEYFVLTAAHC[Carbamidomethyl (C)]FTVDDKEHSIK_	728.9359130859375	728.9375185941659	783653827	17224.978515625
CON	CON1	P00751	57.3591	0.898811	9.16092731308066E-23	4.297006686614407E-23	30607508	ALRLPPTTTCQQQKEELLPAQDIK	Stripped Sequence	TRUE	2	ALRLPPTTTCQQQKEELLPAQDIK	34	0	FALSE	4	_ALRLPPTTTC[+57]QQQKEELLPAQDIK_	_ALRLPPTTTC[Carbamidomethyl (C)]QQQKEELLPAQDIK_	695.3759155273438	695.3774177690159	783571018	38321.9
CON	CON1	P00751	57.3591	0.898811	9.16092731308066E-23	4.297006686614407E-23	30607508	DLLYIGKDR	Stripped Sequence	TRUE	1	DLLYIGKDR	35	0	FALSE	2	_DLLYIGKDR_	_DLLYIGKDR_	546.8060302734375	546.8070697279068	783624558	17636.7
CON	CON1	P00751	57.3591	0.898811	9.16092731308066E-23	4.297006686614407E-23	30607508	DAQYAPGYDKVK	Stripped Sequence	TRUE	1	DAQYAPGYDKVK	36	0	FALSE	2	_DAQYAPGYDKVK_	_DAQYAPGYDKVK_	677.8355102539062	677.8368317782506	783662773	20840.314453125
CON	CON1	P00751	57.3591	0.898811	9.16092731308066E-23	4.297006686614407E-23	30607508	GHESCMGAVVSEYFVLTAAHCFTVDDK	Stripped Sequence	TRUE	0	GHESCMGAVVSEYFVLTAAHCFTVDDK	37	0	FALSE	4	_GHESC[+57]MGAVVSEYFVLTAAHC[+57]FTVDDK_	_GHESC[Carbamidomethyl (C)]MGAVVSEYFVLTAAHC[Carbamidomethyl (C)]FTVDDK_	758.3412475585938	758.3431649373185	783583891	36902.7
CON	CON1	P00751	57.3591	0.898811	9.16092731308066E-23	4.297006686614407E-23	30607508	GTDYHKQPWQAK	Stripped Sequence	TRUE	1	GTDYHKQPWQAK	38	0	FALSE	3	_GTDYHKQPWQAK_	_GTDYHKQPWQAK_	486.90899658203125	486.90967324841256	783643524	33408.8
CON	CON1	P00751	57.3591	0.898811	9.16092731308066E-23	4.297006686614407E-23	30607508	GTDYHKQPWQAK	Stripped Sequence	TRUE	1	GTDYHKQPWQAK	38	0	FALSE	2	_GTDYHKQPWQAK_	_GTDYHKQPWQAK_	729.85986328125	729.8609174655281	783643532	53250.4
CON	CON1	P00751	57.3591	0.898811	9.16092731308066E-23	4.297006686614407E-23	30607508	ALRLPPTTTCQQQK	Stripped Sequence	TRUE	1	ALRLPPTTTCQQQK	39	0	FALSE	3	_ALRLPPTTTC[+57]QQQK_	_ALRLPPTTTC[Carbamidomethyl (C)]QQQK_	547.963	547.9639144586823	783634306	45416.8
CON	CON1	P00751	57.3591	0.898811	9.16092731308066E-23	4.297006686614407E-23	30607508	KGTDYHKQPWQAK	Stripped Sequence	TRUE	2	KGTDYHKQPWQAK	40	0	FALSE	3	_KGTDYHKQPWQAK_	_KGTDYHKQPWQAK_	529.6072998046875	529.6076869411852	783629597	26621.091796875
CON	CON1	P00751	57.3591	0.898811	9.16092731308066E-23	4.297006686614407E-23	30607508	QLNEINYEDHKLK	Stripped Sequence	TRUE	1	QLNEINYEDHKLK	41	0	FALSE	3	_QLNEINYEDHKLK_	_QLNEINYEDHKLK_	548.6177978515625	548.6187747887503	783567806	25956.5
CON	CON1	P00915	56.928	0.846325	3.3798694025950082E-22	5.298141019975258E-11	210013	VLDALQAIK	Stripped Sequence	TRUE	0	VLDALQAIK	1	1	TRUE	2	_VLDALQAIK_	_VLDALQAIK_	485.80023193359375	485.8009944681874	783608748	308743
CON	CON1	P00915	56.928	0.846325	3.3798694025950082E-22	5.298141019975258E-11	210013	YSSLAEAASK	Stripped Sequence	TRUE	0	YSSLAEAASK	2	1	TRUE	2	_YSSLAEAASK_	_YSSLAEAASK_	513.7587280273438	513.7597991939432	783571607	169756
CON	CON1	P00915	56.928	0.846325	3.3798694025950082E-22	5.298141019975258E-11	210013	ESISVSSEQLAQFR	Stripped Sequence	TRUE	0	ESISVSSEQLAQFR	3	1	TRUE	2	_ESISVSSEQLAQFR_	_ESISVSSEQLAQFR_	790.8993530273438	790.9010117887251	783616113	151540
CON	CON1	P00915	56.928	0.846325	3.3798694025950082E-22	5.298141019975258E-11	210013	SLLSNVEGDNAVPMQHNNRPTQPLK	Stripped Sequence	TRUE	1	SLLSNVEGDNAVPMQHNNRPTQPLK	4	1	FALSE	3	_SLLSNVEGDNAVPMQHNNRPTQPLK_	_SLLSNVEGDNAVPMQHNNRPTQPLK_	920.4679565429688	920.4698853198614	783655463	17970.181640625
CON	CON1	P00915	56.928	0.846325	3.3798694025950082E-22	5.298141019975258E-11	210013	SLLSNVEGDNAVPMQHNNRPTQPLK	Stripped Sequence	TRUE	1	SLLSNVEGDNAVPMQHNNRPTQPLK	4	1	FALSE	4	_SLLSNVEGDNAVPMQHNNRPTQPLK_	_SLLSNVEGDNAVPMQHNNRPTQPLK_	690.602783203125	690.6042515870079	783666828	139807
CON	CON1	P00915	56.928	0.846325	3.3798694025950082E-22	5.298141019975258E-11	210013	HDTSLKPISVSYNPATAK	Stripped Sequence	TRUE	1	HDTSLKPISVSYNPATAK	5	2	FALSE	4	_HDTSLKPISVSYNPATAK_	_HDTSLKPISVSYNPATAK_	483.0073547363281	483.0082226255902	783589816	70669.8
CON	CON1	P00915	56.928	0.846325	3.3798694025950082E-22	5.298141019975258E-11	210013	HDTSLKPISVSYNPATAK	Stripped Sequence	TRUE	1	HDTSLKPISVSYNPATAK	5	2	FALSE	3	_HDTSLKPISVSYNPATAK_	_HDTSLKPISVSYNPATAK_	643.674072265625	643.675483681216	783589808	226298
CON	CON1	P00915	56.928	0.846325	3.3798694025950082E-22	5.298141019975258E-11	210013	GGPFSDSYR	Stripped Sequence	TRUE	0	GGPFSDSYR	6	0	FALSE	2	_GGPFSDSYR_	_GGPFSDSYR_	493.2223205566406	493.22325604433775	783581590	36645.8
CON	CON1	P00915	56.928	0.846325	3.3798694025950082E-22	5.298141019975258E-11	210013	ADGLAVIGVLMK	Stripped Sequence	TRUE	0	ADGLAVIGVLMK	7	1	FALSE	2	_ADGLAVIGVLMK_	_ADGLAVIGVLMK_	593.8468627929688	593.8480600562885	783665878	116620
CON	CON1	P00915	56.928	0.846325	3.3798694025950082E-22	5.298141019975258E-11	210013	EIINVGHSFHVNFEDNDNR	Stripped Sequence	TRUE	0	EIINVGHSFHVNFEDNDNR	8	0	FALSE	4	_EIINVGHSFHVNFEDNDNR_	_EIINVGHSFHVNFEDNDNR_	564.7661743164062	564.7670798145034	783593270	16122.7744140625
CON	CON1	P00915	56.928	0.846325	3.3798694025950082E-22	5.298141019975258E-11	210013	EIINVGHSFHVNFEDNDNR	Stripped Sequence	TRUE	0	EIINVGHSFHVNFEDNDNR	8	0	FALSE	3	_EIINVGHSFHVNFEDNDNR_	_EIINVGHSFHVNFEDNDNR_	752.685791015625	752.6874947726359	783593278	35467
CON	CON1	P00918	52.6811	0.858738	5.700921945611631E-16	2.0029095302430686E-13	163894	YDPSLKPLSVSYDQATSLR	Stripped Sequence	TRUE	1	YDPSLKPLSVSYDQATSLR	1	1	TRUE	3	_YDPSLKPLSVSYDQATSLR_	_YDPSLKPLSVSYDQATSLR_	714.0355224609375	714.0369548302397	783586674	186482
CON	CON1	P00918	52.6811	0.858738	5.700921945611631E-16	2.0029095302430686E-13	163894	VVDVLDSIK	Stripped Sequence	TRUE	0	VVDVLDSIK	2	1	TRUE	2	_VVDVLDSIK_	_VVDVLDSIK_	494.2896728515625	494.29057050096657	783622345	280753
CON	CON1	P00918	52.6811	0.858738	5.700921945611631E-16	2.0029095302430686E-13	163894	AVQQPDGLAVLGIFLK	Stripped Sequence	TRUE	0	AVQQPDGLAVLGIFLK	3	1	TRUE	2	_AVQQPDGLAVLGIFLK_	_AVQQPDGLAVLGIFLK_	834.98779296875	834.9900969518332	783616551	32122.3
CON	CON1	P00918	52.6811	0.858738	5.700921945611631E-16	2.0029095302430686E-13	163894	AVQQPDGLAVLGIFLK	Stripped Sequence	TRUE	0	AVQQPDGLAVLGIFLK	3	1	TRUE	3	_AVQQPDGLAVLGIFLK_	_AVQQPDGLAVLGIFLK_	556.9942626953125	556.9956090886825	783616559	16773.4
CON	CON1	P00918	52.6811	0.858738	5.700921945611631E-16	2.0029095302430686E-13	163894	SADFTNFDPR	Stripped Sequence	TRUE	0	SADFTNFDPR	4	0	FALSE	2	_SADFTNFDPR_	_SADFTNFDPR_	585.2647094726562	585.2658428765151	783577933	20806.291015625
CON	CON1	P00918	52.6811	0.858738	5.700921945611631E-16	2.0029095302430686E-13	163894	QSPVDIDTHTAK	Stripped Sequence	TRUE	0	QSPVDIDTHTAK	5	0	FALSE	3	_QSPVDIDTHTAK_	_QSPVDIDTHTAK_	437.8894958496094	437.89021808118406	783643377	35685.7
CON	CON1	P01008	57.6285	0.903514	4.4106983580819496E-23	3.629937565258925E-24	31913462	EVPLNTIIFMGR	Stripped Sequence	TRUE	0	EVPLNTIIFMGR	1	3	TRUE	2	_EVPLNTIIFMGR_	_EVPLNTIIFMGR_	695.381591796875	695.3831464740799	783662813	64001092
CON	CON1	P01008	57.6285	0.903514	4.4106983580819496E-23	3.629937565258925E-24	31913462	EVPLNTIIFMGR	Stripped Sequence	TRUE	0	EVPLNTIIFMGR	1	3	TRUE	2	_EVPLNTIIFM[+16]GR_	_EVPLNTIIFM[Oxidation (M)]GR_	703.3790283203125	703.3806301066492	783621792	3.95344e+06
CON	CON1	P01008	57.6285	0.903514	4.4106983580819496E-23	3.629937565258925E-24	31913462	EVPLNTIIFMGR	Stripped Sequence	TRUE	0	EVPLNTIIFMGR	1	3	TRUE	3	_EVPLNTIIFMGR_	_EVPLNTIIFMGR_	463.9234924316406	463.9242553228069	783662805	108455
CON	CON1	P01008	57.6285	0.903514	4.4106983580819496E-23	3.629937565258925E-24	31913462	FDTISEK	Stripped Sequence	TRUE	0	FDTISEK	2	1	TRUE	2	_FDTISEK_	_FDTISEK_	420.2109069824219	420.2115321575286	783597818	50069392
CON	CON1	P01008	57.6285	0.903514	4.4106983580819496E-23	3.629937565258925E-24	31913462	DDLYVSDAFHK	Stripped Sequence	TRUE	0	DDLYVSDAFHK	3	2	TRUE	2	_DDLYVSDAFHK_	_DDLYVSDAFHK_	655.3065795898438	655.3078794118916	783629040	31911902
CON	CON1	P01008	57.6285	0.903514	4.4106983580819496E-23	3.629937565258925E-24	31913462	DDLYVSDAFHK	Stripped Sequence	TRUE	0	DDLYVSDAFHK	3	2	TRUE	3	_DDLYVSDAFHK_	_DDLYVSDAFHK_	437.2068176269531	437.2074464649125	783622592	14054763
CON	CON1	P01008	57.6285	0.903514	4.4106983580819496E-23	3.629937565258925E-24	31913462	IEDGFSLK	Stripped Sequence	TRUE	0	IEDGFSLK	4	1	FALSE	2	_IEDGFSLK_	_IEDGFSLK_	454.7398376464844	454.74060599129876	783661809	42387908
CON	CON1	P01008	57.6285	0.903514	4.4106983580819496E-23	3.629937565258925E-24	31913462	FSPENTR	Stripped Sequence	TRUE	0	FSPENTR	5	1	FALSE	2	_FSPENTR_	_FSPENTR_	425.7063293457031	425.7065466229906	783642009	39979836
CON	CON1	P01008	57.6285	0.903514	4.4106983580819496E-23	3.629937565258925E-24	31913462	LQPLDFK	Stripped Sequence	TRUE	0	LQPLDFK	6	2	FALSE	2	_LQPLDFK_	_LQPLDFK_	430.7474670410156	430.74804088672	783654064	26273714
CON	CON1	P01008	57.6285	0.903514	4.4106983580819496E-23	3.629937565258925E-24	31913462	LQPLDFK	Stripped Sequence	TRUE	0	LQPLDFK	6	2	FALSE	1	_LQPLDFK_	_LQPLDFK_	860.4876098632812	860.4894541667188	783654070	2.90533e+06
CON	CON1	P01008	57.6285	0.903514	4.4106983580819496E-23	3.629937565258925E-24	31913462	ADGESCSASMMYQEGK	Stripped Sequence	TRUE	0	ADGESCSASMMYQEGK	7	1	FALSE	2	_ADGESC[+57]SASMMYQEGK_	_ADGESC[Carbamidomethyl (C)]SASMMYQEGK_	875.8394775390625	875.8415076153431	783577765	29805326
CON	CON1	P01008	57.6285	0.903514	4.4106983580819496E-23	3.629937565258925E-24	31913462	FATTFYQHLADSK	Stripped Sequence	TRUE	0	FATTFYQHLADSK	8	2	FALSE	3	_FATTFYQHLADSK_	_FATTFYQHLADSK_	510.2525329589844	510.2534406855885	783629525	19790834
CON	CON1	P01008	57.6285	0.903514	4.4106983580819496E-23	3.629937565258925E-24	31913462	FATTFYQHLADSK	Stripped Sequence	TRUE	0	FATTFYQHLADSK	8	2	FALSE	2	_FATTFYQHLADSK_	_FATTFYQHLADSK_	764.8751831054688	764.8769603231505	783615477	11032373
CON	CON1	P01008	57.6285	0.903514	4.4106983580819496E-23	3.629937565258925E-24	31913462	ATEDEGSEQKIPEATNR	Stripped Sequence	TRUE	1	ATEDEGSEQKIPEATNR	9	1	FALSE	3	_ATEDEGSEQKIPEATNR_	_ATEDEGSEQKIPEATNR_	625.6290893554688	625.6304060082888	783571278	28731848
CON	CON1	P01008	57.6285	0.903514	4.4106983580819496E-23	3.629937565258925E-24	31913462	RVWELSK	Stripped Sequence	TRUE	1	RVWELSK	10	1	FALSE	2	_RVWELSK_	_RVWELSK_	459.2637939453125	459.2646121847077	783608686	25226416
CON	CON1	P01008	57.6285	0.903514	4.4106983580819496E-23	3.629937565258925E-24	31913462	SKLPGIVAEGR	Stripped Sequence	TRUE	1	SKLPGIVAEGR	11	1	FALSE	2	_SKLPGIVAEGR_	_SKLPGIVAEGR_	563.8325805664062	563.8336367824331	783573613	20981212
CON	CON1	P01008	57.6285	0.903514	4.4106983580819496E-23	3.629937565258925E-24	31913462	LQPLDFKENAEQSR	Stripped Sequence	TRUE	1	LQPLDFKENAEQSR	12	2	FALSE	3	_LQPLDFKENAEQSR_	_LQPLDFKENAEQSR_	558.9530639648438	558.9541447886544	783583449	11107144
CON	CON1	P01008	57.6285	0.903514	4.4106983580819496E-23	3.629937565258925E-24	31913462	LQPLDFKENAEQSR	Stripped Sequence	TRUE	1	LQPLDFKENAEQSR	12	2	FALSE	2	_LQPLDFKENAEQSR_	_LQPLDFKENAEQSR_	837.9259033203125	837.9279158508513	783591692	3.8735e+06
CON	CON1	P01008	57.6285	0.903514	4.4106983580819496E-23	3.629937565258925E-24	31913462	LPGIVAEGR	Stripped Sequence	TRUE	0	LPGIVAEGR	13	1	FALSE	2	_LPGIVAEGR_	_LPGIVAEGR_	456.2690734863281	456.2699448596217	783608671	20166488
CON	CON1	P01008	57.6285	0.903514	4.4106983580819496E-23	3.629937565258925E-24	31913462	TSDQIHFFFAK	Stripped Sequence	TRUE	0	TSDQIHFFFAK	14	2	FALSE	3	_TSDQIHFFFAK_	_TSDQIHFFFAK_	447.5592956542969	447.5598321686677	783609460	15611208
CON	CON1	P01008	57.6285	0.903514	4.4106983580819496E-23	3.629937565258925E-24	31913462	TSDQIHFFFAK	Stripped Sequence	TRUE	0	TSDQIHFFFAK	14	2	FALSE	2	_TSDQIHFFFAK_	_TSDQIHFFFAK_	670.8353271484375	670.8364664309391	783619473	4870922
CON	CON1	P01008	57.6285	0.903514	4.4106983580819496E-23	3.629937565258925E-24	31913462	NDNDNIFLSPLSISTAFAMTK	Stripped Sequence	TRUE	0	NDNDNIFLSPLSISTAFAMTK	15	4	FALSE	2	_NDNDNIFLSPLSISTAFAMTK_	_NDNDNIFLSPLSISTAFAMTK_	1150.0673828125	1150.0699680285427	783570842	11115866
CON	CON1	P01008	57.6285	0.903514	4.4106983580819496E-23	3.629937565258925E-24	31913462	NDNDNIFLSPLSISTAFAMTK	Stripped Sequence	TRUE	0	NDNDNIFLSPLSISTAFAMTK	15	4	FALSE	3	_NDNDNIFLSPLSISTAFAMTK_	_NDNDNIFLSPLSISTAFAMTK_	767.04736328125	767.0496117817071	783657193	6104341
CON	CON1	P01008	57.6285	0.903514	4.4106983580819496E-23	3.629937565258925E-24	31913462	NDNDNIFLSPLSISTAFAMTK	Stripped Sequence	TRUE	0	NDNDNIFLSPLSISTAFAMTK	15	4	FALSE	2	_NDNDNIFLSPLSISTAFAM[+16]TK_	_NDNDNIFLSPLSISTAFAM[Oxidation (M)]TK_	1158.0648193359375	1158.0672482724412	783570858	851446
CON	CON1	P01008	57.6285	0.903514	4.4106983580819496E-23	3.629937565258925E-24	31913462	NDNDNIFLSPLSISTAFAMTK	Stripped Sequence	TRUE	0	NDNDNIFLSPLSISTAFAMTK	15	4	FALSE	3	_NDNDNIFLSPLSISTAFAM[+16]TK_	_NDNDNIFLSPLSISTAFAM[Oxidation (M)]TK_	772.3789672851562	772.3810147041532	783570850	278755
CON	CON1	P01008	57.6285	0.903514	4.4106983580819496E-23	3.629937565258925E-24	31913462	AFLEVNEEGSEAAASTAVVIAGR	Stripped Sequence	TRUE	0	AFLEVNEEGSEAAASTAVVIAGR	16	2	FALSE	2	_AFLEVNEEGSEAAASTAVVIAGR_	_AFLEVNEEGSEAAASTAVVIAGR_	1146.079345703125	1146.0814657414896	783590240	6331262
CON	CON1	P01008	57.6285	0.903514	4.4106983580819496E-23	3.629937565258925E-24	31913462	AFLEVNEEGSEAAASTAVVIAGR	Stripped Sequence	TRUE	0	AFLEVNEEGSEAAASTAVVIAGR	16	2	FALSE	3	_AFLEVNEEGSEAAASTAVVIAGR_	_AFLEVNEEGSEAAASTAVVIAGR_	764.389	764.3904650702931	783580248	4.29492e+06
CON	CON1	P01008	57.6285	0.903514	4.4106983580819496E-23	3.629937565258925E-24	31913462	FRIEDGFSLK	Stripped Sequence	TRUE	1	FRIEDGFSLK	17	2	FALSE	3	_FRIEDGFSLK_	_FRIEDGFSLK_	404.5521545410156	404.5524441245486	783602883	1.54521e+06
CON	CON1	P01008	57.6285	0.903514	4.4106983580819496E-23	3.629937565258925E-24	31913462	FRIEDGFSLK	Stripped Sequence	TRUE	1	FRIEDGFSLK	17	2	FALSE	2	_FRIEDGFSLK_	_FRIEDGFSLK_	606.3245849609375	606.3256462286843	783602891	1.1293e+06
CON	CON1	P01008	57.6285	0.903514	4.4106983580819496E-23	3.629937565258925E-24	31913462	EQLQDMGLVDLFSPEK	Stripped Sequence	TRUE	0	EQLQDMGLVDLFSPEK	18	3	FALSE	2	_EQLQDMGLVDLFSPEK_	_EQLQDMGLVDLFSPEK_	924.956	924.9581392049641	783603418	36090056
CON	CON1	P01008	57.6285	0.903514	4.4106983580819496E-23	3.629937565258925E-24	31913462	EQLQDMGLVDLFSPEK	Stripped Sequence	TRUE	0	EQLQDMGLVDLFSPEK	18	3	FALSE	3	_EQLQDMGLVDLFSPEK_	_EQLQDMGLVDLFSPEK_	616.97314453125	616.9744763737332	783589696	7.04236e+06
CON	CON1	P01008	57.6285	0.903514	4.4106983580819496E-23	3.629937565258925E-24	31913462	EQLQDMGLVDLFSPEK	Stripped Sequence	TRUE	0	EQLQDMGLVDLFSPEK	18	3	FALSE	2	_EQLQDM[+16]GLVDLFSPEK_	_EQLQDM[Oxidation (M)]GLVDLFSPEK_	932.9534912109375	932.9555434862818	783589704	1.33228e+06
CON	CON1	P01008	57.6285	0.903514	4.4106983580819496E-23	3.629937565258925E-24	31913462	EQLQDMGLVDLFSPEK	Stripped Sequence	TRUE	0	EQLQDMGLVDLFSPEK	18	3	FALSE	3	_EQLQDM[+16]GLVDLFSPEK_	_EQLQDM[Oxidation (M)]GLVDLFSPEK_	622.3047485351562	622.3060427167047	783663650	15726.1
CON	CON1	P01008	57.6285	0.903514	4.4106983580819496E-23	3.629937565258925E-24	31913462	VAEGTQVLELPFK	Stripped Sequence	TRUE	0	VAEGTQVLELPFK	19	2	FALSE	2	_VAEGTQVLELPFK_	_VAEGTQVLELPFK_	715.8981323242188	715.8996933401853	783654743	24840838
CON	CON1	P01008	57.6285	0.903514	4.4106983580819496E-23	3.629937565258925E-24	31913462	VAEGTQVLELPFK	Stripped Sequence	TRUE	0	VAEGTQVLELPFK	19	2	FALSE	3	_VAEGTQVLELPFK_	_VAEGTQVLELPFK_	477.6011657714844	477.6019357718814	783654751	206230
CON	CON1	P01008	57.6285	0.903514	4.4106983580819496E-23	3.629937565258925E-24	31913462	VAEGTQVLELPFKGDDITMVLILPKPEK	Stripped Sequence	TRUE	2	VAEGTQVLELPFKGDDITMVLILPKPEK	20	4	FALSE	4	_VAEGTQVLELPFKGDDITMVLILPKPEK_	_VAEGTQVLELPFKGDDITMVLILPKPEK_	770.9292602539062	770.9311258132568	783641825	1.35547e+06
CON	CON1	P01008	57.6285	0.903514	4.4106983580819496E-23	3.629937565258925E-24	31913462	VAEGTQVLELPFKGDDITMVLILPKPEK	Stripped Sequence	TRUE	2	VAEGTQVLELPFKGDDITMVLILPKPEK	20	4	FALSE	4	_VAEGTQVLELPFKGDDITM[+16]VLILPKPEK_	_VAEGTQVLELPFKGDDITM[Oxidation (M)]VLILPKPEK_	774.927978515625	774.9297343002366	783641833	318073
CON	CON1	P01008	57.6285	0.903514	4.4106983580819496E-23	3.629937565258925E-24	31913462	VAEGTQVLELPFKGDDITMVLILPKPEK	Stripped Sequence	TRUE	2	VAEGTQVLELPFKGDDITMVLILPKPEK	20	4	FALSE	3	_VAEGTQVLELPFKGDDITMVLILPKPEK_	_VAEGTQVLELPFKGDDITMVLILPKPEK_	1027.5699462890625	1027.5721806248507	783641849	224943
CON	CON1	P01008	57.6285	0.903514	4.4106983580819496E-23	3.629937565258925E-24	31913462	VAEGTQVLELPFKGDDITMVLILPKPEK	Stripped Sequence	TRUE	2	VAEGTQVLELPFKGDDITMVLILPKPEK	20	4	FALSE	3	_VAEGTQVLELPFKGDDITM[+16]VLILPKPEK_	_VAEGTQVLELPFKGDDITM[Oxidation (M)]VLILPKPEK_	1032.901611328125	1032.903842656226	783641841	67110.5
CON	CON1	P01008	57.6285	0.903514	4.4106983580819496E-23	3.629937565258925E-24	31913462	RVAEGTQVLELPFK	Stripped Sequence	TRUE	1	RVAEGTQVLELPFK	21	2	FALSE	3	_RVAEGTQVLELPFK_	_RVAEGTQVLELPFK_	529.6348876953125	529.635671196245	783603258	2.35202e+06
CON	CON1	P01008	57.6285	0.903514	4.4106983580819496E-23	3.629937565258925E-24	31913462	RVAEGTQVLELPFK	Stripped Sequence	TRUE	1	RVAEGTQVLELPFK	21	2	FALSE	2	_RVAEGTQVLELPFK_	_RVAEGTQVLELPFK_	793.9486694335938	793.9502780805078	783603250	1.01745e+06
CON	CON1	P01008	57.6285	0.903514	4.4106983580819496E-23	3.629937565258925E-24	31913462	SKLPGIVAEGRDDLYVSDAFHK	Stripped Sequence	TRUE	2	SKLPGIVAEGRDDLYVSDAFHK	22	3	FALSE	4	_SKLPGIVAEGRDDLYVSDAFHK_	_SKLPGIVAEGRDDLYVSDAFHK_	605.0669555664062	605.0679952657018	783652692	4290941
CON	CON1	P01008	57.6285	0.903514	4.4106983580819496E-23	3.629937565258925E-24	31913462	SKLPGIVAEGRDDLYVSDAFHK	Stripped Sequence	TRUE	2	SKLPGIVAEGRDDLYVSDAFHK	22	3	FALSE	3	_SKLPGIVAEGRDDLYVSDAFHK_	_SKLPGIVAEGRDDLYVSDAFHK_	806.420166015625	806.4218149421217	783641385	1.18397e+06
CON	CON1	P01008	57.6285	0.903514	4.4106983580819496E-23	3.629937565258925E-24	31913462	SKLPGIVAEGRDDLYVSDAFHK	Stripped Sequence	TRUE	2	SKLPGIVAEGRDDLYVSDAFHK	22	3	FALSE	5	_SKLPGIVAEGRDDLYVSDAFHK_	_SKLPGIVAEGRDDLYVSDAFHK_	484.2550048828125	484.2556577949333	783641393	434243
CON	CON1	P01008	57.6285	0.903514	4.4106983580819496E-23	3.629937565258925E-24	31913462	SKFSPENTR	Stripped Sequence	TRUE	1	SKFSPENTR	23	1	FALSE	2	_SKFSPENTR_	_SKFSPENTR_	533.2698364257812	533.2702682684896	783569671	203970
CON	CON1	P01008	57.6285	0.903514	4.4106983580819496E-23	3.629937565258925E-24	31913462	ITDVIPSEAINELTVLVLVNTIYFK	Stripped Sequence	TRUE	0	ITDVIPSEAINELTVLVLVNTIYFK	24	1	FALSE	3	_ITDVIPSEAINELTVLVLVNTIYFK_	_ITDVIPSEAINELTVLVLVNTIYFK_	935.5280151367188	935.5335334791023	783636472	7021.77392578125
CON	CON1	P01008	57.6285	0.903514	4.4106983580819496E-23	3.629937565258925E-24	31913462	DIPMNPMCIYR	Stripped Sequence	TRUE	0	DIPMNPMCIYR	25	3	FALSE	2	_DIPMNPMC[+57]IYR_	_DIPMNPMC[Carbamidomethyl (C)]IYR_	705.3223266601562	705.3238796266684	783600102	71283872
CON	CON1	P01008	57.6285	0.903514	4.4106983580819496E-23	3.629937565258925E-24	31913462	DIPMNPMCIYR	Stripped Sequence	TRUE	0	DIPMNPMCIYR	25	3	FALSE	2	_DIPM[+16]NPMC[+57]IYR_	_DIPM[Oxidation (M)]NPMC[Carbamidomethyl (C)]IYR_	713.31982421875	713.3212886240503	783667785	6741021
CON	CON1	P01008	57.6285	0.903514	4.4106983580819496E-23	3.629937565258925E-24	31913462	DIPMNPMCIYR	Stripped Sequence	TRUE	0	DIPMNPMCIYR	25	3	FALSE	2	_DIPMNPM[+16]C[+57]IYR_	_DIPMNPM[Oxidation (M)]C[Carbamidomethyl (C)]IYR_	713.31982421875	713.3212427296186	783600108	36878.3
CON	CON1	P01008	57.6285	0.903514	4.4106983580819496E-23	3.629937565258925E-24	31913462	DIPMNPMCIYR	Stripped Sequence	TRUE	0	DIPMNPMCIYR	25	3	FALSE	2	_DIPM[+16]NPM[+16]C[+57]IYR_	_DIPM[Oxidation (M)]NPM[Oxidation (M)]C[Carbamidomethyl (C)]IYR_	721.3172607421875	721.3188381480727	783615409	3135307
CON	CON1	P01008	57.6285	0.903514	4.4106983580819496E-23	3.629937565258925E-24	31913462	IPEATNR	Stripped Sequence	TRUE	0	IPEATNR	26	1	FALSE	2	_IPEATNR_	_IPEATNR_	400.7166748046875	400.71653276787276	783585047	9576115
CON	CON1	P01008	57.6285	0.903514	4.4106983580819496E-23	3.629937565258925E-24	31913462	LPGIVAEGRDDLYVSDAFHK	Stripped Sequence	TRUE	1	LPGIVAEGRDDLYVSDAFHK	27	2	FALSE	4	_LPGIVAEGRDDLYVSDAFHK_	_LPGIVAEGRDDLYVSDAFHK_	551.2852172851562	551.2860930316814	783620909	1.16775e+06
CON	CON1	P01008	57.6285	0.903514	4.4106983580819496E-23	3.629937565258925E-24	31913462	LPGIVAEGRDDLYVSDAFHK	Stripped Sequence	TRUE	1	LPGIVAEGRDDLYVSDAFHK	27	2	FALSE	3	_LPGIVAEGRDDLYVSDAFHK_	_LPGIVAEGRDDLYVSDAFHK_	734.711181640625	734.7126495889013	783620917	779937
CON	CON1	P01008	57.6285	0.903514	4.4106983580819496E-23	3.629937565258925E-24	31913462	ELFYKADGESCSASMMYQEGK	Stripped Sequence	TRUE	1	ELFYKADGESCSASMMYQEGK	28	1	FALSE	3	_ELFYKADGESC[+57]SASMMYQEGK_	_ELFYKADGESC[Carbamidomethyl (C)]SASMMYQEGK_	811.01318359375	811.0150650579258	783572689	78935.3
CON	CON1	P01008	57.6285	0.903514	4.4106983580819496E-23	3.629937565258925E-24	31913462	GDDITMVLILPKPEK	Stripped Sequence	TRUE	1	GDDITMVLILPKPEK	29	4	FALSE	3	_GDDITMVLILPKPEK_	_GDDITMVLILPKPEK_	556.9795532226562	556.9805943599389	783651684	7272730
CON	CON1	P01008	57.6285	0.903514	4.4106983580819496E-23	3.629937565258925E-24	31913462	GDDITMVLILPKPEK	Stripped Sequence	TRUE	1	GDDITMVLILPKPEK	29	4	FALSE	2	_GDDITMVLILPKPEK_	_GDDITMVLILPKPEK_	834.9656982421875	834.9677151430818	783666316	1.10301e+06
CON	CON1	P01008	57.6285	0.903514	4.4106983580819496E-23	3.629937565258925E-24	31913462	GDDITMVLILPKPEK	Stripped Sequence	TRUE	1	GDDITMVLILPKPEK	29	4	FALSE	3	_GDDITM[+16]VLILPKPEK_	_GDDITM[Oxidation (M)]VLILPKPEK_	562.3111572265625	562.3121037013523	783651692	166996
CON	CON1	P01008	57.6285	0.903514	4.4106983580819496E-23	3.629937565258925E-24	31913462	GDDITMVLILPKPEK	Stripped Sequence	TRUE	1	GDDITMVLILPKPEK	29	4	FALSE	2	_GDDITM[+16]VLILPKPEK_	_GDDITM[Oxidation (M)]VLILPKPEK_	842.963134765625	842.9649428294446	783645310	44111.6
CON	CON1	P01008	57.6285	0.903514	4.4106983580819496E-23	3.629937565258925E-24	31913462	IEDGFSLKEQLQDMGLVDLFSPEK	Stripped Sequence	TRUE	1	IEDGFSLKEQLQDMGLVDLFSPEK	30	0	FALSE	3	_IEDGFSLKEQLQDMGLVDLFSPEK_	_IEDGFSLKEQLQDMGLVDLFSPEK_	913.4579467773438	913.4600081021879	783571010	26000.740234375
CON	CON1	P01008	57.6285	0.903514	4.4106983580819496E-23	3.629937565258925E-24	31913462	FATTFYQHLADSKNDNDNIFLSPLSISTAFAMTK	Stripped Sequence	TRUE	1	FATTFYQHLADSKNDNDNIFLSPLSISTAFAMTK	31	1	FALSE	4	_FATTFYQHLADSKNDNDNIFLSPLSISTAFAMTK_	_FATTFYQHLADSKNDNDNIFLSPLSISTAFAMTK_	952.9686279296875	952.9708021820452	783621565	26518
CON	CON1	P01008	57.6285	0.903514	4.4106983580819496E-23	3.629937565258925E-24	31913462	FATTFYQHLADSKNDNDNIFLSPLSISTAFAMTK	Stripped Sequence	TRUE	1	FATTFYQHLADSKNDNDNIFLSPLSISTAFAMTK	31	1	FALSE	4	_FATTFYQHLADSKNDNDNIFLSPLSISTAFAM[+16]TK_	_FATTFYQHLADSKNDNDNIFLSPLSISTAFAM[Oxidation (M)]TK_	956.9673461914062	956.9694063892891	783621557	89859.3
CON	CON1	P01008	57.6285	0.903514	4.4106983580819496E-23	3.629937565258925E-24	31913462	SLNPNRVTFK	Stripped Sequence	TRUE	1	SLNPNRVTFK	32	0	FALSE	2	_SLNPNRVTFK_	_SLNPNRVTFK_	588.3302001953125	588.3314037373071	783625746	23511.4
CON	CON1	P01009	57.3481	0.901018	9.399696193567955E-23	1.3390211445613903E-23	293766240	SVLGQLGITK	Stripped Sequence	TRUE	0	SVLGQLGITK	1	2	TRUE	2	_SVLGQLGITK_	_SVLGQLGITK_	508.3109436035156	508.311798211012	783587936	745039488
CON	CON1	P01009	57.3481	0.901018	9.399696193567955E-23	1.3390211445613903E-23	293766240	SVLGQLGITK	Stripped Sequence	TRUE	0	SVLGQLGITK	1	2	TRUE	1	_SVLGQLGITK_	_SVLGQLGITK_	1015.6146240234375	1015.6165378495692	783587944	28125126
CON	CON1	P01009	57.3481	0.901018	9.399696193567955E-23	1.3390211445613903E-23	293766240	GTEAAGAMFLEAIPMSIPPEVK	Stripped Sequence	TRUE	0	GTEAAGAMFLEAIPMSIPPEVK	2	9	TRUE	2	_GTEAAGAMFLEAIPMSIPPEVK_	_GTEAAGAMFLEAIPMSIPPEVK_	1130.0736083984375	1130.0758332412238	783611044	438377824
CON	CON1	P01009	57.3481	0.901018	9.399696193567955E-23	1.3390211445613903E-23	293766240	GTEAAGAMFLEAIPMSIPPEVK	Stripped Sequence	TRUE	0	GTEAAGAMFLEAIPMSIPPEVK	2	9	TRUE	3	_GTEAAGAMFLEAIPMSIPPEVK_	_GTEAAGAMFLEAIPMSIPPEVK_	753.7181396484375	753.7200160177563	783611036	211216272
CON	CON1	P01009	57.3481	0.901018	9.399696193567955E-23	1.3390211445613903E-23	293766240	GTEAAGAMFLEAIPMSIPPEVK	Stripped Sequence	TRUE	0	GTEAAGAMFLEAIPMSIPPEVK	2	9	TRUE	3	_GTEAAGAMFLEAIPM[+16]SIPPEVK_	_GTEAAGAMFLEAIPM[Oxidation (M)]SIPPEVK_	759.05	759.051725804938	783568617	5751847
CON	CON1	P01009	57.3481	0.901018	9.399696193567955E-23	1.3390211445613903E-23	293766240	GTEAAGAMFLEAIPMSIPPEVK	Stripped Sequence	TRUE	0	GTEAAGAMFLEAIPMSIPPEVK	2	9	TRUE	2	_GTEAAGAMFLEAIPM[+16]SIPPEVK_	_GTEAAGAMFLEAIPM[Oxidation (M)]SIPPEVK_	1138.071044921875	1138.0732627242003	783580184	16883470
CON	CON1	P01009	57.3481	0.901018	9.399696193567955E-23	1.3390211445613903E-23	293766240	GTEAAGAMFLEAIPMSIPPEVK	Stripped Sequence	TRUE	0	GTEAAGAMFLEAIPMSIPPEVK	2	9	TRUE	3	_GTEAAGAM[+16]FLEAIPMSIPPEVK_	_GTEAAGAM[Oxidation (M)]FLEAIPMSIPPEVK_	759.05	759.0517281645731	783580192	8632397
CON	CON1	P01009	57.3481	0.901018	9.399696193567955E-23	1.3390211445613903E-23	293766240	GTEAAGAMFLEAIPMSIPPEVK	Stripped Sequence	TRUE	0	GTEAAGAMFLEAIPMSIPPEVK	2	9	TRUE	2	_GTEAAGAM[+16]FLEAIPMSIPPEVK_	_GTEAAGAM[Oxidation (M)]FLEAIPMSIPPEVK_	1138.071044921875	1138.073264213257	783666724	7526330
CON	CON1	P01009	57.3481	0.901018	9.399696193567955E-23	1.3390211445613903E-23	293766240	GTEAAGAMFLEAIPMSIPPEVK	Stripped Sequence	TRUE	0	GTEAAGAMFLEAIPMSIPPEVK	2	9	TRUE	4	_GTEAAGAMFLEAIPMSIPPEVK_	_GTEAAGAMFLEAIPMSIPPEVK_	565.5404663085938	565.5416384948052	783580200	9526395
CON	CON1	P01009	57.3481	0.901018	9.399696193567955E-23	1.3390211445613903E-23	293766240	GTEAAGAMFLEAIPMSIPPEVK	Stripped Sequence	TRUE	0	GTEAAGAMFLEAIPMSIPPEVK	2	9	TRUE	3	_GTEAAGAM[+16]FLEAIPM[+16]SIPPEVK_	_GTEAAGAM[Oxidation (M)]FLEAIPM[Oxidation (M)]SIPPEVK_	764.3814697265625	764.3831412360935	783580208	3.24654e+06
CON	CON1	P01009	57.3481	0.901018	9.399696193567955E-23	1.3390211445613903E-23	293766240	GTEAAGAMFLEAIPMSIPPEVK	Stripped Sequence	TRUE	0	GTEAAGAMFLEAIPMSIPPEVK	2	9	TRUE	2	_GTEAAGAM[+16]FLEAIPM[+16]SIPPEVK_	_GTEAAGAM[Oxidation (M)]FLEAIPM[Oxidation (M)]SIPPEVK_	1146.0684814453125	1146.0704734332269	783644054	2.19161e+06
CON	CON1	P01009	57.3481	0.901018	9.399696193567955E-23	1.3390211445613903E-23	293766240	LSITGTYDLK	Stripped Sequence	TRUE	0	LSITGTYDLK	3	2	TRUE	2	_LSITGTYDLK_	_LSITGTYDLK_	555.8057250976562	555.8067307609539	783650470	540931584
CON	CON1	P01009	57.3481	0.901018	9.399696193567955E-23	1.3390211445613903E-23	293766240	LSITGTYDLK	Stripped Sequence	TRUE	0	LSITGTYDLK	3	2	TRUE	1	_LSITGTYDLK_	_LSITGTYDLK_	1110.6041259765625	1110.606279660009	783650478	11604027
CON	CON1	P01009	57.3481	0.901018	9.399696193567955E-23	1.3390211445613903E-23	293766240	AVLTIDEK	Stripped Sequence	TRUE	0	AVLTIDEK	4	1	FALSE	2	_AVLTIDEK_	_AVLTIDEK_	444.7554626464844	444.75609338728117	783604207	443002784
CON	CON1	P01009	57.3481	0.901018	9.399696193567955E-23	1.3390211445613903E-23	293766240	LQHLENELTHDIITK	Stripped Sequence	TRUE	0	LQHLENELTHDIITK	5	3	FALSE	3	_LQHLENELTHDIITK_	_LQHLENELTHDIITK_	601.9915161132812	601.9927202541456	783589536	163483856
CON	CON1	P01009	57.3481	0.901018	9.399696193567955E-23	1.3390211445613903E-23	293766240	LQHLENELTHDIITK	Stripped Sequence	TRUE	0	LQHLENELTHDIITK	5	3	FALSE	2	_LQHLENELTHDIITK_	_LQHLENELTHDIITK_	902.4835815429688	902.4854594306171	783589544	50585756
CON	CON1	P01009	57.3481	0.901018	9.399696193567955E-23	1.3390211445613903E-23	293766240	LQHLENELTHDIITK	Stripped Sequence	TRUE	0	LQHLENELTHDIITK	5	3	FALSE	4	_LQHLENELTHDIITK_	_LQHLENELTHDIITK_	451.7454528808594	451.74619165768297	783600723	37140188
CON	CON1	P01009	57.3481	0.901018	9.399696193567955E-23	1.3390211445613903E-23	293766240	LGMFNIQHCK	Stripped Sequence	TRUE	0	LGMFNIQHCK	6	4	FALSE	3	_LGMFNIQHC[+57]K_	_LGMFNIQHC[Carbamidomethyl (C)]K_	416.5389709472656	416.5394731851543	783609252	161659344
CON	CON1	P01009	57.3481	0.901018	9.399696193567955E-23	1.3390211445613903E-23	293766240	LGMFNIQHCK	Stripped Sequence	TRUE	0	LGMFNIQHCK	6	4	FALSE	2	_LGMFNIQHC[+57]K_	_LGMFNIQHC[Carbamidomethyl (C)]K_	624.3048095703125	624.3060968843289	783609260	86596592
CON	CON1	P01009	57.3481	0.901018	9.399696193567955E-23	1.3390211445613903E-23	293766240	LGMFNIQHCK	Stripped Sequence	TRUE	0	LGMFNIQHCK	6	4	FALSE	3	_LGM[+16]FNIQHC[+57]K_	_LGM[Oxidation (M)]FNIQHC[Carbamidomethyl (C)]K_	421.87060546875	421.8711347869107	783643297	12512585
CON	CON1	P01009	57.3481	0.901018	9.399696193567955E-23	1.3390211445613903E-23	293766240	LGMFNIQHCK	Stripped Sequence	TRUE	0	LGMFNIQHCK	6	4	FALSE	2	_LGM[+16]FNIQHC[+57]K_	_LGM[Oxidation (M)]FNIQHC[Carbamidomethyl (C)]K_	632.30224609375	632.3035704085848	783643305	8303179
CON	CON1	P01009	57.3481	0.901018	9.399696193567955E-23	1.3390211445613903E-23	293766240	FLEDVKK	Stripped Sequence	TRUE	1	FLEDVKK	7	2	FALSE	1	_FLEDVKK_	_FLEDVKK_	878.4981689453125	878.5000783008735	783599165	1.80004e+06
CON	CON1	P01009	57.3481	0.901018	9.399696193567955E-23	1.3390211445613903E-23	293766240	FLEDVKK	Stripped Sequence	TRUE	1	FLEDVKK	7	2	FALSE	2	_FLEDVKK_	_FLEDVKK_	439.75274658203125	439.75338966511515	783599159	143041504
CON	CON1	P01009	57.3481	0.901018	9.399696193567955E-23	1.3390211445613903E-23	293766240	QINDYVEK	Stripped Sequence	TRUE	0	QINDYVEK	8	1	FALSE	2	_QINDYVEK_	_QINDYVEK_	504.75347900390625	504.7544705485557	783594151	120167808
CON	CON1	P01009	57.3481	0.901018	9.399696193567955E-23	1.3390211445613903E-23	293766240	LYHSEAFTVNFGDTEEAKK	Stripped Sequence	TRUE	1	LYHSEAFTVNFGDTEEAKK	9	3	FALSE	3	_LYHSEAFTVNFGDTEEAKK_	_LYHSEAFTVNFGDTEEAKK_	729.3515014648438	729.3531004614373	783610932	64621108
CON	CON1	P01009	57.3481	0.901018	9.399696193567955E-23	1.3390211445613903E-23	293766240	LYHSEAFTVNFGDTEEAKK	Stripped Sequence	TRUE	1	LYHSEAFTVNFGDTEEAKK	9	3	FALSE	4	_LYHSEAFTVNFGDTEEAKK_	_LYHSEAFTVNFGDTEEAKK_	547.2654418945312	547.2664534591913	783610924	59190584
CON	CON1	P01009	57.3481	0.901018	9.399696193567955E-23	1.3390211445613903E-23	293766240	LYHSEAFTVNFGDTEEAKK	Stripped Sequence	TRUE	1	LYHSEAFTVNFGDTEEAKK	9	3	FALSE	2	_LYHSEAFTVNFGDTEEAKK_	_LYHSEAFTVNFGDTEEAKK_	1093.523681640625	1093.5259725292674	783610916	5.93997e+06
CON	CON1	P01009	57.3481	0.901018	9.399696193567955E-23	1.3390211445613903E-23	293766240	SASLHLPK	Stripped Sequence	TRUE	0	SASLHLPK	10	1	FALSE	2	_SASLHLPK_	_SASLHLPK_	426.7505187988281	426.7511565569628	783650114	119086280
CON	CON1	P01009	57.3481	0.901018	9.399696193567955E-23	1.3390211445613903E-23	293766240	LVDKFLEDVKK	Stripped Sequence	TRUE	2	LVDKFLEDVKK	11	2	FALSE	3	_LVDKFLEDVKK_	_LVDKFLEDVKK_	445.26239013671875	445.26306646612517	783619465	81742008
CON	CON1	P01009	57.3481	0.901018	9.399696193567955E-23	1.3390211445613903E-23	293766240	LVDKFLEDVKK	Stripped Sequence	TRUE	2	LVDKFLEDVKK	11	2	FALSE	2	_LVDKFLEDVKK_	_LVDKFLEDVKK_	667.3899536132812	667.3912310479739	783609452	12350052
CON	CON1	P01009	57.3481	0.901018	9.399696193567955E-23	1.3390211445613903E-23	293766240	LSSWVLLMK	Stripped Sequence	TRUE	0	LSSWVLLMK	12	3	FALSE	2	_LSSWVLLMK_	_LSSWVLLMK_	538.812255859375	538.8132132737625	783662053	84142360
CON	CON1	P01009	57.3481	0.901018	9.399696193567955E-23	1.3390211445613903E-23	293766240	LSSWVLLMK	Stripped Sequence	TRUE	0	LSSWVLLMK	12	3	FALSE	2	_LSSWVLLM[+16]K_	_LSSWVLLM[Oxidation (M)]K_	546.8097534179688	546.8106467050609	783662061	6388803
CON	CON1	P01009	57.3481	0.901018	9.399696193567955E-23	1.3390211445613903E-23	293766240	LSSWVLLMK	Stripped Sequence	TRUE	0	LSSWVLLMK	12	3	FALSE	1	_LSSWVLLMK_	_LSSWVLLMK_	1076.6173095703125	1076.6195768281166	783662045	3700134
CON	CON1	P01009	57.3481	0.901018	9.399696193567955E-23	1.3390211445613903E-23	293766240	LVDKFLEDVK	Stripped Sequence	TRUE	1	LVDKFLEDVK	13	2	FALSE	2	_LVDKFLEDVK_	_LVDKFLEDVK_	603.3424682617188	603.3436676013914	783639187	33517528
CON	CON1	P01009	57.3481	0.901018	9.399696193567955E-23	1.3390211445613903E-23	293766240	LVDKFLEDVK	Stripped Sequence	TRUE	1	LVDKFLEDVK	13	2	FALSE	3	_LVDKFLEDVK_	_LVDKFLEDVK_	402.5640563964844	402.56446620618874	783670191	28316564
CON	CON1	P01009	57.3481	0.901018	9.399696193567955E-23	1.3390211445613903E-23	293766240	DTEEEDFHVDQVTTVK	Stripped Sequence	TRUE	0	DTEEEDFHVDQVTTVK	14	2	FALSE	3	_DTEEEDFHVDQVTTVK_	_DTEEEDFHVDQVTTVK_	631.29	631.2913819798013	783627674	50565328
CON	CON1	P01009	57.3481	0.901018	9.399696193567955E-23	1.3390211445613903E-23	293766240	DTEEEDFHVDQVTTVK	Stripped Sequence	TRUE	0	DTEEEDFHVDQVTTVK	14	2	FALSE	2	_DTEEEDFHVDQVTTVK_	_DTEEEDFHVDQVTTVK_	946.4314575195312	946.4334914334802	783582774	23172420
CON	CON1	P01009	57.3481	0.901018	9.399696193567955E-23	1.3390211445613903E-23	293766240	FLENEDRR	Stripped Sequence	TRUE	1	FLENEDRR	15	1	FALSE	2	_FLENEDRR_	_FLENEDRR_	539.7674560546875	539.7681501200407	783566454	66963588
CON	CON1	P01009	57.3481	0.901018	9.399696193567955E-23	1.3390211445613903E-23	293766240	ITPNLAEFAFSLYR	Stripped Sequence	TRUE	0	ITPNLAEFAFSLYR	16	2	FALSE	2	_ITPNLAEFAFSLYR_	_ITPNLAEFAFSLYR_	821.4354248046875	821.4375096266776	783629739	66542256
CON	CON1	P01009	57.3481	0.901018	9.399696193567955E-23	1.3390211445613903E-23	293766240	ITPNLAEFAFSLYR	Stripped Sequence	TRUE	0	ITPNLAEFAFSLYR	16	2	FALSE	3	_ITPNLAEFAFSLYR_	_ITPNLAEFAFSLYR_	547.9593505859375	547.9604951819279	783620047	5.13577e+06
CON	CON1	P01009	57.3481	0.901018	9.399696193567955E-23	1.3390211445613903E-23	293766240	TDTSHHDQDHPTFNK	Stripped Sequence	TRUE	0	TDTSHHDQDHPTFNK	17	3	FALSE	4	_TDTSHHDQDHPTFNK_	_TDTSHHDQDHPTFNK_	445.6974792480469	445.6976056389731	783579705	39542824
CON	CON1	P01009	57.3481	0.901018	9.399696193567955E-23	1.3390211445613903E-23	293766240	TDTSHHDQDHPTFNK	Stripped Sequence	TRUE	0	TDTSHHDQDHPTFNK	17	3	FALSE	3	_TDTSHHDQDHPTFNK_	_TDTSHHDQDHPTFNK_	593.9275512695312	593.9281812157192	783629946	23745740
CON	CON1	P01009	57.3481	0.901018	9.399696193567955E-23	1.3390211445613903E-23	293766240	TDTSHHDQDHPTFNK	Stripped Sequence	TRUE	0	TDTSHHDQDHPTFNK	17	3	FALSE	2	_TDTSHHDQDHPTFNK_	_TDTSHHDQDHPTFNK_	890.388	890.3890664429398	783629954	16063218
CON	CON1	P01009	57.3481	0.901018	9.399696193567955E-23	1.3390211445613903E-23	293766240	LYHSEAFTVNFGDTEEAK	Stripped Sequence	TRUE	0	LYHSEAFTVNFGDTEEAK	18	2	FALSE	3	_LYHSEAFTVNFGDTEEAK_	_LYHSEAFTVNFGDTEEAK_	686.6531982421875	686.6545566144251	783601091	57794884
CON	CON1	P01009	57.3481	0.901018	9.399696193567955E-23	1.3390211445613903E-23	293766240	LYHSEAFTVNFGDTEEAK	Stripped Sequence	TRUE	0	LYHSEAFTVNFGDTEEAK	18	2	FALSE	2	_LYHSEAFTVNFGDTEEAK_	_LYHSEAFTVNFGDTEEAK_	1029.4761962890625	1029.4782906692387	783590008	4.80922e+06
CON	CON1	P01009	57.3481	0.901018	9.399696193567955E-23	1.3390211445613903E-23	293766240	KLSSWVLLMK	Stripped Sequence	TRUE	1	KLSSWVLLMK	19	1	FALSE	2	_KLSSWVLLMK_	_KLSSWVLLMK_	602.8597412109375	602.8607873522109	783615314	37308324
CON	CON1	P01009	57.3481	0.901018	9.399696193567955E-23	1.3390211445613903E-23	293766240	KQINDYVEK	Stripped Sequence	TRUE	1	KQINDYVEK	20	2	FALSE	2	_KQINDYVEK_	_KQINDYVEK_	568.8009643554688	568.8019562179172	783650574	24362496
CON	CON1	P01009	57.3481	0.901018	9.399696193567955E-23	1.3390211445613903E-23	293766240	KQINDYVEK	Stripped Sequence	TRUE	1	KQINDYVEK	20	2	FALSE	1	_KQINDYVEK_	_KQINDYVEK_	1136.5946044921875	1136.5966493665144	783650558	869154
CON	CON1	P01009	57.3481	0.901018	9.399696193567955E-23	1.3390211445613903E-23	293766240	RLGMFNIQHCK	Stripped Sequence	TRUE	1	RLGMFNIQHCK	21	2	FALSE	3	_RLGMFNIQHC[+57]K_	_RLGMFNIQHC[Carbamidomethyl (C)]K_	468.5726623535156	468.5733669629373	783639753	35727688
CON	CON1	P01009	57.3481	0.901018	9.399696193567955E-23	1.3390211445613903E-23	293766240	RLGMFNIQHCK	Stripped Sequence	TRUE	1	RLGMFNIQHCK	21	2	FALSE	3	_RLGM[+16]FNIQHC[+57]K_	_RLGM[Oxidation (M)]FNIQHC[Carbamidomethyl (C)]K_	473.9043273925781	473.9051843766053	783639761	1.51517e+06
CON	CON1	P01009	57.3481	0.901018	9.399696193567955E-23	1.3390211445613903E-23	293766240	TLNQPDSQLQLTTGNGLFLSEGLK	Stripped Sequence	TRUE	0	TLNQPDSQLQLTTGNGLFLSEGLK	22	1	FALSE	3	_TLNQPDSQLQLTTGNGLFLSEGLK_	_TLNQPDSQLQLTTGNGLFLSEGLK_	858.785	858.7869317907968	783590472	16625263
CON	CON1	P01009	57.3481	0.901018	9.399696193567955E-23	1.3390211445613903E-23	293766240	SPLFMGK	Stripped Sequence	TRUE	0	SPLFMGK	23	1	FALSE	1	_SPLFM[+16]GK_	_SPLFM[Oxidation (M)]GK_	795.4069213867188	795.4087606846164	783628189	2.5046e+06
CON	CON1	P01009	57.3481	0.901018	9.399696193567955E-23	1.3390211445613903E-23	293766240	PFEVKDTEEEDFHVDQVTTVK	Stripped Sequence	TRUE	1	PFEVKDTEEEDFHVDQVTTVK	24	2	FALSE	3	_PFEVKDTEEEDFHVDQVTTVK_	_PFEVKDTEEEDFHVDQVTTVK_	831.3991088867188	831.401234899158	783641497	1.61198e+06
CON	CON1	P01009	57.3481	0.901018	9.399696193567955E-23	1.3390211445613903E-23	293766240	PFEVKDTEEEDFHVDQVTTVK	Stripped Sequence	TRUE	1	PFEVKDTEEEDFHVDQVTTVK	24	2	FALSE	4	_PFEVKDTEEEDFHVDQVTTVK_	_PFEVKDTEEEDFHVDQVTTVK_	623.8011474609375	623.8024934630217	783641489	668912
CON	CON1	P01009	57.3481	0.901018	9.399696193567955E-23	1.3390211445613903E-23	293766240	YLGNATAIFFLPDEGK	Stripped Sequence	TRUE	0	YLGNATAIFFLPDEGK	25	1	FALSE	2	_YLGNATAIFFLPDEGK_	_YLGNATAIFFLPDEGK_	878.4512329101562	878.4531586453239	783625133	246610
CON	CON1	P01009	57.3481	0.901018	9.399696193567955E-23	1.3390211445613903E-23	293766240	VFSNGADLSGVTEEAPLK	Stripped Sequence	TRUE	0	VFSNGADLSGVTEEAPLK	26	2	FALSE	2	_VFSNGADLSGVTEEAPLK_	_VFSNGADLSGVTEEAPLK_	917.465087890625	917.466912636958	783589608	51996868
CON	CON1	P01009	57.3481	0.901018	9.399696193567955E-23	1.3390211445613903E-23	293766240	VFSNGADLSGVTEEAPLK	Stripped Sequence	TRUE	0	VFSNGADLSGVTEEAPLK	26	2	FALSE	3	_VFSNGADLSGVTEEAPLK_	_VFSNGADLSGVTEEAPLK_	611.9791259765625	611.9802161404068	783589616	913109
CON	CON1	P01009	57.3481	0.901018	9.399696193567955E-23	1.3390211445613903E-23	293766240	WERPFEVKDTEEEDFHVDQVTTVK	Stripped Sequence	TRUE	2	WERPFEVKDTEEEDFHVDQVTTVK	27	3	FALSE	4	_WERPFEVKDTEEEDFHVDQVTTVK_	_WERPFEVKDTEEEDFHVDQVTTVK_	741.6068725585938	741.6083950246564	783664586	10213154
CON	CON1	P01009	57.3481	0.901018	9.399696193567955E-23	1.3390211445613903E-23	293766240	WERPFEVKDTEEEDFHVDQVTTVK	Stripped Sequence	TRUE	2	WERPFEVKDTEEEDFHVDQVTTVK	27	3	FALSE	3	_WERPFEVKDTEEEDFHVDQVTTVK_	_WERPFEVKDTEEEDFHVDQVTTVK_	988.4734497070312	988.4753168900803	783653092	646270
CON	CON1	P01009	57.3481	0.901018	9.399696193567955E-23	1.3390211445613903E-23	293766240	WERPFEVKDTEEEDFHVDQVTTVK	Stripped Sequence	TRUE	2	WERPFEVKDTEEEDFHVDQVTTVK	27	3	FALSE	5	_WERPFEVKDTEEEDFHVDQVTTVK_	_WERPFEVKDTEEEDFHVDQVTTVK_	593.4869995117188	593.4880357705086	783653084	1136917
CON	CON1	P01009	57.3481	0.901018	9.399696193567955E-23	1.3390211445613903E-23	293766240	GKWERPFEVK	Stripped Sequence	TRUE	2	GKWERPFEVK	28	2	FALSE	2	_GKWERPFEVK_	_GKWERPFEVK_	638.3458251953125	638.3471425202032	783599855	8507499
CON	CON1	P01009	57.3481	0.901018	9.399696193567955E-23	1.3390211445613903E-23	293766240	GKWERPFEVK	Stripped Sequence	TRUE	2	GKWERPFEVK	28	2	FALSE	3	_GKWERPFEVK_	_GKWERPFEVK_	425.899658203125	425.90019105655045	783599847	10988851
CON	CON1	P01009	57.3481	0.901018	9.399696193567955E-23	1.3390211445613903E-23	293766240	VFSNGADLSGVTEEAPLKLSK	Stripped Sequence	TRUE	1	VFSNGADLSGVTEEAPLKLSK	29	2	FALSE	3	_VFSNGADLSGVTEEAPLKLSK_	_VFSNGADLSGVTEEAPLKLSK_	721.383	721.3842510657466	783568569	175355
CON	CON1	P01009	57.3481	0.901018	9.399696193567955E-23	1.3390211445613903E-23	293766240	VFSNGADLSGVTEEAPLKLSK	Stripped Sequence	TRUE	1	VFSNGADLSGVTEEAPLKLSK	29	2	FALSE	2	_VFSNGADLSGVTEEAPLKLSK_	_VFSNGADLSGVTEEAPLKLSK_	1081.570556640625	1081.572701855347	783568561	8943.6044921875
CON	CON1	P01009	57.3481	0.901018	9.399696193567955E-23	1.3390211445613903E-23	293766240	FNKPFVFLMIEQNTK	Stripped Sequence	TRUE	1	FNKPFVFLMIEQNTK	30	4	FALSE	3	_FNKPFVFLMIEQNTK_	_FNKPFVFLMIEQNTK_	619.3306884765625	619.3319664851258	783622901	6.84787e+06
CON	CON1	P01009	57.3481	0.901018	9.399696193567955E-23	1.3390211445613903E-23	293766240	FNKPFVFLMIEQNTK	Stripped Sequence	TRUE	1	FNKPFVFLMIEQNTK	30	4	FALSE	3	_FNKPFVFLM[+16]IEQNTK_	_FNKPFVFLM[Oxidation (M)]IEQNTK_	624.662353515625	624.6634344130497	783630082	1.82337e+06
CON	CON1	P01009	57.3481	0.901018	9.399696193567955E-23	1.3390211445613903E-23	293766240	FNKPFVFLMIEQNTK	Stripped Sequence	TRUE	1	FNKPFVFLMIEQNTK	30	4	FALSE	2	_FNKPFVFLMIEQNTK_	_FNKPFVFLMIEQNTK_	928.4923706054688	928.4944118947352	783663642	1.37841e+06
CON	CON1	P01009	57.3481	0.901018	9.399696193567955E-23	1.3390211445613903E-23	293766240	FNKPFVFLMIEQNTK	Stripped Sequence	TRUE	1	FNKPFVFLMIEQNTK	30	4	FALSE	2	_FNKPFVFLM[+16]IEQNTK_	_FNKPFVFLM[Oxidation (M)]IEQNTK_	936.4898681640625	936.4917396047356	783642349	190795
CON	CON1	P01009	57.3481	0.901018	9.399696193567955E-23	1.3390211445613903E-23	293766240	SVLGQLGITKVFSNGADLSGVTEEAPLK	Stripped Sequence	TRUE	1	SVLGQLGITKVFSNGADLSGVTEEAPLK	31	1	FALSE	3	_SVLGQLGITKVFSNGADLSGVTEEAPLK_	_SVLGQLGITKVFSNGADLSGVTEEAPLK_	944.1781005859375	944.1802163200291	783658342	103170
CON	CON1	P01009	57.3481	0.901018	9.399696193567955E-23	1.3390211445613903E-23	293766240	WERPFEVK	Stripped Sequence	TRUE	1	WERPFEVK	32	1	FALSE	2	_WERPFEVK_	_WERPFEVK_	545.7876586914062	545.788638722721	783588118	1.56477e+06
CON	CON1	P01009	57.3481	0.901018	9.399696193567955E-23	1.3390211445613903E-23	293766240	KLYHSEAFTVNFGDTEEAKK	Stripped Sequence	TRUE	2	KLYHSEAFTVNFGDTEEAKK	33	4	FALSE	4	_KLYHSEAFTVNFGDTEEAKK_	_KLYHSEAFTVNFGDTEEAKK_	579.2891845703125	579.2903394397072	783641305	8442767
CON	CON1	P01009	57.3481	0.901018	9.399696193567955E-23	1.3390211445613903E-23	293766240	KLYHSEAFTVNFGDTEEAKK	Stripped Sequence	TRUE	2	KLYHSEAFTVNFGDTEEAKK	33	4	FALSE	3	_KLYHSEAFTVNFGDTEEAKK_	_KLYHSEAFTVNFGDTEEAKK_	772.0498657226562	772.0516700825399	783630584	2.87913e+06
CON	CON1	P01009	57.3481	0.901018	9.399696193567955E-23	1.3390211445613903E-23	293766240	KLYHSEAFTVNFGDTEEAKK	Stripped Sequence	TRUE	2	KLYHSEAFTVNFGDTEEAKK	33	4	FALSE	2	_KLYHSEAFTVNFGDTEEAKK_	_KLYHSEAFTVNFGDTEEAKK_	1157.5711669921875	1157.5733489065037	783630600	29294.060546875
CON	CON1	P01009	57.3481	0.901018	9.399696193567955E-23	1.3390211445613903E-23	293766240	KLYHSEAFTVNFGDTEEAKK	Stripped Sequence	TRUE	2	KLYHSEAFTVNFGDTEEAKK	33	4	FALSE	5	_KLYHSEAFTVNFGDTEEAKK_	_KLYHSEAFTVNFGDTEEAKK_	463.633	463.63358926500734	783630592	137295
CON	CON1	P01009	57.3481	0.901018	9.399696193567955E-23	1.3390211445613903E-23	293766240	AVLTIDEKGTEAAGAMFLEAIPMSIPPEVK	Stripped Sequence	TRUE	1	AVLTIDEKGTEAAGAMFLEAIPMSIPPEVK	34	1	FALSE	3	_AVLTIDEKGTEAAGAMFLEAIPMSIPPEVK_	_AVLTIDEKGTEAAGAMFLEAIPMSIPPEVK_	1043.5467529296875	1043.5493278077913	783601715	154023
CON	CON1	P01009	57.3481	0.901018	9.399696193567955E-23	1.3390211445613903E-23	293766240	AVLTIDEKGTEAAGAMFLEAIPMSIPPEVK	Stripped Sequence	TRUE	1	AVLTIDEKGTEAAGAMFLEAIPMSIPPEVK	34	1	FALSE	3	_AVLTIDEKGTEAAGAM[+16]FLEAIPMSIPPEVK_	_AVLTIDEKGTEAAGAM[Oxidation (M)]FLEAIPMSIPPEVK_	1048.87841796875	1048.8809761324499	783593404	28527.3
CON	CON1	P01009	57.3481	0.901018	9.399696193567955E-23	1.3390211445613903E-23	293766240	AVLTIDEKGTEAAGAMFLEAIPMSIPPEVK	Stripped Sequence	TRUE	1	AVLTIDEKGTEAAGAMFLEAIPMSIPPEVK	34	1	FALSE	3	_AVLTIDEKGTEAAGAMFLEAIPM[+16]SIPPEVK_	_AVLTIDEKGTEAAGAMFLEAIPM[Oxidation (M)]SIPPEVK_	1048.87841796875	1048.8808320639682	783601723	47383.3
CON	CON1	P01009	57.3481	0.901018	9.399696193567955E-23	1.3390211445613903E-23	293766240	AVLTIDEKGTEAAGAMFLEAIPMSIPPEVK	Stripped Sequence	TRUE	1	AVLTIDEKGTEAAGAMFLEAIPMSIPPEVK	34	1	FALSE	4	_AVLTIDEKGTEAAGAMFLEAIPMSIPPEVK_	_AVLTIDEKGTEAAGAMFLEAIPMSIPPEVK_	782.9119262695312	782.9139945800948	783611644	26222.8
CON	CON1	P01009	57.3481	0.901018	9.399696193567955E-23	1.3390211445613903E-23	293766240	ELDRDTVFALVNYIFFK	Stripped Sequence	TRUE	1	ELDRDTVFALVNYIFFK	35	1	FALSE	3	_ELDRDTVFALVNYIFFK_	_ELDRDTVFALVNYIFFK_	697.3700561523438	697.3732716040257	783633026	6990.70263671875
CON	CON1	P01009	57.3481	0.901018	9.399696193567955E-23	1.3390211445613903E-23	293766240	ELDRDTVFALVNYIFFK	Stripped Sequence	TRUE	1	ELDRDTVFALVNYIFFK	35	1	FALSE	2	_ELDRDTVFALVNYIFFK_	_ELDRDTVFALVNYIFFK_	1045.551513671875	1045.5553950111653	783620789	26303
CON	CON1	P01009	57.3481	0.901018	9.399696193567955E-23	1.3390211445613903E-23	293766240	DTVFALVNYIFFK	Stripped Sequence	TRUE	0	DTVFALVNYIFFK	36	0	FALSE	2	_DTVFALVNYIFFK_	_DTVFALVNYIFFK_	788.9241333007812	788.9279418858974	783667066	22631.8
CON	CON1	P01009	57.3481	0.901018	9.399696193567955E-23	1.3390211445613903E-23	293766240	QINDYVEKGTQGK	Stripped Sequence	TRUE	1	QINDYVEKGTQGK	37	0	FALSE	2	_QINDYVEKGTQGK_	_QINDYVEKGTQGK_	740.3755493164062	740.3773367010039	783581020	21960.8
CON	CON1	P01009	57.3481	0.901018	9.399696193567955E-23	1.3390211445613903E-23	293766240	QINDYVEKGTQGK	Stripped Sequence	TRUE	1	QINDYVEKGTQGK	37	0	FALSE	3	_QINDYVEKGTQGK_	_QINDYVEKGTQGK_	493.9194641113281	493.92032929021593	783581012	40623
CON	CON1	P01009	57.3481	0.901018	9.399696193567955E-23	1.3390211445613903E-23	293766240	KQINDYVEKGTQGK	Stripped Sequence	TRUE	2	KQINDYVEKGTQGK	38	0	FALSE	3	_KQINDYVEKGTQGK_	_KQINDYVEKGTQGK_	536.6177978515625	536.6185891262234	783627075	27645.4
CON	CON1	P01009	57.3481	0.901018	9.399696193567955E-23	1.3390211445613903E-23	293766240	DTEEEDFHVDQVTTVKVPMMK	Stripped Sequence	TRUE	1	DTEEEDFHVDQVTTVKVPMMK	39	0	FALSE	4	_DTEEEDFHVDQVTTVKVPMMK_	_DTEEEDFHVDQVTTVKVPMMK_	620.2936401367188	620.2947688384693	783568761	26375.775390625
CON	CON1	P01009	57.3481	0.901018	9.399696193567955E-23	1.3390211445613903E-23	293766240	DTEEEDFHVDQVTTVKVPMMK	Stripped Sequence	TRUE	1	DTEEEDFHVDQVTTVKVPMMK	39	0	FALSE	3	_DTEEEDFHVDQVTTVKVPMMK_	_DTEEEDFHVDQVTTVKVPMMK_	826.722412109375	826.724336930663	783568753	48789.9
CON	CON1	P01009	57.3481	0.901018	9.399696193567955E-23	1.3390211445613903E-23	293766240	GTQGKIVDLVK	Stripped Sequence	TRUE	1	GTQGKIVDLVK	40	0	FALSE	2	_GTQGKIVDLVK_	_GTQGKIVDLVK_	579.3480834960938	579.3491653055218	783586324	19309.392578125
CON	CON1	P01009	57.3481	0.901018	9.399696193567955E-23	1.3390211445613903E-23	293766240	LQHLENELTHDIITKFLENEDRR	Stripped Sequence	TRUE	2	LQHLENELTHDIITKFLENEDRR	41	0	FALSE	5	_LQHLENELTHDIITKFLENEDRR_	_LQHLENELTHDIITKFLENEDRR_	573.499755859375	573.500877443998	783575688	40564.3
CON	CON1	P01011	57.1486	0.900581	1.6951956698338062E-22	1.6560799353813227E-23	88365640	ADLSGITGAR	Stripped Sequence	TRUE	0	ADLSGITGAR	1	1	TRUE	2	_ADLSGITGAR_	_ADLSGITGAR_	480.75909423828125	480.7600058128662	783608718	103266768
CON	CON1	P01011	57.1486	0.900581	1.6951956698338062E-22	1.6560799353813227E-23	88365640	NLAVSQVVHK	Stripped Sequence	TRUE	0	NLAVSQVVHK	2	1	TRUE	2	_NLAVSQVVHK_	_NLAVSQVVHK_	547.8194580078125	547.820600127244	783566546	111093976
CON	CON1	P01011	57.1486	0.900581	1.6951956698338062E-22	1.6560799353813227E-23	88365640	EQLSLLDR	Stripped Sequence	TRUE	0	EQLSLLDR	3	2	TRUE	2	_EQLSLLDR_	_EQLSLLDR_	487.269287109375	487.2700803222384	783650256	101262288
CON	CON1	P01011	57.1486	0.900581	1.6951956698338062E-22	1.6560799353813227E-23	88365640	EQLSLLDR	Stripped Sequence	TRUE	0	EQLSLLDR	3	2	TRUE	1	_EQLSLLDR_	_EQLSLLDR_	973.5313110351562	973.5332448004441	783650264	210046
CON	CON1	P01011	57.1486	0.900581	1.6951956698338062E-22	1.6560799353813227E-23	88365640	AVLDVFEEGTEASAATAVK	Stripped Sequence	TRUE	0	AVLDVFEEGTEASAATAVK	4	2	FALSE	2	_AVLDVFEEGTEASAATAVK_	_AVLDVFEEGTEASAATAVK_	954.4834594726562	954.4854116149492	783652148	67193016
CON	CON1	P01011	57.1486	0.900581	1.6951956698338062E-22	1.6560799353813227E-23	88365640	AVLDVFEEGTEASAATAVK	Stripped Sequence	TRUE	0	AVLDVFEEGTEASAATAVK	4	2	FALSE	3	_AVLDVFEEGTEASAATAVK_	_AVLDVFEEGTEASAATAVK_	636.6580810546875	636.6594087797695	783663746	4412793
CON	CON1	P01011	57.1486	0.900581	1.6951956698338062E-22	1.6560799353813227E-23	88365640	EIGELYLPK	Stripped Sequence	TRUE	0	EIGELYLPK	5	2	FALSE	2	_EIGELYLPK_	_EIGELYLPK_	531.2974853515625	531.2984582281827	783578407	62088728
CON	CON1	P01011	57.1486	0.900581	1.6951956698338062E-22	1.6560799353813227E-23	88365640	EIGELYLPK	Stripped Sequence	TRUE	0	EIGELYLPK	5	2	FALSE	1	_EIGELYLPK_	_EIGELYLPK_	1061.5877685546875	1061.5900765735662	783588038	4.12983e+06
CON	CON1	P01011	57.1486	0.900581	1.6951956698338062E-22	1.6560799353813227E-23	88365640	LYGSEAFATDFQDSAAAK	Stripped Sequence	TRUE	0	LYGSEAFATDFQDSAAAK	6	2	FALSE	2	_LYGSEAFATDFQDSAAAK_	_LYGSEAFATDFQDSAAAK_	946.4390869140625	946.4409510617559	783589744	53727872
CON	CON1	P01011	57.1486	0.900581	1.6951956698338062E-22	1.6560799353813227E-23	88365640	LYGSEAFATDFQDSAAAK	Stripped Sequence	TRUE	0	LYGSEAFATDFQDSAAAK	6	2	FALSE	3	_LYGSEAFATDFQDSAAAK_	_LYGSEAFATDFQDSAAAK_	631.2951049804688	631.2962765057443	783589752	399987
CON	CON1	P01011	57.1486	0.900581	1.6951956698338062E-22	1.6560799353813227E-23	88365640	ITLLSALVETR	Stripped Sequence	TRUE	0	ITLLSALVETR	7	1	FALSE	2	_ITLLSALVETR_	_ITLLSALVETR_	608.3690185546875	608.3702301717001	783617484	87597888
CON	CON1	P01011	57.1486	0.900581	1.6951956698338062E-22	1.6560799353813227E-23	88365640	WEMPFDPQDTHQSR	Stripped Sequence	TRUE	0	WEMPFDPQDTHQSR	8	4	FALSE	3	_WEMPFDPQDTHQSR_	_WEMPFDPQDTHQSR_	591.926513671875	591.9275222844727	783592220	28252674
CON	CON1	P01011	57.1486	0.900581	1.6951956698338062E-22	1.6560799353813227E-23	88365640	WEMPFDPQDTHQSR	Stripped Sequence	TRUE	0	WEMPFDPQDTHQSR	8	4	FALSE	2	_WEMPFDPQDTHQSR_	_WEMPFDPQDTHQSR_	887.3861083984375	887.3878796952699	783579689	8.30873e+06
CON	CON1	P01011	57.1486	0.900581	1.6951956698338062E-22	1.6560799353813227E-23	88365640	WEMPFDPQDTHQSR	Stripped Sequence	TRUE	0	WEMPFDPQDTHQSR	8	4	FALSE	2	_WEM[+16]PFDPQDTHQSR_	_WEM[Oxidation (M)]PFDPQDTHQSR_	895.383544921875	895.385471036512	783651892	317835
CON	CON1	P01011	57.1486	0.900581	1.6951956698338062E-22	1.6560799353813227E-23	88365640	WEMPFDPQDTHQSR	Stripped Sequence	TRUE	0	WEMPFDPQDTHQSR	8	4	FALSE	3	_WEM[+16]PFDPQDTHQSR_	_WEM[Oxidation (M)]PFDPQDTHQSR_	597.2581176757812	597.25933240836	783579681	1.71639e+06
CON	CON1	P01011	57.1486	0.900581	1.6951956698338062E-22	1.6560799353813227E-23	88365640	RLYGSEAFATDFQDSAAAK	Stripped Sequence	TRUE	1	RLYGSEAFATDFQDSAAAK	9	2	FALSE	3	_RLYGSEAFATDFQDSAAAK_	_RLYGSEAFATDFQDSAAAK_	683.328857421875	683.33029445569	783610724	12434929
CON	CON1	P01011	57.1486	0.900581	1.6951956698338062E-22	1.6560799353813227E-23	88365640	RLYGSEAFATDFQDSAAAK	Stripped Sequence	TRUE	1	RLYGSEAFATDFQDSAAAK	9	2	FALSE	2	_RLYGSEAFATDFQDSAAAK_	_RLYGSEAFATDFQDSAAAK_	1024.4896240234375	1024.4917582182752	783610732	800063
CON	CON1	P01011	57.1486	0.900581	1.6951956698338062E-22	1.6560799353813227E-23	88365640	KLINDYVK	Stripped Sequence	TRUE	1	KLINDYVK	10	1	FALSE	2	_KLINDYVK_	_KLINDYVK_	496.7923889160156	496.7933051964466	783661941	11572898
CON	CON1	P01011	57.1486	0.900581	1.6951956698338062E-22	1.6560799353813227E-23	88365640	GKITDLIK	Stripped Sequence	TRUE	1	GKITDLIK	11	1	FALSE	2	_GKITDLIK_	_GKITDLIK_	444.2816467285156	444.2824456617744	783627469	583884
CON	CON1	P01011	57.1486	0.900581	1.6951956698338062E-22	1.6560799353813227E-23	88365640	DYNLNDILLQLGIEEAFTSK	Stripped Sequence	TRUE	0	DYNLNDILLQLGIEEAFTSK	12	1	FALSE	3	_DYNLNDILLQLGIEEAFTSK_	_DYNLNDILLQLGIEEAFTSK_	766.061767578125	766.0655322996605	783633170	15393.0439453125
CON	CON1	P01011	57.1486	0.900581	1.6951956698338062E-22	1.6560799353813227E-23	88365640	AKWEMPFDPQDTHQSR	Stripped Sequence	TRUE	1	AKWEMPFDPQDTHQSR	13	5	FALSE	4	_AKWEMPFDPQDTHQSR_	_AKWEMPFDPQDTHQSR_	493.9797058105469	493.9805729618488	783620557	9844618
CON	CON1	P01011	57.1486	0.900581	1.6951956698338062E-22	1.6560799353813227E-23	88365640	AKWEMPFDPQDTHQSR	Stripped Sequence	TRUE	1	AKWEMPFDPQDTHQSR	13	5	FALSE	3	_AKWEMPFDPQDTHQSR_	_AKWEMPFDPQDTHQSR_	658.3038330078125	658.3051233350833	783620565	8961518
CON	CON1	P01011	57.1486	0.900581	1.6951956698338062E-22	1.6560799353813227E-23	88365640	AKWEMPFDPQDTHQSR	Stripped Sequence	TRUE	1	AKWEMPFDPQDTHQSR	13	5	FALSE	2	_AKWEMPFDPQDTHQSR_	_AKWEMPFDPQDTHQSR_	986.952	986.9541661313184	783620581	844592
CON	CON1	P01011	57.1486	0.900581	1.6951956698338062E-22	1.6560799353813227E-23	88365640	AKWEMPFDPQDTHQSR	Stripped Sequence	TRUE	1	AKWEMPFDPQDTHQSR	13	5	FALSE	3	_AKWEM[+16]PFDPQDTHQSR_	_AKWEM[Oxidation (M)]PFDPQDTHQSR_	663.635498046875	663.6368824446776	783620573	529554
CON	CON1	P01011	57.1486	0.900581	1.6951956698338062E-22	1.6560799353813227E-23	88365640	AKWEMPFDPQDTHQSR	Stripped Sequence	TRUE	1	AKWEMPFDPQDTHQSR	13	5	FALSE	4	_AKWEM[+16]PFDPQDTHQSR_	_AKWEM[Oxidation (M)]PFDPQDTHQSR_	497.97845458984375	497.9794619857782	783579905	384252
CON	CON1	P01011	57.1486	0.900581	1.6951956698338062E-22	1.6560799353813227E-23	88365640	AKWEMPFDPQDTHQSR	Stripped Sequence	TRUE	1	AKWEMPFDPQDTHQSR	13	5	FALSE	2	_AKWEM[+16]PFDPQDTHQSR_	_AKWEM[Oxidation (M)]PFDPQDTHQSR_	994.9495849609375	994.9517417638127	783613194	26463.283203125
CON	CON1	P01011	57.1486	0.900581	1.6951956698338062E-22	1.6560799353813227E-23	88365640	WRDSLEFR	Stripped Sequence	TRUE	1	WRDSLEFR	14	1	FALSE	2	_WRDSLEFR_	_WRDSLEFR_	554.7803344726562	554.781408222958	783643082	1.17759e+06
CON	CON1	P01011	57.1486	0.900581	1.6951956698338062E-22	1.6560799353813227E-23	88365640	EQLSLLDRFTEDAK	Stripped Sequence	TRUE	1	EQLSLLDRFTEDAK	15	1	FALSE	3	_EQLSLLDRFTEDAK_	_EQLSLLDRFTEDAK_	555.6211547851562	555.6220056202563	783579530	350743
CON	CON1	P01011	57.1486	0.900581	1.6951956698338062E-22	1.6560799353813227E-23	88365640	EQLSLLDRFTEDAK	Stripped Sequence	TRUE	1	EQLSLLDRFTEDAK	15	1	FALSE	2	_EQLSLLDRFTEDAK_	_EQLSLLDRFTEDAK_	832.9281616210938	832.9300078591888	783592934	32337.619140625
CON	CON1	P01011	57.1486	0.900581	1.6951956698338062E-22	1.6560799353813227E-23	88365640	DLDSQTMMVLVNYIFFK	Stripped Sequence	TRUE	0	DLDSQTMMVLVNYIFFK	16	5	FALSE	2	_DLDSQTMMVLVNYIFFK_	_DLDSQTMMVLVNYIFFK_	1032.5126953125	1032.5180102418817	783610764	39492.7
CON	CON1	P01011	57.1486	0.900581	1.6951956698338062E-22	1.6560799353813227E-23	88365640	DLDSQTMMVLVNYIFFK	Stripped Sequence	TRUE	0	DLDSQTMMVLVNYIFFK	16	5	FALSE	2	_DLDSQTM[+16]M[+16]VLVNYIFFK_	_DLDSQTM[Oxidation (M)]M[Oxidation (M)]VLVNYIFFK_	1048.507568359375	1048.5123526827674	783641057	31954.1
CON	CON1	P01011	57.1486	0.900581	1.6951956698338062E-22	1.6560799353813227E-23	88365640	DLDSQTMMVLVNYIFFK	Stripped Sequence	TRUE	0	DLDSQTMMVLVNYIFFK	16	5	FALSE	3	_DLDSQTMMVLVNYIFFK_	_DLDSQTMMVLVNYIFFK_	688.6775512695312	688.6821455127225	783610780	6289.75732421875
CON	CON1	P01011	57.1486	0.900581	1.6951956698338062E-22	1.6560799353813227E-23	88365640	DLDSQTMMVLVNYIFFK	Stripped Sequence	TRUE	0	DLDSQTMMVLVNYIFFK	16	5	FALSE	2	_DLDSQTMM[+16]VLVNYIFFK_	_DLDSQTMM[Oxidation (M)]VLVNYIFFK_	1040.5101318359375	1040.5149384938086	783610772	30346.5
CON	CON1	P01011	57.1486	0.900581	1.6951956698338062E-22	1.6560799353813227E-23	88365640	DLDSQTMMVLVNYIFFK	Stripped Sequence	TRUE	0	DLDSQTMMVLVNYIFFK	16	5	FALSE	2	_DLDSQTM[+16]MVLVNYIFFK_	_DLDSQTM[Oxidation (M)]MVLVNYIFFK_	1040.5101318359375	1040.5135303188665	783672299	24155
CON	CON1	P01011	57.1486	0.900581	1.6951956698338062E-22	1.6560799353813227E-23	88365640	DLDSQTMMVLVNYIFFK	Stripped Sequence	TRUE	0	DLDSQTMMVLVNYIFFK	16	5	FALSE	3	_DLDSQTMM[+16]VLVNYIFFK_	_DLDSQTMM[Oxidation (M)]VLVNYIFFK_	694.0091552734375	694.0131787130975	783620797	16521.5
CON	CON1	P01011	57.1486	0.900581	1.6951956698338062E-22	1.6560799353813227E-23	88365640	DLDSQTMMVLVNYIFFK	Stripped Sequence	TRUE	0	DLDSQTMMVLVNYIFFK	16	5	FALSE	3	_DLDSQTM[+16]M[+16]VLVNYIFFK_	_DLDSQTM[Oxidation (M)]M[Oxidation (M)]VLVNYIFFK_	699.341	699.344826818058	783590032	49027.8
CON	CON1	P01011	57.1486	0.900581	1.6951956698338062E-22	1.6560799353813227E-23	88365640	TLNQSSDELQLSMGNAMFVK	Stripped Sequence	TRUE	0	TLNQSSDELQLSMGNAMFVK	17	2	FALSE	2	_TLNQSSDELQLSMGNAMFVK_	_TLNQSSDELQLSMGNAMFVK_	1107.032470703125	1107.034682076567	783664002	126975
CON	CON1	P01011	57.1486	0.900581	1.6951956698338062E-22	1.6560799353813227E-23	88365640	TLNQSSDELQLSMGNAMFVK	Stripped Sequence	TRUE	0	TLNQSSDELQLSMGNAMFVK	17	2	FALSE	3	_TLNQSSDELQLSMGNAMFVK_	_TLNQSSDELQLSMGNAMFVK_	738.357	738.3590628186603	783664010	179612
CON	CON1	P01011	57.1486	0.900581	1.6951956698338062E-22	1.6560799353813227E-23	88365640	EQLSLLDRFTEDAKR	Stripped Sequence	TRUE	2	EQLSLLDRFTEDAKR	18	1	FALSE	4	_EQLSLLDRFTEDAKR_	_EQLSLLDRFTEDAKR_	455.99298095703125	455.99357693634363	783630018	48442.5
CON	CON1	P01011	57.1486	0.900581	1.6951956698338062E-22	1.6560799353813227E-23	88365640	EQLSLLDRFTEDAKR	Stripped Sequence	TRUE	2	EQLSLLDRFTEDAKR	18	1	FALSE	3	_EQLSLLDRFTEDAKR_	_EQLSLLDRFTEDAKR_	607.6549072265625	607.6559462632058	783640681	43144.3
CON	CON1	P01011	57.1486	0.900581	1.6951956698338062E-22	1.6560799353813227E-23	88365640	EQLSLLDRFTEDAKR	Stripped Sequence	TRUE	2	EQLSLLDRFTEDAKR	18	1	FALSE	2	_EQLSLLDRFTEDAKR_	_EQLSLLDRFTEDAKR_	910.9786987304688	910.9805293102785	783640689	23323.8
CON	CON1	P01011	57.1486	0.900581	1.6951956698338062E-22	1.6560799353813227E-23	88365640	MEEVEAMLLPETLK	Stripped Sequence	TRUE	0	MEEVEAMLLPETLK	19	2	FALSE	2	_MEEVEAMLLPETLK_	_MEEVEAMLLPETLK_	816.914794921875	816.9166939158088	783567830	3.13403e+06
CON	CON1	P01011	57.1486	0.900581	1.6951956698338062E-22	1.6560799353813227E-23	88365640	MEEVEAMLLPETLK	Stripped Sequence	TRUE	0	MEEVEAMLLPETLK	19	2	FALSE	3	_MEEVEAMLLPETLK_	_MEEVEAMLLPETLK_	544.9456176757812	544.9466376622186	783663282	302071
CON	CON1	P01011	57.1486	0.900581	1.6951956698338062E-22	1.6560799353813227E-23	88365640	MEEVEAMLLPETLK	Stripped Sequence	TRUE	0	MEEVEAMLLPETLK	19	2	FALSE	2	_M[+16]EEVEAMLLPETLK_	_M[Oxidation (M)]EEVEAMLLPETLK_	824.9122314453125	824.9142435222413	783663258	47149.8
CON	CON1	P01011	57.1486	0.900581	1.6951956698338062E-22	1.6560799353813227E-23	88365640	LYGSEAFATDFQDSAAAKK	Stripped Sequence	TRUE	1	LYGSEAFATDFQDSAAAKK	20	0	FALSE	3	_LYGSEAFATDFQDSAAAKK_	_LYGSEAFATDFQDSAAAKK_	673.9934692382812	673.9946961399039	783620629	40063.9
CON	CON1	P01011	57.1486	0.900581	1.6951956698338062E-22	1.6560799353813227E-23	88365640	LYGSEAFATDFQDSAAAKK	Stripped Sequence	TRUE	1	LYGSEAFATDFQDSAAAKK	20	0	FALSE	2	_LYGSEAFATDFQDSAAAKK_	_LYGSEAFATDFQDSAAAKK_	1010.486572265625	1010.488625843457	783620637	21658.494140625
CON	CON1	P01011	57.1486	0.900581	1.6951956698338062E-22	1.6560799353813227E-23	88365640	MEEVEAMLLPETLKR	Stripped Sequence	TRUE	1	MEEVEAMLLPETLKR	21	2	FALSE	3	_MEEVEAMLLPETLKR_	_MEEVEAMLLPETLKR_	596.9793090820312	596.9805245589754	783614509	3.07038e+06
CON	CON1	P01011	57.1486	0.900581	1.6951956698338062E-22	1.6560799353813227E-23	88365640	MEEVEAMLLPETLKR	Stripped Sequence	TRUE	1	MEEVEAMLLPETLKR	21	2	FALSE	2	_MEEVEAMLLPETLKR_	_MEEVEAMLLPETLKR_	894.96533203125	894.9672580103828	783614517	764168
CON	CON1	P01011	57.1486	0.900581	1.6951956698338062E-22	1.6560799353813227E-23	88365640	GTHVDLGLASANVDFAFSLYK	Stripped Sequence	TRUE	0	GTHVDLGLASANVDFAFSLYK	22	0	FALSE	3	_GTHVDLGLASANVDFAFSLYK_	_GTHVDLGLASANVDFAFSLYK_	742.37939453125	742.3811501923542	783641233	45899.4
CON	CON1	P01011	57.1486	0.900581	1.6951956698338062E-22	1.6560799353813227E-23	88365640	RLYGSEAFATDFQDSAAAKK	Stripped Sequence	TRUE	2	RLYGSEAFATDFQDSAAAKK	23	0	FALSE	4	_RLYGSEAFATDFQDSAAAKK_	_RLYGSEAFATDFQDSAAAKK_	544.772216796875	544.7731862333906	783661213	54335.8
CON	CON1	P01011	57.1486	0.900581	1.6951956698338062E-22	1.6560799353813227E-23	88365640	NLAVSQVVHKAVLDVFEEGTEASAATAVK	Stripped Sequence	TRUE	1	NLAVSQVVHKAVLDVFEEGTEASAATAVK	24	0	FALSE	3	_NLAVSQVVHKAVLDVFEEGTEASAATAVK_	_NLAVSQVVHKAVLDVFEEGTEASAATAVK_	995.196044921875	995.1980596223801	783665494	32348.9
CON	CON1	P01019	56.8642	0.896039	4.2125770602401096E-22	2.0126323566113014E-22	12377448	SLDFTELDVAAEK	Stripped Sequence	TRUE	0	SLDFTELDVAAEK	1	2	TRUE	2	_SLDFTELDVAAEK_	_SLDFTELDVAAEK_	719.3590087890625	719.3605549247441	783631399	21878882
CON	CON1	P01019	56.8642	0.896039	4.2125770602401096E-22	2.0126323566113014E-22	12377448	SLDFTELDVAAEK	Stripped Sequence	TRUE	0	SLDFTELDVAAEK	1	2	TRUE	3	_SLDFTELDVAAEK_	_SLDFTELDVAAEK_	479.908447265625	479.90918877282485	783631407	191570
CON	CON1	P01019	56.8642	0.896039	4.2125770602401096E-22	2.0126323566113014E-22	12377448	FMQAVTGWK	Stripped Sequence	TRUE	0	FMQAVTGWK	2	2	TRUE	2	_FMQAVTGWK_	_FMQAVTGWK_	534.270751953125	534.2716703254059	783643034	18519538
CON	CON1	P01019	56.8642	0.896039	4.2125770602401096E-22	2.0126323566113014E-22	12377448	FMQAVTGWK	Stripped Sequence	TRUE	0	FMQAVTGWK	2	2	TRUE	2	_FM[+16]QAVTGWK_	_FM[Oxidation (M)]QAVTGWK_	542.2682495117188	542.2692561827118	783643042	579551
CON	CON1	P01019	56.8642	0.896039	4.2125770602401096E-22	2.0126323566113014E-22	12377448	ALQDQLVLVAAK	Stripped Sequence	TRUE	0	ALQDQLVLVAAK	3	1	TRUE	2	_ALQDQLVLVAAK_	_ALQDQLVLVAAK_	634.8822631835938	634.8834669731989	783578809	16547573
CON	CON1	P01019	56.8642	0.896039	4.2125770602401096E-22	2.0126323566113014E-22	12377448	VANPLSTA	Stripped Sequence	TRUE	0	VANPLSTA	4	1	FALSE	1	_VANPLSTA_	_VANPLSTA_	772.42	772.4217058886143	783607215	14065188
CON	CON1	P01019	56.8642	0.896039	4.2125770602401096E-22	2.0126323566113014E-22	12377448	QPFVQGLALYTPVVLPR	Stripped Sequence	TRUE	0	QPFVQGLALYTPVVLPR	5	2	FALSE	2	_QPFVQGLALYTPVVLPR_	_QPFVQGLALYTPVVLPR_	949.548583984375	949.5506631726729	783655159	5590130
CON	CON1	P01019	56.8642	0.896039	4.2125770602401096E-22	2.0126323566113014E-22	12377448	QPFVQGLALYTPVVLPR	Stripped Sequence	TRUE	0	QPFVQGLALYTPVVLPR	5	2	FALSE	3	_QPFVQGLALYTPVVLPR_	_QPFVQGLALYTPVVLPR_	633.3681030273438	633.3695216471694	783663714	2.80479e+06
CON	CON1	P01019	56.8642	0.896039	4.2125770602401096E-22	2.0126323566113014E-22	12377448	VLSALQAVQGLLVAQGR	Stripped Sequence	TRUE	0	VLSALQAVQGLLVAQGR	6	1	FALSE	3	_VLSALQAVQGLLVAQGR_	_VLSALQAVQGLLVAQGR_	575.0123291015625	575.0135312905065	783668859	5.37379e+06
CON	CON1	P01019	56.8642	0.896039	4.2125770602401096E-22	2.0126323566113014E-22	12377448	PKDPTFIPAPIQAK	Stripped Sequence	TRUE	1	PKDPTFIPAPIQAK	7	2	FALSE	3	_PKDPTFIPAPIQAK_	_PKDPTFIPAPIQAK_	508.2924499511719	508.2933569275027	783629461	2938087
CON	CON1	P01019	56.8642	0.896039	4.2125770602401096E-22	2.0126323566113014E-22	12377448	PKDPTFIPAPIQAK	Stripped Sequence	TRUE	1	PKDPTFIPAPIQAK	7	2	FALSE	2	_PKDPTFIPAPIQAK_	_PKDPTFIPAPIQAK_	761.93505859375	761.9368606223134	783625890	602730
CON	CON1	P01019	56.8642	0.896039	4.2125770602401096E-22	2.0126323566113014E-22	12377448	ANAGKPKDPTFIPAPIQAK	Stripped Sequence	TRUE	2	ANAGKPKDPTFIPAPIQAK	8	2	FALSE	3	_ANAGKPKDPTFIPAPIQAK_	_ANAGKPKDPTFIPAPIQAK_	655.3703002929688	655.3717219086981	783606505	1.44095e+06
CON	CON1	P01019	56.8642	0.896039	4.2125770602401096E-22	2.0126323566113014E-22	12377448	ANAGKPKDPTFIPAPIQAK	Stripped Sequence	TRUE	2	ANAGKPKDPTFIPAPIQAK	8	2	FALSE	4	_ANAGKPKDPTFIPAPIQAK_	_ANAGKPKDPTFIPAPIQAK_	491.779541015625	491.7805088063749	783597385	500291
CON	CON1	P01019	56.8642	0.896039	4.2125770602401096E-22	2.0126323566113014E-22	12377448	ADSQAQLLLSTVVGVFTAPGLHLK	Stripped Sequence	TRUE	0	ADSQAQLLLSTVVGVFTAPGLHLK	9	1	FALSE	3	_ADSQAQLLLSTVVGVFTAPGLHLK_	_ADSQAQLLLSTVVGVFTAPGLHLK_	822.463623046875	822.4664062548728	783670001	612351
CON	CON1	P01019	56.8642	0.896039	4.2125770602401096E-22	2.0126323566113014E-22	12377448	LQAILGVPWK	Stripped Sequence	TRUE	0	LQAILGVPWK	10	1	FALSE	2	_LQAILGVPWK_	_LQAILGVPWK_	562.844970703125	562.846038565528	783654325	1.08547e+06
CON	CON1	P01019	56.8642	0.896039	4.2125770602401096E-22	2.0126323566113014E-22	12377448	DPTFIPAPIQAK	Stripped Sequence	TRUE	0	DPTFIPAPIQAK	11	1	FALSE	2	_DPTFIPAPIQAK_	_DPTFIPAPIQAK_	649.3611450195312	649.3623287049368	783650998	33247974
CON	CON1	P01019	56.8642	0.896039	4.2125770602401096E-22	2.0126323566113014E-22	12377448	AAMVGMLANFLGFR	Stripped Sequence	TRUE	0	AAMVGMLANFLGFR	12	1	FALSE	2	_AAM[+16]VGM[+16]LANFLGFR_	_AAM[Oxidation (M)]VGM[Oxidation (M)]LANFLGFR_	765.384	765.3854417112556	783671100	36445.4
CON	CON1	P01019	56.8642	0.896039	4.2125770602401096E-22	2.0126323566113014E-22	12377448	VEGLTFQQNSLNWMK	Stripped Sequence	TRUE	0	VEGLTFQQNSLNWMK	13	1	FALSE	2	_VEGLTFQQNSLNWMK_	_VEGLTFQQNSLNWMK_	897.94580078125	897.9476619417759	783643722	91068.8
CON	CON1	P01019	56.8642	0.896039	4.2125770602401096E-22	2.0126323566113014E-22	12377448	ALQDQLVLVAAKLDTEDKLR	Stripped Sequence	TRUE	2	ALQDQLVLVAAKLDTEDKLR	14	1	FALSE	4	_ALQDQLVLVAAKLDTEDKLR_	_ALQDQLVLVAAKLDTEDKLR_	560.5718383789062	560.5729227425578	783593254	8050.17
CON	CON1	P01019	56.8642	0.896039	4.2125770602401096E-22	2.0126323566113014E-22	12377448	SLDFTELDVAAEKIDR	Stripped Sequence	TRUE	1	SLDFTELDVAAEKIDR	15	0	FALSE	3	_SLDFTELDVAAEKIDR_	_SLDFTELDVAAEKIDR_	607.9791259765625	607.9803178686295	783668915	19696.865234375
CON	CON1	P01019	56.8642	0.896039	4.2125770602401096E-22	2.0126323566113014E-22	12377448	IDRFMQAVTGWK	Stripped Sequence	TRUE	1	IDRFMQAVTGWK	16	1	FALSE	3	_IDRFMQAVTGWK_	_IDRFMQAVTGWK_	484.58697509765625	484.58765435615356	783643516	35799.2
CON	CON1	P01023	59.2527	0.901485	3.292712622928742E-25	1.0321039749532253E-23	234478400	LPPNVVEESAR	Stripped Sequence	TRUE	0	LPPNVVEESAR	1	1	TRUE	2	_LPPNVVEESAR_	_LPPNVVEESAR_	605.824951171875	605.8262388473333	783650750	515118688
CON	CON1	P01023	59.2527	0.901485	3.292712622928742E-25	1.0321039749532253E-23	234478400	VGFYESDVMGR	Stripped Sequence	TRUE	0	VGFYESDVMGR	2	2	TRUE	2	_VGFYESDVMGR_	_VGFYESDVMGR_	630.2899169921875	630.291202791281	783578793	222795136
CON	CON1	P01023	59.2527	0.901485	3.292712622928742E-25	1.0321039749532253E-23	234478400	VGFYESDVMGR	Stripped Sequence	TRUE	0	VGFYESDVMGR	2	2	TRUE	2	_VGFYESDVM[+16]GR_	_VGFYESDVM[Oxidation (M)]GR_	638.287353515625	638.2887180175336	783657862	11634630
CON	CON1	P01023	59.2527	0.901485	3.292712622928742E-25	1.0321039749532253E-23	234478400	MVSGFIPLKPTVK	Stripped Sequence	FALSE	1	MVSGFIPLKPTVK	3	4	TRUE	3	_MVSGFIPLKPTVK_	_MVSGFIPLKPTVK_	472.9476318359375	472.9483514866811	783655731	149169408
CON	CON1	P01023	59.2527	0.901485	3.292712622928742E-25	1.0321039749532253E-23	234478400	MVSGFIPLKPTVK	Stripped Sequence	FALSE	1	MVSGFIPLKPTVK	3	4	TRUE	2	_MVSGFIPLKPTVK_	_MVSGFIPLKPTVK_	708.9177856445312	708.9193400217208	783666140	58477616
CON	CON1	P01023	59.2527	0.901485	3.292712622928742E-25	1.0321039749532253E-23	234478400	MVSGFIPLKPTVK	Stripped Sequence	FALSE	1	MVSGFIPLKPTVK	3	4	TRUE	3	_M[+16]VSGFIPLKPTVK_	_M[Oxidation (M)]VSGFIPLKPTVK_	478.2792663574219	478.2800213678953	783666148	5657840
CON	CON1	P01023	59.2527	0.901485	3.292712622928742E-25	1.0321039749532253E-23	234478400	MVSGFIPLKPTVK	Stripped Sequence	FALSE	1	MVSGFIPLKPTVK	3	4	TRUE	2	_M[+16]VSGFIPLKPTVK_	_M[Oxidation (M)]VSGFIPLKPTVK_	716.915283203125	716.9168408004676	783655739	4096136
CON	CON1	P01023	59.2527	0.901485	3.292712622928742E-25	1.0321039749532253E-23	234478400	AIGYLNTGYQR	Stripped Sequence	TRUE	0	AIGYLNTGYQR	4	1	FALSE	2	_AIGYLNTGYQR_	_AIGYLNTGYQR_	628.3251342773438	628.3264626884098	783639331	175137120
CON	CON1	P01023	59.2527	0.901485	3.292712622928742E-25	1.0321039749532253E-23	234478400	LLLQQVSLPELPGEYSMK	Stripped Sequence	TRUE	0	LLLQQVSLPELPGEYSMK	5	4	FALSE	2	_LLLQQVSLPELPGEYSMK_	_LLLQQVSLPELPGEYSMK_	1023.052978515625	1023.0551435896878	783640953	155865360
CON	CON1	P01023	59.2527	0.901485	3.292712622928742E-25	1.0321039749532253E-23	234478400	LLLQQVSLPELPGEYSMK	Stripped Sequence	TRUE	0	LLLQQVSLPELPGEYSMK	5	4	FALSE	3	_LLLQQVSLPELPGEYSMK_	_LLLQQVSLPELPGEYSMK_	682.371	682.3725725609036	783630338	36643512
CON	CON1	P01023	59.2527	0.901485	3.292712622928742E-25	1.0321039749532253E-23	234478400	LLLQQVSLPELPGEYSMK	Stripped Sequence	TRUE	0	LLLQQVSLPELPGEYSMK	5	4	FALSE	2	_LLLQQVSLPELPGEYSM[+16]K_	_LLLQQVSLPELPGEYSM[Oxidation (M)]K_	1031.0504150390625	1031.0524724305417	783624230	7197435
CON	CON1	P01023	59.2527	0.901485	3.292712622928742E-25	1.0321039749532253E-23	234478400	LLLQQVSLPELPGEYSMK	Stripped Sequence	TRUE	0	LLLQQVSLPELPGEYSMK	5	4	FALSE	3	_LLLQQVSLPELPGEYSM[+16]K_	_LLLQQVSLPELPGEYSM[Oxidation (M)]K_	687.7027587890625	687.7040790086982	783640961	2.64674e+06
CON	CON1	P01023	59.2527	0.901485	3.292712622928742E-25	1.0321039749532253E-23	234478400	DTVIKPLLVEPEGLEK	Stripped Sequence	TRUE	1	DTVIKPLLVEPEGLEK	6	2	FALSE	3	_DTVIKPLLVEPEGLEK_	_DTVIKPLLVEPEGLEK_	594.0082397460938	594.0092774287183	783579713	101468904
CON	CON1	P01023	59.2527	0.901485	3.292712622928742E-25	1.0321039749532253E-23	234478400	DTVIKPLLVEPEGLEK	Stripped Sequence	TRUE	1	DTVIKPLLVEPEGLEK	6	2	FALSE	2	_DTVIKPLLVEPEGLEK_	_DTVIKPLLVEPEGLEK_	890.509	890.5105648804789	783568072	70799408
CON	CON1	P01023	59.2527	0.901485	3.292712622928742E-25	1.0321039749532253E-23	234478400	VSVQLEASPAFLAVPVEK	Stripped Sequence	TRUE	0	VSVQLEASPAFLAVPVEK	7	2	FALSE	2	_VSVQLEASPAFLAVPVEK_	_VSVQLEASPAFLAVPVEK_	942.5274658203125	942.529523855743	783600891	136325024
CON	CON1	P01023	59.2527	0.901485	3.292712622928742E-25	1.0321039749532253E-23	234478400	VSVQLEASPAFLAVPVEK	Stripped Sequence	TRUE	0	VSVQLEASPAFLAVPVEK	7	2	FALSE	3	_VSVQLEASPAFLAVPVEK_	_VSVQLEASPAFLAVPVEK_	628.6874389648438	628.688763028083	783579825	25114726
CON	CON1	P01023	59.2527	0.901485	3.292712622928742E-25	1.0321039749532253E-23	234478400	NEDSLVFVQTDK	Stripped Sequence	TRUE	0	NEDSLVFVQTDK	8	1	FALSE	2	_NEDSLVFVQTDK_	_NEDSLVFVQTDK_	697.8435668945312	697.8450906565186	783597977	156904336
CON	CON1	P01023	59.2527	0.901485	3.292712622928742E-25	1.0321039749532253E-23	234478400	YGAATFTR	Stripped Sequence	FALSE	0	YGAATFTR	9	2	FALSE	2	_YGAATFTR_	_YGAATFTR_	443.7245178222656	443.72519545562557	783650156	112238144
CON	CON1	P01023	59.2527	0.901485	3.292712622928742E-25	1.0321039749532253E-23	234478400	YGAATFTR	Stripped Sequence	FALSE	0	YGAATFTR	9	2	FALSE	1	_YGAATFTR_	_YGAATFTR_	886.4417724609375	886.4437194422703	783650164	362240
CON	CON1	P01023	59.2527	0.901485	3.292712622928742E-25	1.0321039749532253E-23	234478400	VDLSFSPSQSLPASHAHLR	Stripped Sequence	TRUE	0	VDLSFSPSQSLPASHAHLR	10	3	FALSE	3	_VDLSFSPSQSLPASHAHLR_	_VDLSFSPSQSLPASHAHLR_	683.6885986328125	683.689971378474	783610740	76977496
CON	CON1	P01023	59.2527	0.901485	3.292712622928742E-25	1.0321039749532253E-23	234478400	VDLSFSPSQSLPASHAHLR	Stripped Sequence	TRUE	0	VDLSFSPSQSLPASHAHLR	10	3	FALSE	4	_VDLSFSPSQSLPASHAHLR_	_VDLSFSPSQSLPASHAHLR_	513.0182495117188	513.0191567898826	783620677	68558016
CON	CON1	P01023	59.2527	0.901485	3.292712622928742E-25	1.0321039749532253E-23	234478400	VDLSFSPSQSLPASHAHLR	Stripped Sequence	TRUE	0	VDLSFSPSQSLPASHAHLR	10	3	FALSE	2	_VDLSFSPSQSLPASHAHLR_	_VDLSFSPSQSLPASHAHLR_	1025.03	1025.0313686317907	783620685	2.8604e+06
CON	CON1	P01023	59.2527	0.901485	3.292712622928742E-25	1.0321039749532253E-23	234478400	YNILPEKEEFPFALGVQTLPQTCDEPK	Stripped Sequence	TRUE	1	YNILPEKEEFPFALGVQTLPQTCDEPK	11	2	FALSE	3	_YNILPEKEEFPFALGVQTLPQTC[+57]DEPK_	_YNILPEKEEFPFALGVQTLPQTC[Carbamidomethyl (C)]DEPK_	1055.19	1055.1955659515945	783664682	142622400
CON	CON1	P01023	59.2527	0.901485	3.292712622928742E-25	1.0321039749532253E-23	234478400	YNILPEKEEFPFALGVQTLPQTCDEPK	Stripped Sequence	TRUE	1	YNILPEKEEFPFALGVQTLPQTCDEPK	11	2	FALSE	4	_YNILPEKEEFPFALGVQTLPQTC[+57]DEPK_	_YNILPEKEEFPFALGVQTLPQTC[Carbamidomethyl (C)]DEPK_	791.6468505859375	791.6485298233091	783571058	6894461
CON	CON1	P01023	59.2527	0.901485	3.292712622928742E-25	1.0321039749532253E-23	234478400	SDIAPVAR	Stripped Sequence	TRUE	0	SDIAPVAR	12	1	FALSE	2	_SDIAPVAR_	_SDIAPVAR_	414.7323303222656	414.7327544258999	783628218	145704784
CON	CON1	P01023	59.2527	0.901485	3.292712622928742E-25	1.0321039749532253E-23	234478400	IAQWQSFQLEGGLK	Stripped Sequence	TRUE	0	IAQWQSFQLEGGLK	13	2	FALSE	2	_IAQWQSFQLEGGLK_	_IAQWQSFQLEGGLK_	802.9251708984375	802.9269320271869	783640161	111383128
CON	CON1	P01023	59.2527	0.901485	3.292712622928742E-25	1.0321039749532253E-23	234478400	IAQWQSFQLEGGLK	Stripped Sequence	TRUE	0	IAQWQSFQLEGGLK	13	2	FALSE	3	_IAQWQSFQLEGGLK_	_IAQWQSFQLEGGLK_	535.6192016601562	535.620162602303	783640169	614254
CON	CON1	P01023	59.2527	0.901485	3.292712622928742E-25	1.0321039749532253E-23	234478400	HYDGSYSTFGER	Stripped Sequence	TRUE	0	HYDGSYSTFGER	14	2	FALSE	2	_HYDGSYSTFGER_	_HYDGSYSTFGER_	709.8021850585938	709.8037384038242	783653534	71183360
CON	CON1	P01023	59.2527	0.901485	3.292712622928742E-25	1.0321039749532253E-23	234478400	HYDGSYSTFGER	Stripped Sequence	TRUE	0	HYDGSYSTFGER	14	2	FALSE	3	_HYDGSYSTFGER_	_HYDGSYSTFGER_	473.5372314453125	473.53795198367936	783653526	53082304
CON	CON1	P01023	59.2527	0.901485	3.292712622928742E-25	1.0321039749532253E-23	234478400	SASNMAIVDVK	Stripped Sequence	TRUE	0	SASNMAIVDVK	15	3	FALSE	2	_SASNMAIVDVK_	_SASNMAIVDVK_	567.7947998046875	567.7959600390817	783588170	95878912
CON	CON1	P01023	59.2527	0.901485	3.292712622928742E-25	1.0321039749532253E-23	234478400	SASNMAIVDVK	Stripped Sequence	TRUE	0	SASNMAIVDVK	15	3	FALSE	1	_SASNMAIVDVK_	_SASNMAIVDVK_	1134.582275390625	1134.5844861671444	783588178	3698092
CON	CON1	P01023	59.2527	0.901485	3.292712622928742E-25	1.0321039749532253E-23	234478400	SASNMAIVDVK	Stripped Sequence	TRUE	0	SASNMAIVDVK	15	3	FALSE	2	_SASNM[+16]AIVDVK_	_SASNM[Oxidation (M)]AIVDVK_	575.792236328125	575.7934336036344	783654373	3810727
CON	CON1	P01023	59.2527	0.901485	3.292712622928742E-25	1.0321039749532253E-23	234478400	LLIYAVLPTGDVIGDSAK	Stripped Sequence	TRUE	0	LLIYAVLPTGDVIGDSAK	16	2	FALSE	2	_LLIYAVLPTGDVIGDSAK_	_LLIYAVLPTGDVIGDSAK_	923.0220336914062	923.0240792810397	783635475	132327856
CON	CON1	P01023	59.2527	0.901485	3.292712622928742E-25	1.0321039749532253E-23	234478400	LLIYAVLPTGDVIGDSAK	Stripped Sequence	TRUE	0	LLIYAVLPTGDVIGDSAK	16	2	FALSE	3	_LLIYAVLPTGDVIGDSAK_	_LLIYAVLPTGDVIGDSAK_	615.6837768554688	615.6850712436357	783640753	4250673
CON	CON1	P01023	59.2527	0.901485	3.292712622928742E-25	1.0321039749532253E-23	234478400	QFSFPLSSEPFQGSYK	Stripped Sequence	TRUE	0	QFSFPLSSEPFQGSYK	17	2	FALSE	2	_QFSFPLSSEPFQGSYK_	_QFSFPLSSEPFQGSYK_	924.9437866210938	924.9458034343527	783640761	71233768
CON	CON1	P01023	59.2527	0.901485	3.292712622928742E-25	1.0321039749532253E-23	234478400	QFSFPLSSEPFQGSYK	Stripped Sequence	TRUE	0	QFSFPLSSEPFQGSYK	17	2	FALSE	3	_QFSFPLSSEPFQGSYK_	_QFSFPLSSEPFQGSYK_	616.9649658203125	616.9662306636766	783640769	3277487
CON	CON1	P01023	59.2527	0.901485	3.292712622928742E-25	1.0321039749532253E-23	234478400	ATVLNYLPK	Stripped Sequence	FALSE	0	ATVLNYLPK	18	1	FALSE	2	_ATVLNYLPK_	_ATVLNYLPK_	509.80023193359375	509.8010687621029	783566325	83037824
CON	CON1	P01023	59.2527	0.901485	3.292712622928742E-25	1.0321039749532253E-23	234478400	QGIPFFGQVR	Stripped Sequence	TRUE	0	QGIPFFGQVR	19	2	FALSE	2	_QGIPFFGQVR_	_QGIPFFGQVR_	574.814208984375	574.8151097874188	783621690	76799760
CON	CON1	P01023	59.2527	0.901485	3.292712622928742E-25	1.0321039749532253E-23	234478400	QGIPFFGQVR	Stripped Sequence	TRUE	0	QGIPFFGQVR	19	2	FALSE	1	_QGIPFFGQVR_	_QGIPFFGQVR_	1148.62	1148.6230303731047	783621696	36308.4
CON	CON1	P01023	59.2527	0.901485	3.292712622928742E-25	1.0321039749532253E-23	234478400	LVHVEEPHTETVR	Stripped Sequence	TRUE	0	LVHVEEPHTETVR	20	2	FALSE	3	_LVHVEEPHTETVR_	_LVHVEEPHTETVR_	515.9388427734375	515.9398760590303	783651404	59412444
CON	CON1	P01023	59.2527	0.901485	3.292712622928742E-25	1.0321039749532253E-23	234478400	LVHVEEPHTETVR	Stripped Sequence	TRUE	0	LVHVEEPHTETVR	20	2	FALSE	2	_LVHVEEPHTETVR_	_LVHVEEPHTETVR_	773.4046020507812	773.4064587274628	783640009	9037463
CON	CON1	P01023	59.2527	0.901485	3.292712622928742E-25	1.0321039749532253E-23	234478400	ETTFNSLLCPSGGEVSEELSLK	Stripped Sequence	TRUE	0	ETTFNSLLCPSGGEVSEELSLK	21	2	FALSE	2	_ETTFNSLLC[+57]PSGGEVSEELSLK_	_ETTFNSLLC[Carbamidomethyl (C)]PSGGEVSEELSLK_	1199.08	1199.0805234737218	783590320	51106856
CON	CON1	P01023	59.2527	0.901485	3.292712622928742E-25	1.0321039749532253E-23	234478400	ETTFNSLLCPSGGEVSEELSLK	Stripped Sequence	TRUE	0	ETTFNSLLCPSGGEVSEELSLK	21	2	FALSE	3	_ETTFNSLLC[+57]PSGGEVSEELSLK_	_ETTFNSLLC[Carbamidomethyl (C)]PSGGEVSEELSLK_	799.72119140625	799.7228092034694	783601411	19248744
CON	CON1	P01023	59.2527	0.901485	3.292712622928742E-25	1.0321039749532253E-23	234478400	SSGSLLNNAIK	Stripped Sequence	FALSE	0	SSGSLLNNAIK	22	1	FALSE	2	_SSGSLLNNAIK_	_SSGSLLNNAIK_	552.306396484375	552.3074997345836	783578486	76355680
CON	CON1	P01023	59.2527	0.901485	3.292712622928742E-25	1.0321039749532253E-23	234478400	YDVENCLANK	Stripped Sequence	TRUE	0	YDVENCLANK	23	1	FALSE	2	_YDVENC[+57]LANK_	_YDVENC[Carbamidomethyl (C)]LANK_	613.279541015625	613.280805277849	783650870	70699000
CON	CON1	P01023	59.2527	0.901485	3.292712622928742E-25	1.0321039749532253E-23	234478400	QTVSWAVTPK	Stripped Sequence	TRUE	0	QTVSWAVTPK	24	1	FALSE	2	_QTVSWAVTPK_	_QTVSWAVTPK_	558.8060302734375	558.8071074824369	783599540	64831632
CON	CON1	P01023	59.2527	0.901485	3.292712622928742E-25	1.0321039749532253E-23	234478400	FEVQVTVPK	Stripped Sequence	TRUE	0	FEVQVTVPK	25	1	FALSE	2	_FEVQVTVPK_	_FEVQVTVPK_	523.7976684570312	523.7985804045744	783638937	62037784
CON	CON1	P01023	59.2527	0.901485	3.292712622928742E-25	1.0321039749532253E-23	234478400	GHFSISIPVK	Stripped Sequence	TRUE	0	GHFSISIPVK	26	1	FALSE	2	_GHFSISIPVK_	_GHFSISIPVK_	542.8110961914062	542.8120693300183	783578438	59094544
CON	CON1	P01023	59.2527	0.901485	3.292712622928742E-25	1.0321039749532253E-23	234478400	NALFCLESAWK	Stripped Sequence	TRUE	0	NALFCLESAWK	27	1	FALSE	2	_NALFC[+57]LESAWK_	_NALFC[Carbamidomethyl (C)]LESAWK_	669.8291625976562	669.8304684002991	783639554	48896048
CON	CON1	P01023	59.2527	0.901485	3.292712622928742E-25	1.0321039749532253E-23	234478400	FQVDNNNR	Stripped Sequence	TRUE	0	FQVDNNNR	28	2	FALSE	2	_FQVDNNNR_	_FQVDNNNR_	503.7386779785156	503.7393897524063	783638846	65688824
CON	CON1	P01023	59.2527	0.901485	3.292712622928742E-25	1.0321039749532253E-23	234478400	FQVDNNNR	Stripped Sequence	TRUE	0	FQVDNNNR	28	2	FALSE	1	_FQVDNNNR_	_FQVDNNNR_	1006.4700927734375	1006.4718996572032	783638840	743096
CON	CON1	P01023	59.2527	0.901485	3.292712622928742E-25	1.0321039749532253E-23	234478400	SIYKPGQTVK	Stripped Sequence	TRUE	1	SIYKPGQTVK	29	2	FALSE	2	_SIYKPGQTVK_	_SIYKPGQTVK_	560.8216552734375	560.8223551960264	783599554	45182404
CON	CON1	P01023	59.2527	0.901485	3.292712622928742E-25	1.0321039749532253E-23	234478400	SIYKPGQTVK	Stripped Sequence	TRUE	1	SIYKPGQTVK	29	2	FALSE	1	_SIYKPGQTVK_	_SIYKPGQTVK_	1120.6361083984375	1120.6378791961695	783599562	615545
CON	CON1	P01023	59.2527	0.901485	3.292712622928742E-25	1.0321039749532253E-23	234478400	QQNAQGGFSSTQDTVVALHALSK	Stripped Sequence	TRUE	0	QQNAQGGFSSTQDTVVALHALSK	30	2	FALSE	3	_QQNAQGGFSSTQDTVVALHALSK_	_QQNAQGGFSSTQDTVVALHALSK_	796.4031982421875	796.4048003396981	783611196	42573248
CON	CON1	P01023	59.2527	0.901485	3.292712622928742E-25	1.0321039749532253E-23	234478400	QQNAQGGFSSTQDTVVALHALSK	Stripped Sequence	TRUE	0	QQNAQGGFSSTQDTVVALHALSK	30	2	FALSE	2	_QQNAQGGFSSTQDTVVALHALSK_	_QQNAQGGFSSTQDTVVALHALSK_	1194.10107421875	1194.103402706156	783611204	1.83224e+06
CON	CON1	P01023	59.2527	0.901485	3.292712622928742E-25	1.0321039749532253E-23	234478400	DLKPAIVK	Stripped Sequence	TRUE	1	DLKPAIVK	31	1	FALSE	2	_DLKPAIVK_	_DLKPAIVK_	442.2842102050781	442.2849890989933	783638665	52602280
CON	CON1	P01023	59.2527	0.901485	3.292712622928742E-25	1.0321039749532253E-23	234478400	ALLAYAFALAGNQDK	Stripped Sequence	TRUE	0	ALLAYAFALAGNQDK	32	2	FALSE	2	_ALLAYAFALAGNQDK_	_ALLAYAFALAGNQDK_	783.4197387695312	783.4213919622505	783619927	37557120
CON	CON1	P01023	59.2527	0.901485	3.292712622928742E-25	1.0321039749532253E-23	234478400	ALLAYAFALAGNQDK	Stripped Sequence	TRUE	0	ALLAYAFALAGNQDK	32	2	FALSE	3	_ALLAYAFALAGNQDK_	_ALLAYAFALAGNQDK_	522.6156005859375	522.6164110266247	783636879	5262276
CON	CON1	P01023	59.2527	0.901485	3.292712622928742E-25	1.0321039749532253E-23	234478400	TEVSSNHVLIYLDK	Stripped Sequence	TRUE	0	TEVSSNHVLIYLDK	33	2	FALSE	3	_TEVSSNHVLIYLDK_	_TEVSSNHVLIYLDK_	539.9542846679688	539.9552345817449	783610020	29087434
CON	CON1	P01023	59.2527	0.901485	3.292712622928742E-25	1.0321039749532253E-23	234478400	TEVSSNHVLIYLDK	Stripped Sequence	TRUE	0	TEVSSNHVLIYLDK	33	2	FALSE	2	_TEVSSNHVLIYLDK_	_TEVSSNHVLIYLDK_	809.4277954101562	809.4295784882386	783619999	11691553
CON	CON1	P01023	59.2527	0.901485	3.292712622928742E-25	1.0321039749532253E-23	234478400	KYSDASDCHGEDSQAFCEK	Stripped Sequence	TRUE	1	KYSDASDCHGEDSQAFCEK	34	2	FALSE	3	_KYSDASDC[+57]HGEDSQAFC[+57]EK_	_KYSDASDC[Carbamidomethyl (C)]HGEDSQAFC[Carbamidomethyl (C)]EK_	745.297	745.2985901955262	783572528	22924026
CON	CON1	P01023	59.2527	0.901485	3.292712622928742E-25	1.0321039749532253E-23	234478400	KYSDASDCHGEDSQAFCEK	Stripped Sequence	TRUE	1	KYSDASDCHGEDSQAFCEK	34	2	FALSE	4	_KYSDASDC[+57]HGEDSQAFC[+57]EK_	_KYSDASDC[Carbamidomethyl (C)]HGEDSQAFC[Carbamidomethyl (C)]EK_	559.2244873046875	559.2255665361649	783572556	14702375
CON	CON1	P01023	59.2527	0.901485	3.292712622928742E-25	1.0321039749532253E-23	234478400	PVPGHVTVSICR	Stripped Sequence	TRUE	0	PVPGHVTVSICR	35	2	FALSE	3	_PVPGHVTVSIC[+57]R_	_PVPGHVTVSIC[Carbamidomethyl (C)]R_	441.23968505859375	441.24029305626317	783569251	29034260
CON	CON1	P01023	59.2527	0.901485	3.292712622928742E-25	1.0321039749532253E-23	234478400	PVPGHVTVSICR	Stripped Sequence	TRUE	0	PVPGHVTVSICR	35	2	FALSE	2	_PVPGHVTVSIC[+57]R_	_PVPGHVTVSIC[Carbamidomethyl (C)]R_	661.3558959960938	661.3571173426595	783569259	4.61948e+06
CON	CON1	P01023	59.2527	0.901485	3.292712622928742E-25	1.0321039749532253E-23	234478400	KDTVIKPLLVEPEGLEK	Stripped Sequence	TRUE	2	KDTVIKPLLVEPEGLEK	36	3	FALSE	3	_KDTVIKPLLVEPEGLEK_	_KDTVIKPLLVEPEGLEK_	636.7066040039062	636.7079105104863	783603434	19700686
CON	CON1	P01023	59.2527	0.901485	3.292712622928742E-25	1.0321039749532253E-23	234478400	KDTVIKPLLVEPEGLEK	Stripped Sequence	TRUE	2	KDTVIKPLLVEPEGLEK	36	3	FALSE	4	_KDTVIKPLLVEPEGLEK_	_KDTVIKPLLVEPEGLEK_	477.7817687988281	477.7825025385324	783595882	4345593
CON	CON1	P01023	59.2527	0.901485	3.292712622928742E-25	1.0321039749532253E-23	234478400	KDTVIKPLLVEPEGLEK	Stripped Sequence	TRUE	2	KDTVIKPLLVEPEGLEK	36	3	FALSE	2	_KDTVIKPLLVEPEGLEK_	_KDTVIKPLLVEPEGLEK_	954.5562133789062	954.5581441853304	783610572	1.0648e+06
CON	CON1	P01023	59.2527	0.901485	3.292712622928742E-25	1.0321039749532253E-23	234478400	NQGNTWLTAFVLK	Stripped Sequence	FALSE	0	NQGNTWLTAFVLK	37	2	FALSE	2	_NQGNTWLTAFVLK_	_NQGNTWLTAFVLK_	746.401	746.4029594533725	783651276	28044898
CON	CON1	P01023	59.2527	0.901485	3.292712622928742E-25	1.0321039749532253E-23	234478400	NQGNTWLTAFVLK	Stripped Sequence	FALSE	0	NQGNTWLTAFVLK	37	2	FALSE	3	_NQGNTWLTAFVLK_	_NQGNTWLTAFVLK_	497.9366760253906	497.93745624978163	783651292	396484
CON	CON1	P01023	59.2527	0.901485	3.292712622928742E-25	1.0321039749532253E-23	234478400	TGTHGLLVK	Stripped Sequence	TRUE	0	TGTHGLLVK	38	1	FALSE	2	_TGTHGLLVK_	_TGTHGLLVK_	463.27691650390625	463.2773672545148	783569935	17197168
CON	CON1	P01023	59.2527	0.901485	3.292712622928742E-25	1.0321039749532253E-23	234478400	FSGQLNSHGCFYQQVK	Stripped Sequence	TRUE	0	FSGQLNSHGCFYQQVK	39	2	FALSE	3	_FSGQLNSHGC[+57]FYQQVK_	_FSGQLNSHGC[Carbamidomethyl (C)]FYQQVK_	633.965087890625	633.9664551875226	783613162	14917911
CON	CON1	P01023	59.2527	0.901485	3.292712622928742E-25	1.0321039749532253E-23	234478400	FSGQLNSHGCFYQQVK	Stripped Sequence	TRUE	0	FSGQLNSHGCFYQQVK	39	2	FALSE	2	_FSGQLNSHGC[+57]FYQQVK_	_FSGQLNSHGC[Carbamidomethyl (C)]FYQQVK_	950.4439697265625	950.4459882835315	783620477	2.7146e+06
CON	CON1	P01023	59.2527	0.901485	3.292712622928742E-25	1.0321039749532253E-23	234478400	VYDYYETDEFAIAEYNAPCSK	Stripped Sequence	TRUE	0	VYDYYETDEFAIAEYNAPCSK	40	1	FALSE	3	_VYDYYETDEFAIAEYNAPC[+57]SK_	_VYDYYETDEFAIAEYNAPC[Carbamidomethyl (C)]SK_	850.0335083007812	850.0353835266058	783664370	16996524
CON	CON1	P01023	59.2527	0.901485	3.292712622928742E-25	1.0321039749532253E-23	234478400	AAQVTIQSSGTFSSK	Stripped Sequence	TRUE	0	AAQVTIQSSGTFSSK	41	1	FALSE	2	_AAQVTIQSSGTFSSK_	_AAQVTIQSSGTFSSK_	756.389	756.3905109636909	783588984	13529684
CON	CON1	P01023	59.2527	0.901485	3.292712622928742E-25	1.0321039749532253E-23	234478400	AGAFCLSEDAGLGISSTASLR	Stripped Sequence	FALSE	0	AGAFCLSEDAGLGISSTASLR	42	2	FALSE	2	_AGAFC[+57]LSEDAGLGISSTASLR_	_AGAFC[Carbamidomethyl (C)]LSEDAGLGISSTASLR_	1042.0098876953125	1042.0120395824604	783663914	1.49443e+06
CON	CON1	P01023	59.2527	0.901485	3.292712622928742E-25	1.0321039749532253E-23	234478400	AGAFCLSEDAGLGISSTASLR	Stripped Sequence	FALSE	0	AGAFCLSEDAGLGISSTASLR	42	2	FALSE	3	_AGAFC[+57]LSEDAGLGISSTASLR_	_AGAFC[Carbamidomethyl (C)]LSEDAGLGISSTASLR_	695.0089721679688	695.0105938402967	783663922	1.39084e+06
CON	CON1	P01023	59.2527	0.901485	3.292712622928742E-25	1.0321039749532253E-23	234478400	YSDASDCHGEDSQAFCEK	Stripped Sequence	TRUE	0	YSDASDCHGEDSQAFCEK	43	1	FALSE	3	_YSDASDC[+57]HGEDSQAFC[+57]EK_	_YSDASDC[Carbamidomethyl (C)]HGEDSQAFC[Carbamidomethyl (C)]EK_	702.5985717773438	702.6002249431675	783617644	10431226
CON	CON1	P01023	59.2527	0.901485	3.292712622928742E-25	1.0321039749532253E-23	234478400	GEAFTLK	Stripped Sequence	TRUE	0	GEAFTLK	44	1	FALSE	1	_GEAFTLK_	_GEAFTLK_	765.4141235351562	765.4158913075745	783565958	7.03117e+06
CON	CON1	P01023	59.2527	0.901485	3.292712622928742E-25	1.0321039749532253E-23	234478400	AFQPFFVELTMPYSVIR	Stripped Sequence	FALSE	0	AFQPFFVELTMPYSVIR	45	4	FALSE	2	_AFQPFFVELTMPYSVIR_	_AFQPFFVELTMPYSVIR_	1023.0318603515625	1023.034401319265	783643918	7009740
CON	CON1	P01023	59.2527	0.901485	3.292712622928742E-25	1.0321039749532253E-23	234478400	AFQPFFVELTMPYSVIR	Stripped Sequence	FALSE	0	AFQPFFVELTMPYSVIR	45	4	FALSE	3	_AFQPFFVELTMPYSVIR_	_AFQPFFVELTMPYSVIR_	682.3569946289062	682.3588561733997	783631613	2.16745e+06
CON	CON1	P01023	59.2527	0.901485	3.292712622928742E-25	1.0321039749532253E-23	234478400	AFQPFFVELTMPYSVIR	Stripped Sequence	FALSE	0	AFQPFFVELTMPYSVIR	45	4	FALSE	2	_AFQPFFVELTM[+16]PYSVIR_	_AFQPFFVELTM[Oxidation (M)]PYSVIR_	1031.03	1031.0317416816558	783631621	1.04897e+06
CON	CON1	P01023	59.2527	0.901485	3.292712622928742E-25	1.0321039749532253E-23	234478400	AFQPFFVELTMPYSVIR	Stripped Sequence	FALSE	0	AFQPFFVELTMPYSVIR	45	4	FALSE	3	_AFQPFFVELTM[+16]PYSVIR_	_AFQPFFVELTM[Oxidation (M)]PYSVIR_	687.6886596679688	687.6903589237778	783620669	360058
CON	CON1	P01023	59.2527	0.901485	3.292712622928742E-25	1.0321039749532253E-23	234478400	HNVYINGITYTPVSSTNEK	Stripped Sequence	TRUE	0	HNVYINGITYTPVSSTNEK	46	2	FALSE	2	_HNVYINGITYTPVSSTNEK_	_HNVYINGITYTPVSSTNEK_	1069.0316162109375	1069.0339005158312	783568537	154833
CON	CON1	P01023	59.2527	0.901485	3.292712622928742E-25	1.0321039749532253E-23	234478400	HNVYINGITYTPVSSTNEK	Stripped Sequence	TRUE	0	HNVYINGITYTPVSSTNEK	46	2	FALSE	3	_HNVYINGITYTPVSSTNEK_	_HNVYINGITYTPVSSTNEK_	713.0234985351562	713.0250903607613	783568524	1.2126e+06
CON	CON1	P01023	59.2527	0.901485	3.292712622928742E-25	1.0321039749532253E-23	234478400	PLLVEPEGLEK	Stripped Sequence	TRUE	0	PLLVEPEGLEK	47	1	FALSE	2	_PLLVEPEGLEK_	_PLLVEPEGLEK_	612.3477172851562	612.348938113263	783656555	1.05989e+06
CON	CON1	P01023	59.2527	0.901485	3.292712622928742E-25	1.0321039749532253E-23	234478400	EEFPFALGVQTLPQTCDEPK	Stripped Sequence	TRUE	0	EEFPFALGVQTLPQTCDEPK	48	2	FALSE	2	_EEFPFALGVQTLPQTC[+57]DEPK_	_EEFPFALGVQTLPQTC[Carbamidomethyl (C)]DEPK_	1153.5540771484375	1153.5561154366458	783604065	413650
CON	CON1	P01023	59.2527	0.901485	3.292712622928742E-25	1.0321039749532253E-23	234478400	EEFPFALGVQTLPQTCDEPK	Stripped Sequence	TRUE	0	EEFPFALGVQTLPQTCDEPK	48	2	FALSE	3	_EEFPFALGVQTLPQTC[+57]DEPK_	_EEFPFALGVQTLPQTC[Carbamidomethyl (C)]DEPK_	769.371826171875	769.3735163973789	783604073	456918
CON	CON1	P01023	59.2527	0.901485	3.292712622928742E-25	1.0321039749532253E-23	234478400	VSNQTLSLFFTVLQDVPVR	Stripped Sequence	TRUE	0	VSNQTLSLFFTVLQDVPVR	49	2	FALSE	3	_VSNQTLSLFFTVLQDVPVR_	_VSNQTLSLFFTVLQDVPVR_	721.7318115234375	721.734443522631	783641137	194686
CON	CON1	P01023	59.2527	0.901485	3.292712622928742E-25	1.0321039749532253E-23	234478400	VSNQTLSLFFTVLQDVPVR	Stripped Sequence	TRUE	0	VSNQTLSLFFTVLQDVPVR	49	2	FALSE	2	_VSNQTLSLFFTVLQDVPVR_	_VSNQTLSLFFTVLQDVPVR_	1082.093994140625	1082.0972781560433	783620853	83677.9
CON	CON1	P01023	59.2527	0.901485	3.292712622928742E-25	1.0321039749532253E-23	234478400	APVGHFYEPQAPSAEVEMTSYVLLAYLTAQPAPTSEDLTSATNIVK	Stripped Sequence	TRUE	0	APVGHFYEPQAPSAEVEMTSYVLLAYLTAQPAPTSEDLTSATNIVK	50	1	FALSE	5	_APVGHFYEPQAPSAEVEMTSYVLLAYLTAQPAPTSEDLTSATNIVK_	_APVGHFYEPQAPSAEVEMTSYVLLAYLTAQPAPTSEDLTSATNIVK_	982.2925415039062	982.2954772236716	783641993	268454
CON	CON1	P01023	59.2527	0.901485	3.292712622928742E-25	1.0321039749532253E-23	234478400	TEHPFTVEEFVLPK	Stripped Sequence	TRUE	0	TEHPFTVEEFVLPK	51	3	FALSE	3	_TEHPFTVEEFVLPK_	_TEHPFTVEEFVLPK_	558.2908935546875	558.2917424046869	783610148	101860224
CON	CON1	P01023	59.2527	0.901485	3.292712622928742E-25	1.0321039749532253E-23	234478400	TEHPFTVEEFVLPK	Stripped Sequence	TRUE	0	TEHPFTVEEFVLPK	51	3	FALSE	2	_TEHPFTVEEFVLPK_	_TEHPFTVEEFVLPK_	836.9326782226562	836.9344723073602	783610156	37197004
CON	CON1	P01023	59.2527	0.901485	3.292712622928742E-25	1.0321039749532253E-23	234478400	TEHPFTVEEFVLPK	Stripped Sequence	TRUE	0	TEHPFTVEEFVLPK	51	3	FALSE	4	_TEHPFTVEEFVLPK_	_TEHPFTVEEFVLPK_	418.969970703125	418.9702821258674	783610164	75306.6
CON	CON1	P01023	59.2527	0.901485	3.292712622928742E-25	1.0321039749532253E-23	234478400	GPTQEFK	Stripped Sequence	TRUE	0	GPTQEFK	52	1	FALSE	2	_GPTQEFK_	_GPTQEFK_	403.7057800292969	403.7058647916795	783569847	44297272
CON	CON1	P01023	59.2527	0.901485	3.292712622928742E-25	1.0321039749532253E-23	234478400	PQYMVLVPSLLHTETTEK	Stripped Sequence	TRUE	0	PQYMVLVPSLLHTETTEK	53	3	FALSE	3	_PQYMVLVPSLLHTETTEK_	_PQYMVLVPSLLHTETTEK_	696.0344848632812	696.0359927008689	783633010	7540147
CON	CON1	P01023	59.2527	0.901485	3.292712622928742E-25	1.0321039749532253E-23	234478400	PQYMVLVPSLLHTETTEK	Stripped Sequence	TRUE	0	PQYMVLVPSLLHTETTEK	53	3	FALSE	2	_PQYMVLVPSLLHTETTEK_	_PQYMVLVPSLLHTETTEK_	1043.548095703125	1043.5503958428558	783623053	571902
CON	CON1	P01023	59.2527	0.901485	3.292712622928742E-25	1.0321039749532253E-23	234478400	PQYMVLVPSLLHTETTEK	Stripped Sequence	TRUE	0	PQYMVLVPSLLHTETTEK	53	3	FALSE	3	_PQYM[+16]VLVPSLLHTETTEK_	_PQYM[Oxidation (M)]VLVPSLLHTETTEK_	701.3661499023438	701.3675772200107	783633018	163211
CON	CON1	P01023	59.2527	0.901485	3.292712622928742E-25	1.0321039749532253E-23	234478400	MCPQLQQYEMHGPEGLR	Stripped Sequence	TRUE	0	MCPQLQQYEMHGPEGLR	54	8	FALSE	3	_MC[+57]PQLQQYEMHGPEGLR_	_MC[Carbamidomethyl (C)]PQLQQYEMHGPEGLR_	691.9816284179688	691.9831404063607	783630362	130927080
CON	CON1	P01023	59.2527	0.901485	3.292712622928742E-25	1.0321039749532253E-23	234478400	MCPQLQQYEMHGPEGLR	Stripped Sequence	TRUE	0	MCPQLQQYEMHGPEGLR	54	8	FALSE	2	_MC[+57]PQLQQYEMHGPEGLR_	_MC[Carbamidomethyl (C)]PQLQQYEMHGPEGLR_	1037.47	1037.471042831713	783641033	13446464
CON	CON1	P01023	59.2527	0.901485	3.292712622928742E-25	1.0321039749532253E-23	234478400	MCPQLQQYEMHGPEGLR	Stripped Sequence	TRUE	0	MCPQLQQYEMHGPEGLR	54	8	FALSE	3	_M[+16]C[+57]PQLQQYEMHGPEGLR_	_M[Oxidation (M)]C[Carbamidomethyl (C)]PQLQQYEMHGPEGLR_	697.313232421875	697.3147519883335	783620733	9501201
CON	CON1	P01023	59.2527	0.901485	3.292712622928742E-25	1.0321039749532253E-23	234478400	MCPQLQQYEMHGPEGLR	Stripped Sequence	TRUE	0	MCPQLQQYEMHGPEGLR	54	8	FALSE	3	_MC[+57]PQLQQYEM[+16]HGPEGLR_	_MC[Carbamidomethyl (C)]PQLQQYEM[Oxidation (M)]HGPEGLR_	697.313232421875	697.3148010547793	783601123	3.7253e+06
CON	CON1	P01023	59.2527	0.901485	3.292712622928742E-25	1.0321039749532253E-23	234478400	MCPQLQQYEMHGPEGLR	Stripped Sequence	TRUE	0	MCPQLQQYEMHGPEGLR	54	8	FALSE	2	_M[+16]C[+57]PQLQQYEMHGPEGLR_	_M[Oxidation (M)]C[Carbamidomethyl (C)]PQLQQYEMHGPEGLR_	1045.46630859375	1045.4686072442385	783630378	475239
CON	CON1	P01023	59.2527	0.901485	3.292712622928742E-25	1.0321039749532253E-23	234478400	MCPQLQQYEMHGPEGLR	Stripped Sequence	TRUE	0	MCPQLQQYEMHGPEGLR	54	8	FALSE	2	_MC[+57]PQLQQYEM[+16]HGPEGLR_	_MC[Carbamidomethyl (C)]PQLQQYEM[Oxidation (M)]HGPEGLR_	1045.46630859375	1045.468656700381	783630370	406435
CON	CON1	P01023	59.2527	0.901485	3.292712622928742E-25	1.0321039749532253E-23	234478400	MCPQLQQYEMHGPEGLR	Stripped Sequence	TRUE	0	MCPQLQQYEMHGPEGLR	54	8	FALSE	4	_MC[+57]PQLQQYEMHGPEGLR_	_MC[Carbamidomethyl (C)]PQLQQYEMHGPEGLR_	519.238037109375	519.2389726119889	783620725	200133
CON	CON1	P01023	59.2527	0.901485	3.292712622928742E-25	1.0321039749532253E-23	234478400	MCPQLQQYEMHGPEGLR	Stripped Sequence	TRUE	0	MCPQLQQYEMHGPEGLR	54	8	FALSE	2	_M[+16]C[+57]PQLQQYEM[+16]HGPEGLR_	_M[Oxidation (M)]C[Carbamidomethyl (C)]PQLQQYEM[Oxidation (M)]HGPEGLR_	1053.4637451171875	1053.4660451084876	783580009	62559.7
CON	CON1	P01023	59.2527	0.901485	3.292712622928742E-25	1.0321039749532253E-23	234478400	MCPQLQQYEMHGPEGLR	Stripped Sequence	TRUE	0	MCPQLQQYEMHGPEGLR	54	8	FALSE	3	_M[+16]C[+57]PQLQQYEM[+16]HGPEGLR_	_M[Oxidation (M)]C[Carbamidomethyl (C)]PQLQQYEM[Oxidation (M)]HGPEGLR_	702.6448974609375	702.646476651702	783580001	37353.1
CON	CON1	P01023	59.2527	0.901485	3.292712622928742E-25	1.0321039749532253E-23	234478400	LHTEAQIQEEGTVVELTGR	Stripped Sequence	TRUE	0	LHTEAQIQEEGTVVELTGR	55	2	FALSE	3	_LHTEAQIQEEGTVVELTGR_	_LHTEAQIQEEGTVVELTGR_	704.0307006835938	704.0322575371845	783652436	89756360
CON	CON1	P01023	59.2527	0.901485	3.292712622928742E-25	1.0321039749532253E-23	234478400	LHTEAQIQEEGTVVELTGR	Stripped Sequence	TRUE	0	LHTEAQIQEEGTVVELTGR	55	2	FALSE	2	_LHTEAQIQEEGTVVELTGR_	_LHTEAQIQEEGTVVELTGR_	1055.5423583984375	1055.5446202012524	783641073	9933817
CON	CON1	P01023	59.2527	0.901485	3.292712622928742E-25	1.0321039749532253E-23	234478400	LHTEAQIQEEGTVVELTGR	Stripped Sequence	TRUE	0	LHTEAQIQEEGTVVELTGR	55	2	FALSE	4	_LHTEAQIQEEGTVVELTGR_	_LHTEAQIQEEGTVVELTGR_	528.2748413085938	528.2757453928273	783641081	17179.318359375
CON	CON1	P01023	59.2527	0.901485	3.292712622928742E-25	1.0321039749532253E-23	234478400	VVSMDENFHPLNELIPLVYIQDPK	Stripped Sequence	TRUE	0	VVSMDENFHPLNELIPLVYIQDPK	56	4	FALSE	3	_VVSMDENFHPLNELIPLVYIQDPK_	_VVSMDENFHPLNELIPLVYIQDPK_	937.4859619140625	937.4881344306466	783633354	10098413
CON	CON1	P01023	59.2527	0.901485	3.292712622928742E-25	1.0321039749532253E-23	234478400	VVSMDENFHPLNELIPLVYIQDPK	Stripped Sequence	TRUE	0	VVSMDENFHPLNELIPLVYIQDPK	56	4	FALSE	3	_VVSM[+16]DENFHPLNELIPLVYIQDPK_	_VVSM[Oxidation (M)]DENFHPLNELIPLVYIQDPK_	942.817626953125	942.8197556969774	783593372	1.70564e+06
CON	CON1	P01023	59.2527	0.901485	3.292712622928742E-25	1.0321039749532253E-23	234478400	VVSMDENFHPLNELIPLVYIQDPK	Stripped Sequence	TRUE	0	VVSMDENFHPLNELIPLVYIQDPK	56	4	FALSE	4	_VVSMDENFHPLNELIPLVYIQDPK_	_VVSMDENFHPLNELIPLVYIQDPK_	703.3662719726562	703.3679587181982	783621373	662847
CON	CON1	P01023	59.2527	0.901485	3.292712622928742E-25	1.0321039749532253E-23	234478400	VVSMDENFHPLNELIPLVYIQDPK	Stripped Sequence	TRUE	0	VVSMDENFHPLNELIPLVYIQDPK	56	4	FALSE	4	_VVSM[+16]DENFHPLNELIPLVYIQDPK_	_VVSM[Oxidation (M)]DENFHPLNELIPLVYIQDPK_	707.364990234375	707.3666737743664	783601587	35273.9
CON	CON1	P01023	59.2527	0.901485	3.292712622928742E-25	1.0321039749532253E-23	234478400	EYEMKLHTEAQIQEEGTVVELTGR	Stripped Sequence	TRUE	1	EYEMKLHTEAQIQEEGTVVELTGR	57	1	FALSE	4	_EYEM[+16]KLHTEAQIQEEGTVVELTGR_	_EYEM[Oxidation (M)]KLHTEAQIQEEGTVVELTGR_	702.3445434570312	702.3459175483405	783653978	1.56603e+06
CON	CON1	P01023	59.2527	0.901485	3.292712622928742E-25	1.0321039749532253E-23	234478400	EQAPHCICANGR	Stripped Sequence	TRUE	0	EQAPHCICANGR	58	2	FALSE	2	_EQAPHC[+57]IC[+57]ANGR_	_EQAPHC[Carbamidomethyl (C)]IC[Carbamidomethyl (C)]ANGR_	706.812	706.8126501286516	783654727	316264
CON	CON1	P01023	59.2527	0.901485	3.292712622928742E-25	1.0321039749532253E-23	234478400	EQAPHCICANGR	Stripped Sequence	TRUE	0	EQAPHCICANGR	58	2	FALSE	3	_EQAPHC[+57]IC[+57]ANGR_	_EQAPHC[Carbamidomethyl (C)]IC[Carbamidomethyl (C)]ANGR_	471.54345703125	471.5437479417944	783667737	571390
CON	CON1	P01023	59.2527	0.901485	3.292712622928742E-25	1.0321039749532253E-23	234478400	TAQEGDHGSHVYTK	Stripped Sequence	TRUE	0	TAQEGDHGSHVYTK	59	1	FALSE	3	_TAQEGDHGSHVYTK_	_TAQEGDHGSHVYTK_	510.5708312988281	510.5712243331839	783587660	747064
CON	CON1	P01023	59.2527	0.901485	3.292712622928742E-25	1.0321039749532253E-23	234478400	VTGEGCVYLQTSLK	Stripped Sequence	TRUE	0	VTGEGCVYLQTSLK	60	2	FALSE	2	_VTGEGC[+57]VYLQTSLK_	_VTGEGC[Carbamidomethyl (C)]VYLQTSLK_	777.895263671875	777.8969995313943	783663066	49315608
CON	CON1	P01023	59.2527	0.901485	3.292712622928742E-25	1.0321039749532253E-23	234478400	VTGEGCVYLQTSLK	Stripped Sequence	TRUE	0	VTGEGCVYLQTSLK	60	2	FALSE	3	_VTGEGC[+57]VYLQTSLK_	_VTGEGC[Carbamidomethyl (C)]VYLQTSLK_	518.933	518.9335221918741	783651420	58643.3
CON	CON1	P01023	59.2527	0.901485	3.292712622928742E-25	1.0321039749532253E-23	234478400	SLNEEAVKK	Stripped Sequence	TRUE	1	SLNEEAVKK	61	1	FALSE	2	_SLNEEAVKK_	_SLNEEAVKK_	509.2823791503906	509.282778678796	783636544	9099468
CON	CON1	P01023	59.2527	0.901485	3.292712622928742E-25	1.0321039749532253E-23	234478400	DNSVHWERPQKPK	Stripped Sequence	TRUE	2	DNSVHWERPQKPK	62	3	FALSE	4	_DNSVHWERPQKPK_	_DNSVHWERPQKPK_	405.96148681640625	405.9615990425232	783622821	2.77868e+06
CON	CON1	P01023	59.2527	0.901485	3.292712622928742E-25	1.0321039749532253E-23	234478400	DNSVHWERPQKPK	Stripped Sequence	TRUE	2	DNSVHWERPQKPK	62	3	FALSE	2	_DNSVHWERPQKPK_	_DNSVHWERPQKPK_	810.9157104492188	810.9172409546666	783610052	363412
CON	CON1	P01023	59.2527	0.901485	3.292712622928742E-25	1.0321039749532253E-23	234478400	DNSVHWERPQKPK	Stripped Sequence	TRUE	2	DNSVHWERPQKPK	62	3	FALSE	3	_DNSVHWERPQKPK_	_DNSVHWERPQKPK_	540.9462280273438	540.9469134088572	783610044	6023110
CON	CON1	P01023	59.2527	0.901485	3.292712622928742E-25	1.0321039749532253E-23	234478400	SLFTDLEAENDVLHCVAFAVPK	Stripped Sequence	TRUE	0	SLFTDLEAENDVLHCVAFAVPK	63	2	FALSE	3	_SLFTDLEAENDVLHC[+57]VAFAVPK_	_SLFTDLEAENDVLHC[Carbamidomethyl (C)]VAFAVPK_	825.7456665039062	825.7478444613307	783653763	2.93409e+06
CON	CON1	P01023	59.2527	0.901485	3.292712622928742E-25	1.0321039749532253E-23	234478400	SLFTDLEAENDVLHCVAFAVPK	Stripped Sequence	TRUE	0	SLFTDLEAENDVLHCVAFAVPK	63	2	FALSE	4	_SLFTDLEAENDVLHC[+57]VAFAVPK_	_SLFTDLEAENDVLHC[Carbamidomethyl (C)]VAFAVPK_	619.5610961914062	619.5624993039565	783664258	12683.3662109375
CON	CON1	P01023	59.2527	0.901485	3.292712622928742E-25	1.0321039749532253E-23	234478400	AVDQSVLLMKPDAELSASSVYNLLPEK	Stripped Sequence	TRUE	1	AVDQSVLLMKPDAELSASSVYNLLPEK	64	4	FALSE	3	_AVDQSVLLMKPDAELSASSVYNLLPEK_	_AVDQSVLLMKPDAELSASSVYNLLPEK_	973.1790771484375	973.1811166988246	783590887	46595112
CON	CON1	P01023	59.2527	0.901485	3.292712622928742E-25	1.0321039749532253E-23	234478400	AVDQSVLLMKPDAELSASSVYNLLPEK	Stripped Sequence	TRUE	1	AVDQSVLLMKPDAELSASSVYNLLPEK	64	4	FALSE	4	_AVDQSVLLMKPDAELSASSVYNLLPEK_	_AVDQSVLLMKPDAELSASSVYNLLPEK_	730.1361083984375	730.1377989702041	783590905	3.7144e+06
CON	CON1	P01023	59.2527	0.901485	3.292712622928742E-25	1.0321039749532253E-23	234478400	AVDQSVLLMKPDAELSASSVYNLLPEK	Stripped Sequence	TRUE	1	AVDQSVLLMKPDAELSASSVYNLLPEK	64	4	FALSE	3	_AVDQSVLLM[+16]KPDAELSASSVYNLLPEK_	_AVDQSVLLM[Oxidation (M)]KPDAELSASSVYNLLPEK_	978.511	978.5126055905355	783590913	1.49111e+06
CON	CON1	P01023	59.2527	0.901485	3.292712622928742E-25	1.0321039749532253E-23	234478400	AVDQSVLLMKPDAELSASSVYNLLPEK	Stripped Sequence	TRUE	1	AVDQSVLLMKPDAELSASSVYNLLPEK	64	4	FALSE	4	_AVDQSVLLM[+16]KPDAELSASSVYNLLPEK_	_AVDQSVLLM[Oxidation (M)]KPDAELSASSVYNLLPEK_	734.1348876953125	734.1364079360628	783584700	189543
CON	CON1	P01023	59.2527	0.901485	3.292712622928742E-25	1.0321039749532253E-23	234478400	LSFYYLIMAK	Stripped Sequence	TRUE	0	LSFYYLIMAK	65	1	FALSE	2	_LSFYYLIM[+16]AK_	_LSFYYLIM[Oxidation (M)]AK_	632.836	632.8372934225908	783670626	410222
CON	CON1	P01023	59.2527	0.901485	3.292712622928742E-25	1.0321039749532253E-23	234478400	SPCYGYQWVSEEHEEAHHTAYLVFSPSK	Stripped Sequence	TRUE	0	SPCYGYQWVSEEHEEAHHTAYLVFSPSK	66	3	FALSE	4	_SPC[+57]YGYQWVSEEHEEAHHTAYLVFSPSK_	_SPC[Carbamidomethyl (C)]YGYQWVSEEHEEAHHTAYLVFSPSK_	835.3766479492188	835.3785448109311	783631104	3979388
CON	CON1	P01023	59.2527	0.901485	3.292712622928742E-25	1.0321039749532253E-23	234478400	SPCYGYQWVSEEHEEAHHTAYLVFSPSK	Stripped Sequence	TRUE	0	SPCYGYQWVSEEHEEAHHTAYLVFSPSK	66	3	FALSE	5	_SPC[+57]YGYQWVSEEHEEAHHTAYLVFSPSK_	_SPC[Carbamidomethyl (C)]YGYQWVSEEHEEAHHTAYLVFSPSK_	668.5027465820312	668.5039080550483	783641905	2752155
CON	CON1	P01023	59.2527	0.901485	3.292712622928742E-25	1.0321039749532253E-23	234478400	SPCYGYQWVSEEHEEAHHTAYLVFSPSK	Stripped Sequence	TRUE	0	SPCYGYQWVSEEHEEAHHTAYLVFSPSK	66	3	FALSE	3	_SPC[+57]YGYQWVSEEHEEAHHTAYLVFSPSK_	_SPC[Carbamidomethyl (C)]YGYQWVSEEHEEAHHTAYLVFSPSK_	1113.499755859375	1113.5018131355964	783631112	821073
CON	CON1	P01023	59.2527	0.901485	3.292712622928742E-25	1.0321039749532253E-23	234478400	FQVDNNNRLLLQQVSLPELPGEYSMK	Stripped Sequence	TRUE	1	FQVDNNNRLLLQQVSLPELPGEYSMK	67	1	FALSE	3	_FQVDNNNRLLLQQVSLPELPGEYSMK_	_FQVDNNNRLLLQQVSLPELPGEYSMK_	1011.5218505859375	1011.5239369922181	783644588	146244624
CON	CON1	P01023	59.2527	0.901485	3.292712622928742E-25	1.0321039749532253E-23	234478400	YDVENCLANKVDLSFSPSQSLPASHAHLR	Stripped Sequence	TRUE	1	YDVENCLANKVDLSFSPSQSLPASHAHLR	68	3	FALSE	4	_YDVENC[+57]LANKVDLSFSPSQSLPASHAHLR_	_YDVENC[Carbamidomethyl (C)]LANKVDLSFSPSQSLPASHAHLR_	814.6517333984375	814.6534257072933	783601787	1.95987e+06
CON	CON1	P01023	59.2527	0.901485	3.292712622928742E-25	1.0321039749532253E-23	234478400	YDVENCLANKVDLSFSPSQSLPASHAHLR	Stripped Sequence	TRUE	1	YDVENCLANKVDLSFSPSQSLPASHAHLR	68	3	FALSE	3	_YDVENC[+57]LANKVDLSFSPSQSLPASHAHLR_	_YDVENC[Carbamidomethyl (C)]LANKVDLSFSPSQSLPASHAHLR_	1085.8665771484375	1085.8687170780404	783601795	169223
CON	CON1	P01023	59.2527	0.901485	3.292712622928742E-25	1.0321039749532253E-23	234478400	YDVENCLANKVDLSFSPSQSLPASHAHLR	Stripped Sequence	TRUE	1	YDVENCLANKVDLSFSPSQSLPASHAHLR	68	3	FALSE	5	_YDVENC[+57]LANKVDLSFSPSQSLPASHAHLR_	_YDVENC[Carbamidomethyl (C)]LANKVDLSFSPSQSLPASHAHLR_	651.923	651.9240192887992	783601803	908515
CON	CON1	P01023	59.2527	0.901485	3.292712622928742E-25	1.0321039749532253E-23	234478400	VTAAPQSVCALR	Stripped Sequence	TRUE	0	VTAAPQSVCALR	69	1	FALSE	2	_VTAAPQSVC[+57]ALR_	_VTAAPQSVC[Carbamidomethyl (C)]ALR_	636.840087890625	636.8415540544331	783578817	292166592
CON	CON1	P01023	59.2527	0.901485	3.292712622928742E-25	1.0321039749532253E-23	234478400	VTAAPQSVCALR	Stripped Sequence	TRUE	0	VTAAPQSVCALR	69	1	FALSE	3	_VTAAPQSVC[+57]ALR_	_VTAAPQSVC[Carbamidomethyl (C)]ALR_	424.89581298828125	424.8964846415455	783578833	34998.6
CON	CON1	P01023	59.2527	0.901485	3.292712622928742E-25	1.0321039749532253E-23	234478400	DMYSFLEDMGLK	Stripped Sequence	TRUE	0	DMYSFLEDMGLK	70	4	FALSE	2	_DMYSFLEDMGLK_	_DMYSFLEDMGLK_	724.825439453125	724.8275719597057	783651173	18012336
CON	CON1	P01023	59.2527	0.901485	3.292712622928742E-25	1.0321039749532253E-23	234478400	DMYSFLEDMGLK	Stripped Sequence	TRUE	0	DMYSFLEDMGLK	70	4	FALSE	2	_DM[+16]YSFLEDMGLK_	_DM[Oxidation (M)]YSFLEDMGLK_	732.8228759765625	732.8245752399375	783651181	3.95465e+06
CON	CON1	P01023	59.2527	0.901485	3.292712622928742E-25	1.0321039749532253E-23	234478400	DMYSFLEDMGLK	Stripped Sequence	TRUE	0	DMYSFLEDMGLK	70	4	FALSE	2	_DMYSFLEDM[+16]GLK_	_DMYSFLEDM[Oxidation (M)]GLK_	732.8228759765625	732.824382063653	783651189	4.39285e+06
CON	CON1	P01023	59.2527	0.901485	3.292712622928742E-25	1.0321039749532253E-23	234478400	DMYSFLEDMGLK	Stripped Sequence	TRUE	0	DMYSFLEDMGLK	70	4	FALSE	3	_DMYSFLEDMGLK_	_DMYSFLEDMGLK_	483.553	483.5540654405449	783651205	34979.8
CON	CON1	P01023	59.2527	0.901485	3.292712622928742E-25	1.0321039749532253E-23	234478400	SSSNEEVMFLTVQVK	Stripped Sequence	TRUE	0	SSSNEEVMFLTVQVK	71	3	FALSE	2	_SSSNEEVMFLTVQVK_	_SSSNEEVMFLTVQVK_	849.4243774414062	849.4263099586743	783610196	17224098
CON	CON1	P01023	59.2527	0.901485	3.292712622928742E-25	1.0321039749532253E-23	234478400	SSSNEEVMFLTVQVK	Stripped Sequence	TRUE	0	SSSNEEVMFLTVQVK	71	3	FALSE	2	_SSSNEEVM[+16]FLTVQVK_	_SSSNEEVM[Oxidation (M)]FLTVQVK_	857.4218139648438	857.4235376690434	783594739	1.4271e+06
CON	CON1	P01023	59.2527	0.901485	3.292712622928742E-25	1.0321039749532253E-23	234478400	SSSNEEVMFLTVQVK	Stripped Sequence	TRUE	0	SSSNEEVMFLTVQVK	71	3	FALSE	3	_SSSNEEVMFLTVQVK_	_SSSNEEVMFLTVQVK_	566.61865234375	566.6197802802793	783610188	643949
CON	CON1	P01023	59.2527	0.901485	3.292712622928742E-25	1.0321039749532253E-23	234478400	SSSNEEVMFLTVQVK	Stripped Sequence	TRUE	0	SSSNEEVMFLTVQVK	71	3	FALSE	3	_SSSNEEVM[+16]FLTVQVK_	_SSSNEEVM[Oxidation (M)]FLTVQVK_	571.9503173828125	571.9512820757503	783610204	38239.9
CON	CON1	P01023	59.2527	0.901485	3.292712622928742E-25	1.0321039749532253E-23	234478400	LVHVEEPHTETVRK	Stripped Sequence	TRUE	1	LVHVEEPHTETVRK	72	2	FALSE	2	_LVHVEEPHTETVRK_	_LVHVEEPHTETVRK_	837.4520874023438	837.4537174331432	783567883	19877.3
CON	CON1	P01023	59.2527	0.901485	3.292712622928742E-25	1.0321039749532253E-23	234478400	LVHVEEPHTETVRK	Stripped Sequence	TRUE	1	LVHVEEPHTETVRK	72	2	FALSE	3	_LVHVEEPHTETVRK_	_LVHVEEPHTETVRK_	558.6371459960938	558.6378401162463	783567891	173685
CON	CON1	P01023	59.2527	0.901485	3.292712622928742E-25	1.0321039749532253E-23	234478400	LVHVEEPHTETVRK	Stripped Sequence	TRUE	1	LVHVEEPHTETVRK	72	2	FALSE	4	_LVHVEEPHTETVRK_	_LVHVEEPHTETVRK_	419.2297058105469	419.2298653228226	783663354	42203.5
CON	CON1	P01023	59.2527	0.901485	3.292712622928742E-25	1.0321039749532253E-23	234478400	DTVIKPLLVEPEGLEKETTFNSLLCPSGGEVSEELSLK	Stripped Sequence	TRUE	2	DTVIKPLLVEPEGLEKETTFNSLLCPSGGEVSEELSLK	73	1	FALSE	4	_DTVIKPLLVEPEGLEKETTFNSLLC[+57]PSGGEVSEELSLK_	_DTVIKPLLVEPEGLEKETTFNSLLC[Carbamidomethyl (C)]PSGGEVSEELSLK_	1040.290771484375	1040.2931992543888	783641937	113868
CON	CON1	P01023	59.2527	0.901485	3.292712622928742E-25	1.0321039749532253E-23	234478400	DTVIKPLLVEPEGLEKETTFNSLLCPSGGEVSEELSLK	Stripped Sequence	TRUE	2	DTVIKPLLVEPEGLEKETTFNSLLCPSGGEVSEELSLK	73	1	FALSE	5	_DTVIKPLLVEPEGLEKETTFNSLLC[+57]PSGGEVSEELSLK_	_DTVIKPLLVEPEGLEKETTFNSLLC[Carbamidomethyl (C)]PSGGEVSEELSLK_	832.43408203125	832.4362236581052	783641945	21464.447265625
CON	CON1	P01023	59.2527	0.901485	3.292712622928742E-25	1.0321039749532253E-23	234478400	ETTFNSLLCPSGGEVSEELSLKLPPNVVEESAR	Stripped Sequence	TRUE	1	ETTFNSLLCPSGGEVSEELSLKLPPNVVEESAR	74	1	FALSE	3	_ETTFNSLLC[+57]PSGGEVSEELSLKLPPNVVEESAR_	_ETTFNSLLC[Carbamidomethyl (C)]PSGGEVSEELSLKLPPNVVEESAR_	1196.929443359375	1196.9320463365013	783660040	91442.3
CON	CON1	P01023	59.2527	0.901485	3.292712622928742E-25	1.0321039749532253E-23	234478400	TKVFQLK	Stripped Sequence	TRUE	1	TKVFQLK	75	1	FALSE	2	_TKVFQLK_	_TKVFQLK_	432.2710876464844	432.27177631803835	783622272	319905
CON	CON1	P01023	59.2527	0.901485	3.292712622928742E-25	1.0321039749532253E-23	234478400	SGGRTEHPFTVEEFVLPK	Stripped Sequence	TRUE	1	SGGRTEHPFTVEEFVLPK	76	1	FALSE	4	_SGGRTEHPFTVEEFVLPK_	_SGGRTEHPFTVEEFVLPK_	508.2640075683594	508.26479250734275	783659141	63656.8
CON	CON1	P01023	59.2527	0.901485	3.292712622928742E-25	1.0321039749532253E-23	234478400	SGGRTEHPFTVEEFVLPK	Stripped Sequence	TRUE	1	SGGRTEHPFTVEEFVLPK	76	1	FALSE	3	_SGGRTEHPFTVEEFVLPK_	_SGGRTEHPFTVEEFVLPK_	677.3495483398438	677.3507237092836	783659149	21522.1
CON	CON1	P01023	59.2527	0.901485	3.292712622928742E-25	1.0321039749532253E-23	234478400	GHFSISIPVKSDIAPVAR	Stripped Sequence	TRUE	1	GHFSISIPVKSDIAPVAR	77	2	FALSE	4	_GHFSISIPVKSDIAPVAR_	_GHFSISIPVKSDIAPVAR_	474.2690734863281	474.2698832060553	783589760	80163.2
CON	CON1	P01023	59.2527	0.901485	3.292712622928742E-25	1.0321039749532253E-23	234478400	GHFSISIPVKSDIAPVAR	Stripped Sequence	TRUE	1	GHFSISIPVKSDIAPVAR	77	2	FALSE	3	_GHFSISIPVKSDIAPVAR_	_GHFSISIPVKSDIAPVAR_	632.0230102539062	632.0243841364546	783589776	19870.267578125
CON	CON1	P01023	59.2527	0.901485	3.292712622928742E-25	1.0321039749532253E-23	234478400	GHFSISIPVKSDIAPVAR	Stripped Sequence	TRUE	1	GHFSISIPVKSDIAPVAR	77	2	FALSE	2	_GHFSISIPVKSDIAPVAR_	_GHFSISIPVKSDIAPVAR_	947.5308837890625	947.5329500500947	783589768	19704.8
CON	CON1	P01023	59.2527	0.901485	3.292712622928742E-25	1.0321039749532253E-23	234478400	SFVHLEPMSHELPCGHTQTVQAHYILNGGTLLGLK	Stripped Sequence	TRUE	0	SFVHLEPMSHELPCGHTQTVQAHYILNGGTLLGLK	78	2	FALSE	4	_SFVHLEPMSHELPC[+57]GHTQTVQAHYILNGGTLLGLK_	_SFVHLEPMSHELPC[Carbamidomethyl (C)]GHTQTVQAHYILNGGTLLGLK_	971.9948120117188	971.9967447721774	783642730	523004
CON	CON1	P01023	59.2527	0.901485	3.292712622928742E-25	1.0321039749532253E-23	234478400	SFVHLEPMSHELPCGHTQTVQAHYILNGGTLLGLK	Stripped Sequence	TRUE	0	SFVHLEPMSHELPCGHTQTVQAHYILNGGTLLGLK	78	2	FALSE	6	_SFVHLEPMSHELPC[+57]GHTQTVQAHYILNGGTLLGLK_	_SFVHLEPMSHELPC[Carbamidomethyl (C)]GHTQTVQAHYILNGGTLLGLK_	648.3323364257812	648.3336455931844	783642738	388610
CON	CON1	P01023	59.2527	0.901485	3.292712622928742E-25	1.0321039749532253E-23	234478400	SFVHLEPMSHELPCGHTQTVQAHYILNGGTLLGLK	Stripped Sequence	TRUE	0	SFVHLEPMSHELPCGHTQTVQAHYILNGGTLLGLK	78	2	FALSE	5	_SFVHLEPMSHELPC[+57]GHTQTVQAHYILNGGTLLGLK_	_SFVHLEPMSHELPC[Carbamidomethyl (C)]GHTQTVQAHYILNGGTLLGLK_	777.7973022460938	777.7990478831972	783573847	52411.5
CON	CON1	P01023	59.2527	0.901485	3.292712622928742E-25	1.0321039749532253E-23	234478400	IAQWQSFQLEGGLKQFSFPLSSEPFQGSYK	Stripped Sequence	TRUE	1	IAQWQSFQLEGGLKQFSFPLSSEPFQGSYK	79	1	FALSE	3	_IAQWQSFQLEGGLKQFSFPLSSEPFQGSYK_	_IAQWQSFQLEGGLKQFSFPLSSEPFQGSYK_	1145.5733642578125	1145.5755980021695	783637106	51813.6
CON	CON1	P01023	59.2527	0.901485	3.292712622928742E-25	1.0321039749532253E-23	234478400	AYIFIDEAHITQALIWLSQR	Stripped Sequence	TRUE	0	AYIFIDEAHITQALIWLSQR	80	0	FALSE	3	_AYIFIDEAHITQALIWLSQR_	_AYIFIDEAHITQALIWLSQR_	796.7618408203125	796.7646180158421	783623173	17300.408203125
CON	CON1	P01023	59.2527	0.901485	3.292712622928742E-25	1.0321039749532253E-23	234478400	HNVYINGITYTPVSSTNEKDMYSFLEDMGLK	Stripped Sequence	TRUE	1	HNVYINGITYTPVSSTNEKDMYSFLEDMGLK	81	0	FALSE	4	_HNVYINGITYTPVSSTNEKDM[+16]YSFLEDMGLK_	_HNVYINGITYTPVSSTNEKDM[Oxidation (M)]YSFLEDMGLK_	896.4246215820312	896.4266028497318	783598321	18347.3
CON	CON1	P01023	59.2527	0.901485	3.292712622928742E-25	1.0321039749532253E-23	234478400	HNVYINGITYTPVSSTNEKDMYSFLEDMGLK	Stripped Sequence	TRUE	1	HNVYINGITYTPVSSTNEKDMYSFLEDMGLK	81	0	FALSE	4	_HNVYINGITYTPVSSTNEKDMYSFLEDMGLK_	_HNVYINGITYTPVSSTNEKDMYSFLEDMGLK_	892.4259033203125	892.4279059509346	783649556	53258.7
CON	CON1	P01023	59.2527	0.901485	3.292712622928742E-25	1.0321039749532253E-23	234478400	QQNAQGGFSSTQDTVVALHALSKYGAATFTR	Stripped Sequence	TRUE	1	QQNAQGGFSSTQDTVVALHALSKYGAATFTR	82	1	FALSE	4	_QQNAQGGFSSTQDTVVALHALSKYGAATFTR_	_QQNAQGGFSSTQDTVVALHALSKYGAATFTR_	814.41	814.4120280613986	783636512	34322
CON	CON1	P01023	59.2527	0.901485	3.292712622928742E-25	1.0321039749532253E-23	234478400	DRSPCYGYQWVSEEHEEAHHTAYLVFSPSK	Stripped Sequence	TRUE	1	DRSPCYGYQWVSEEHEEAHHTAYLVFSPSK	83	0	FALSE	4	_DRSPC[+57]YGYQWVSEEHEEAHHTAYLVFSPSK_	_DRSPC[Carbamidomethyl (C)]YGYQWVSEEHEEAHHTAYLVFSPSK_	903.1586303710938	903.1603251295818	783644230	40556.5
CON	CON1	P01023	59.2527	0.901485	3.292712622928742E-25	1.0321039749532253E-23	234478400	DRSPCYGYQWVSEEHEEAHHTAYLVFSPSK	Stripped Sequence	TRUE	1	DRSPCYGYQWVSEEHEEAHHTAYLVFSPSK	83	0	FALSE	5	_DRSPC[+57]YGYQWVSEEHEEAHHTAYLVFSPSK_	_DRSPC[Carbamidomethyl (C)]YGYQWVSEEHEEAHHTAYLVFSPSK_	722.7283935546875	722.7298216961481	783631160	20694.2
CON	CON1	P01023	59.2527	0.901485	3.292712622928742E-25	1.0321039749532253E-23	234478400	DLKPAIVKVYDYYETDEFAIAEYNAPCSK	Stripped Sequence	TRUE	2	DLKPAIVKVYDYYETDEFAIAEYNAPCSK	84	1	FALSE	4	_DLKPAIVKVYDYYETDEFAIAEYNAPC[+57]SK_	_DLKPAIVKVYDYYETDEFAIAEYNAPC[Carbamidomethyl (C)]SK_	853.9127807617188	853.9147320883582	783627267	602622
CON	CON1	P01023	59.2527	0.901485	3.292712622928742E-25	1.0321039749532253E-23	234478400	TGTHGLLVKQEDMK	Stripped Sequence	TRUE	1	TGTHGLLVKQEDMK	85	0	FALSE	3	_TGTHGLLVKQEDMK_	_TGTHGLLVKQEDMK_	519.6082153320312	519.6091691569775	783672459	22093.806640625
CON	CON1	P01023	59.2527	0.901485	3.292712622928742E-25	1.0321039749532253E-23	234478400	LLIYAVLPTGDVIGDSAKYDVENCLANK	Stripped Sequence	TRUE	1	LLIYAVLPTGDVIGDSAKYDVENCLANK	86	0	FALSE	3	_LLIYAVLPTGDVIGDSAKYDVENC[+57]LANK_	_LLIYAVLPTGDVIGDSAKYDVENC[Carbamidomethyl (C)]LANK_	1017.8617553710938	1017.8638122727026	783627410	52851.2
CON	CON1	P01023	59.2527	0.901485	3.292712622928742E-25	1.0321039749532253E-23	234478400	PDAELSASSVYNLLPEK	Stripped Sequence	TRUE	0	PDAELSASSVYNLLPEK	87	0	FALSE	2	_PDAELSASSVYNLLPEK_	_PDAELSASSVYNLLPEK_	916.9674682617188	916.9694338154345	783620374	16427.3
CON	CON1	P01023	59.2527	0.901485	3.292712622928742E-25	1.0321039749532253E-23	234478400	TAQEGDHGSHVYTKALLAYAFALAGNQDKR	Stripped Sequence	TRUE	2	TAQEGDHGSHVYTKALLAYAFALAGNQDKR	88	1	FALSE	5	_TAQEGDHGSHVYTKALLAYAFALAGNQDKR_	_TAQEGDHGSHVYTKALLAYAFALAGNQDKR_	647.3284912109375	647.329795127068	783625397	151811
CON	CON1	P01023	59.2527	0.901485	3.292712622928742E-25	1.0321039749532253E-23	234478400	AVDQSVLLMK	Stripped Sequence	FALSE	0	AVDQSVLLMK	89	1	FALSE	2	_AVDQSVLLMK_	_AVDQSVLLMK_	552.3101196289062	552.3111687661021	783655675	88095.8
CON	CON1	P01023	59.2527	0.901485	3.292712622928742E-25	1.0321039749532253E-23	234478400	QLNYKHYDGSYSTFGER	Stripped Sequence	TRUE	1	QLNYKHYDGSYSTFGER	90	0	FALSE	3	_QLNYKHYDGSYSTFGER_	_QLNYKHYDGSYSTFGER_	688.9851684570312	688.9866602759299	783637653	33916.1
CON	CON1	P01023	59.2527	0.901485	3.292712622928742E-25	1.0321039749532253E-23	234478400	KDNSVHWER	Stripped Sequence	TRUE	1	KDNSVHWER	91	1	FALSE	2	_KDNSVHWER_	_KDNSVHWER_	585.786	585.7867933196221	783643162	89736.5
CON	CON1	P01023	59.2527	0.901485	3.292712622928742E-25	1.0321039749532253E-23	234478400	TAQEGDHGSHVYTKALLAYAFALAGNQDK	Stripped Sequence	TRUE	1	TAQEGDHGSHVYTKALLAYAFALAGNQDK	92	0	FALSE	4	_TAQEGDHGSHVYTKALLAYAFALAGNQDK_	_TAQEGDHGSHVYTKALLAYAFALAGNQDK_	769.883544921875	769.885348278216	783593388	22717.8
CON	CON1	P01023	59.2527	0.901485	3.292712622928742E-25	1.0321039749532253E-23	234478400	NEDSLVFVQTDKSIYKPGQTVK	Stripped Sequence	TRUE	2	NEDSLVFVQTDKSIYKPGQTVK	93	0	FALSE	4	_NEDSLVFVQTDKSIYKPGQTVK_	_NEDSLVFVQTDKSIYKPGQTVK_	624.8299560546875	624.8312169800207	783655383	29557.611328125
CON	CON1	P01023	59.2527	0.901485	3.292712622928742E-25	1.0321039749532253E-23	234478400	LVDGKGVPIPNK	Stripped Sequence	TRUE	1	LVDGKGVPIPNK	94	0	FALSE	2	_LVDGKGVPIPNK_	_LVDGKGVPIPNK_	618.869	618.8704412958606	783614922	20517.587890625
CON	CON1	P01024	57.8776	0.902468	1.8584757134555874E-23	6.576078789213855E-24	82469704	ILLQGTPVAQMTEDAVDAER	Stripped Sequence	TRUE	0	ILLQGTPVAQMTEDAVDAER	1	4	TRUE	2	_ILLQGTPVAQMTEDAVDAER_	_ILLQGTPVAQMTEDAVDAER_	1079.04638671875	1079.0486122819766	783580088	102293168
CON	CON1	P01024	57.8776	0.902468	1.8584757134555874E-23	6.576078789213855E-24	82469704	ILLQGTPVAQMTEDAVDAER	Stripped Sequence	TRUE	0	ILLQGTPVAQMTEDAVDAER	1	4	TRUE	3	_ILLQGTPVAQMTEDAVDAER_	_ILLQGTPVAQMTEDAVDAER_	719.7000732421875	719.7015852223925	783580096	90404784
CON	CON1	P01024	57.8776	0.902468	1.8584757134555874E-23	6.576078789213855E-24	82469704	ILLQGTPVAQMTEDAVDAER	Stripped Sequence	TRUE	0	ILLQGTPVAQMTEDAVDAER	1	4	TRUE	2	_ILLQGTPVAQM[+16]TEDAVDAER_	_ILLQGTPVAQM[Oxidation (M)]TEDAVDAER_	1087.0439453125	1087.046123201591	783580112	4.38105e+06
CON	CON1	P01024	57.8776	0.902468	1.8584757134555874E-23	6.576078789213855E-24	82469704	ILLQGTPVAQMTEDAVDAER	Stripped Sequence	TRUE	0	ILLQGTPVAQMTEDAVDAER	1	4	TRUE	3	_ILLQGTPVAQM[+16]TEDAVDAER_	_ILLQGTPVAQM[Oxidation (M)]TEDAVDAER_	725.0316772460938	725.033153387502	783580104	4.14324e+06
CON	CON1	P01024	57.8776	0.902468	1.8584757134555874E-23	6.576078789213855E-24	82469704	SSLSVPYVIVPLK	Stripped Sequence	TRUE	0	SSLSVPYVIVPLK	2	2	TRUE	2	_SSLSVPYVIVPLK_	_SSLSVPYVIVPLK_	701.4212036132812	701.4227860727726	783609572	176595744
CON	CON1	P01024	57.8776	0.902468	1.8584757134555874E-23	6.576078789213855E-24	82469704	SSLSVPYVIVPLK	Stripped Sequence	TRUE	0	SSLSVPYVIVPLK	2	2	TRUE	3	_SSLSVPYVIVPLK_	_SSLSVPYVIVPLK_	467.9499206542969	467.95067353479317	783619577	560426
CON	CON1	P01024	57.8776	0.902468	1.8584757134555874E-23	6.576078789213855E-24	82469704	VPVAVQGEDTVQSLTQGDGVAK	Stripped Sequence	TRUE	0	VPVAVQGEDTVQSLTQGDGVAK	3	2	TRUE	3	_VPVAVQGEDTVQSLTQGDGVAK_	_VPVAVQGEDTVQSLTQGDGVAK_	733.3814697265625	733.3829220288999	783580168	104770224
CON	CON1	P01024	57.8776	0.902468	1.8584757134555874E-23	6.576078789213855E-24	82469704	VPVAVQGEDTVQSLTQGDGVAK	Stripped Sequence	TRUE	0	VPVAVQGEDTVQSLTQGDGVAK	3	2	TRUE	2	_VPVAVQGEDTVQSLTQGDGVAK_	_VPVAVQGEDTVQSLTQGDGVAK_	1099.568603515625	1099.5707004413257	783580176	81505808
CON	CON1	P01024	57.8776	0.902468	1.8584757134555874E-23	6.576078789213855E-24	82469704	EGVQKEDIPPADLSDQVPDTESETR	Stripped Sequence	TRUE	1	EGVQKEDIPPADLSDQVPDTESETR	4	1	FALSE	3	_EGVQKEDIPPADLSDQVPDTESETR_	_EGVQKEDIPPADLSDQVPDTESETR_	919.1016845703125	919.1036046800535	783575680	178508064
CON	CON1	P01024	57.8776	0.902468	1.8584757134555874E-23	6.576078789213855E-24	82469704	DFDFVPPVVR	Stripped Sequence	TRUE	0	DFDFVPPVVR	5	2	FALSE	2	_DFDFVPPVVR_	_DFDFVPPVVR_	595.8138427734375	595.8150037235313	783628801	133663952
CON	CON1	P01024	57.8776	0.902468	1.8584757134555874E-23	6.576078789213855E-24	82469704	DFDFVPPVVR	Stripped Sequence	TRUE	0	DFDFVPPVVR	5	2	FALSE	1	_DFDFVPPVVR_	_DFDFVPPVVR_	1190.6204833984375	1190.6229202309983	783628816	1.71078e+06
CON	CON1	P01024	57.8776	0.902468	1.8584757134555874E-23	6.576078789213855E-24	82469704	IPIEDGSGEVVLSR	Stripped Sequence	TRUE	0	IPIEDGSGEVVLSR	6	2	FALSE	2	_IPIEDGSGEVVLSR_	_IPIEDGSGEVVLSR_	735.894	735.8951484824636	783651236	160348080
CON	CON1	P01024	57.8776	0.902468	1.8584757134555874E-23	6.576078789213855E-24	82469704	IPIEDGSGEVVLSR	Stripped Sequence	TRUE	0	IPIEDGSGEVVLSR	6	2	FALSE	3	_IPIEDGSGEVVLSR_	_IPIEDGSGEVVLSR_	490.93145751953125	490.9322570369248	783651244	1.94158e+06
CON	CON1	P01024	57.8776	0.902468	1.8584757134555874E-23	6.576078789213855E-24	82469704	LPYSVVR	Stripped Sequence	TRUE	0	LPYSVVR	7	1	FALSE	2	_LPYSVVR_	_LPYSVVR_	417.24761962890625	417.24825396992316	783618713	143032512
CON	CON1	P01024	57.8776	0.902468	1.8584757134555874E-23	6.576078789213855E-24	82469704	VLLDGVQNPR	Stripped Sequence	TRUE	0	VLLDGVQNPR	8	1	FALSE	2	_VLLDGVQNPR_	_VLLDGVQNPR_	555.8169555664062	555.8180632523778	783639053	153121360
CON	CON1	P01024	57.8776	0.902468	1.8584757134555874E-23	6.576078789213855E-24	82469704	SGSDEVQVGQQR	Stripped Sequence	TRUE	0	SGSDEVQVGQQR	9	1	FALSE	2	_SGSDEVQVGQQR_	_SGSDEVQVGQQR_	645.3076782226562	645.3088151900499	783575264	159478848
CON	CON1	P01024	57.8776	0.902468	1.8584757134555874E-23	6.576078789213855E-24	82469704	DICEEQVNSLPGSITK	Stripped Sequence	TRUE	0	DICEEQVNSLPGSITK	10	2	FALSE	2	_DIC[+57]EEQVNSLPGSITK_	_DIC[Carbamidomethyl (C)]EEQVNSLPGSITK_	895.4354858398438	895.4373243289187	783655087	124929584
CON	CON1	P01024	57.8776	0.902468	1.8584757134555874E-23	6.576078789213855E-24	82469704	DICEEQVNSLPGSITK	Stripped Sequence	TRUE	0	DICEEQVNSLPGSITK	10	2	FALSE	3	_DIC[+57]EEQVNSLPGSITK_	_DIC[Carbamidomethyl (C)]EEQVNSLPGSITK_	597.292724609375	597.293850016964	783663562	2.14968e+06
CON	CON1	P01024	57.8776	0.902468	1.8584757134555874E-23	6.576078789213855E-24	82469704	AGDFLEANYMNLQR	Stripped Sequence	TRUE	0	AGDFLEANYMNLQR	11	4	FALSE	2	_AGDFLEANYMNLQR_	_AGDFLEANYMNLQR_	821.3881225585938	821.3901181300931	783629731	111341792
CON	CON1	P01024	57.8776	0.902468	1.8584757134555874E-23	6.576078789213855E-24	82469704	AGDFLEANYMNLQR	Stripped Sequence	TRUE	0	AGDFLEANYMNLQR	11	4	FALSE	2	_AGDFLEANYM[+16]NLQR_	_AGDFLEANYM[Oxidation (M)]NLQR_	829.3855590820312	829.387530523678	783640233	4431559
CON	CON1	P01024	57.8776	0.902468	1.8584757134555874E-23	6.576078789213855E-24	82469704	AGDFLEANYMNLQR	Stripped Sequence	TRUE	0	AGDFLEANYMNLQR	11	4	FALSE	3	_AGDFLEANYMNLQR_	_AGDFLEANYMNLQR_	547.9278564453125	547.9289102544475	783629723	2.10975e+06
CON	CON1	P01024	57.8776	0.902468	1.8584757134555874E-23	6.576078789213855E-24	82469704	AGDFLEANYMNLQR	Stripped Sequence	TRUE	0	AGDFLEANYMNLQR	11	4	FALSE	3	_AGDFLEANYM[+16]NLQR_	_AGDFLEANYM[Oxidation (M)]NLQR_	553.2594604492188	553.260381325834	783612000	120042
CON	CON1	P01024	57.8776	0.902468	1.8584757134555874E-23	6.576078789213855E-24	82469704	FISLGEACK	Stripped Sequence	TRUE	0	FISLGEACK	12	2	FALSE	2	_FISLGEAC[+57]K_	_FISLGEAC[Carbamidomethyl (C)]K_	512.76025390625	512.7612259915531	783578316	128778848
CON	CON1	P01024	57.8776	0.902468	1.8584757134555874E-23	6.576078789213855E-24	82469704	FISLGEACK	Stripped Sequence	TRUE	0	FISLGEACK	12	2	FALSE	1	_FISLGEAC[+57]K_	_FISLGEAC[Carbamidomethyl (C)]K_	1024.51318359375	1024.5153117881143	783578324	1.94485e+06
CON	CON1	P01024	57.8776	0.902468	1.8584757134555874E-23	6.576078789213855E-24	82469704	DSCVGSLVVK	Stripped Sequence	TRUE	0	DSCVGSLVVK	13	1	FALSE	2	_DSC[+57]VGSLVVK_	_DSC[Carbamidomethyl (C)]VGSLVVK_	532.2762451171875	532.2772005990499	783592292	101527400
CON	CON1	P01024	57.8776	0.902468	1.8584757134555874E-23	6.576078789213855E-24	82469704	SGIPIVTSPYQIHFTK	Stripped Sequence	TRUE	0	SGIPIVTSPYQIHFTK	14	2	FALSE	3	_SGIPIVTSPYQIHFTK_	_SGIPIVTSPYQIHFTK_	596.6611938476562	596.6622188751912	783591967	73505688
CON	CON1	P01024	57.8776	0.902468	1.8584757134555874E-23	6.576078789213855E-24	82469704	SGIPIVTSPYQIHFTK	Stripped Sequence	TRUE	0	SGIPIVTSPYQIHFTK	14	2	FALSE	2	_SGIPIVTSPYQIHFTK_	_SGIPIVTSPYQIHFTK_	894.4881591796875	894.489904250854	783600691	31720236
CON	CON1	P01024	57.8776	0.902468	1.8584757134555874E-23	6.576078789213855E-24	82469704	LVAYYTLIGASGQR	Stripped Sequence	TRUE	0	LVAYYTLIGASGQR	15	2	FALSE	2	_LVAYYTLIGASGQR_	_LVAYYTLIGASGQR_	756.4144897460938	756.416165940765	783654843	125005688
CON	CON1	P01024	57.8776	0.902468	1.8584757134555874E-23	6.576078789213855E-24	82469704	LVAYYTLIGASGQR	Stripped Sequence	TRUE	0	LVAYYTLIGASGQR	15	2	FALSE	3	_LVAYYTLIGASGQR_	_LVAYYTLIGASGQR_	504.612060546875	504.6128419599923	783662915	24711366
CON	CON1	P01024	57.8776	0.902468	1.8584757134555874E-23	6.576078789213855E-24	82469704	IWDVVEK	Stripped Sequence	TRUE	0	IWDVVEK	16	2	FALSE	2	_IWDVVEK_	_IWDVVEK_	444.7449035644531	444.74560586880085	783578113	98638536
CON	CON1	P01024	57.8776	0.902468	1.8584757134555874E-23	6.576078789213855E-24	82469704	IWDVVEK	Stripped Sequence	TRUE	0	IWDVVEK	16	2	FALSE	1	_IWDVVEK_	_IWDVVEK_	888.4825439453125	888.4845033403153	783578120	7.34544e+06
CON	CON1	P01024	57.8776	0.902468	1.8584757134555874E-23	6.576078789213855E-24	82469704	ISLPESLK	Stripped Sequence	TRUE	0	ISLPESLK	17	1	FALSE	2	_ISLPESLK_	_ISLPESLK_	443.7658386230469	443.76648978401823	783638672	97145096
CON	CON1	P01024	57.8776	0.902468	1.8584757134555874E-23	6.576078789213855E-24	82469704	LSINTHPSQKPLSITVR	Stripped Sequence	TRUE	1	LSINTHPSQKPLSITVR	18	3	FALSE	4	_LSINTHPSQKPLSITVR_	_LSINTHPSQKPLSITVR_	473.5244445800781	473.52522886210255	783663690	79920128
CON	CON1	P01024	57.8776	0.902468	1.8584757134555874E-23	6.576078789213855E-24	82469704	LSINTHPSQKPLSITVR	Stripped Sequence	TRUE	1	LSINTHPSQKPLSITVR	18	3	FALSE	3	_LSINTHPSQKPLSITVR_	_LSINTHPSQKPLSITVR_	631.0301513671875	631.031500244422	783652140	31572588
CON	CON1	P01024	57.8776	0.902468	1.8584757134555874E-23	6.576078789213855E-24	82469704	LSINTHPSQKPLSITVR	Stripped Sequence	TRUE	1	LSINTHPSQKPLSITVR	18	3	FALSE	2	_LSINTHPSQKPLSITVR_	_LSINTHPSQKPLSITVR_	946.0416259765625	946.0436710778578	783663698	4.67408e+06
CON	CON1	P01024	57.8776	0.902468	1.8584757134555874E-23	6.576078789213855E-24	82469704	VYAYYNLEESCTR	Stripped Sequence	TRUE	0	VYAYYNLEESCTR	19	2	FALSE	2	_VYAYYNLEESC[+57]TR_	_VYAYYNLEESC[Carbamidomethyl (C)]TR_	834.3721313476562	834.3741213049103	783589328	114020224
CON	CON1	P01024	57.8776	0.902468	1.8584757134555874E-23	6.576078789213855E-24	82469704	VYAYYNLEESCTR	Stripped Sequence	TRUE	0	VYAYYNLEESCTR	19	2	FALSE	3	_VYAYYNLEESC[+57]TR_	_VYAYYNLEESC[Carbamidomethyl (C)]TR_	556.5838623046875	556.5848711553824	783604739	1.68462e+06
CON	CON1	P01024	57.8776	0.902468	1.8584757134555874E-23	6.576078789213855E-24	82469704	ACEPGVDYVYK	Stripped Sequence	TRUE	0	ACEPGVDYVYK	20	1	FALSE	2	_AC[+57]EPGVDYVYK_	_AC[Carbamidomethyl (C)]EPGVDYVYK_	650.7975463867188	650.7988945353354	783647258	116851704
CON	CON1	P01024	57.8776	0.902468	1.8584757134555874E-23	6.576078789213855E-24	82469704	EYVLPSFEVIVEPTEK	Stripped Sequence	TRUE	0	EYVLPSFEVIVEPTEK	21	2	FALSE	2	_EYVLPSFEVIVEPTEK_	_EYVLPSFEVIVEPTEK_	939.9904174804688	939.9923098599977	783589736	115442928
CON	CON1	P01024	57.8776	0.902468	1.8584757134555874E-23	6.576078789213855E-24	82469704	EYVLPSFEVIVEPTEK	Stripped Sequence	TRUE	0	EYVLPSFEVIVEPTEK	21	2	FALSE	3	_EYVLPSFEVIVEPTEK_	_EYVLPSFEVIVEPTEK_	626.9960327148438	626.9971675232824	783604795	4213019
CON	CON1	P01024	57.8776	0.902468	1.8584757134555874E-23	6.576078789213855E-24	82469704	VTIKPAPETEK	Stripped Sequence	TRUE	1	VTIKPAPETEK	22	2	FALSE	3	_VTIKPAPETEK_	_VTIKPAPETEK_	404.8993225097656	404.8993080221746	783650790	60924096
CON	CON1	P01024	57.8776	0.902468	1.8584757134555874E-23	6.576078789213855E-24	82469704	VTIKPAPETEK	Stripped Sequence	TRUE	1	VTIKPAPETEK	22	2	FALSE	2	_VTIKPAPETEK_	_VTIKPAPETEK_	606.8453369140625	606.8460942773231	783650806	37699128
CON	CON1	P01024	57.8776	0.902468	1.8584757134555874E-23	6.576078789213855E-24	82469704	VHQYFNVELIQPGAVK	Stripped Sequence	TRUE	0	VHQYFNVELIQPGAVK	23	3	FALSE	3	_VHQYFNVELIQPGAVK_	_VHQYFNVELIQPGAVK_	614.66845703125	614.6695444854023	783651988	84306976
CON	CON1	P01024	57.8776	0.902468	1.8584757134555874E-23	6.576078789213855E-24	82469704	VHQYFNVELIQPGAVK	Stripped Sequence	TRUE	0	VHQYFNVELIQPGAVK	23	3	FALSE	2	_VHQYFNVELIQPGAVK_	_VHQYFNVELIQPGAVK_	921.4990844726562	921.5009158761321	783666452	17275922
CON	CON1	P01024	57.8776	0.902468	1.8584757134555874E-23	6.576078789213855E-24	82469704	VHQYFNVELIQPGAVK	Stripped Sequence	TRUE	0	VHQYFNVELIQPGAVK	23	3	FALSE	4	_VHQYFNVELIQPGAVK_	_VHQYFNVELIQPGAVK_	461.253173828125	461.25378062074657	783651996	4.53844e+06
CON	CON1	P01024	57.8776	0.902468	1.8584757134555874E-23	6.576078789213855E-24	82469704	TGLQEVEVK	Stripped Sequence	TRUE	0	TGLQEVEVK	24	1	FALSE	2	_TGLQEVEVK_	_TGLQEVEVK_	501.7769470214844	501.7778056885027	783638230	99459144
CON	CON1	P01024	57.8776	0.902468	1.8584757134555874E-23	6.576078789213855E-24	82469704	VVLVAVDK	Stripped Sequence	TRUE	0	VVLVAVDK	25	1	FALSE	2	_VVLVAVDK_	_VVLVAVDK_	421.77093505859375	421.77150144149175	783621621	96151520
CON	CON1	P01024	57.8776	0.902468	1.8584757134555874E-23	6.576078789213855E-24	82469704	IHWESASLLR	Stripped Sequence	TRUE	0	IHWESASLLR	26	2	FALSE	2	_IHWESASLLR_	_IHWESASLLR_	606.3302001953125	606.3313573615518	783609220	61924152
CON	CON1	P01024	57.8776	0.902468	1.8584757134555874E-23	6.576078789213855E-24	82469704	IHWESASLLR	Stripped Sequence	TRUE	0	IHWESASLLR	26	2	FALSE	3	_IHWESASLLR_	_IHWESASLLR_	404.555908203125	404.55629189459046	783594268	39621400
CON	CON1	P01024	57.8776	0.902468	1.8584757134555874E-23	6.576078789213855E-24	82469704	AYYENSPQQVFSTEFEVK	Stripped Sequence	TRUE	0	AYYENSPQQVFSTEFEVK	27	2	FALSE	2	_AYYENSPQQVFSTEFEVK_	_AYYENSPQQVFSTEFEVK_	1083.5048828125	1083.5071763233586	783610868	48303228
CON	CON1	P01024	57.8776	0.902468	1.8584757134555874E-23	6.576078789213855E-24	82469704	AYYENSPQQVFSTEFEVK	Stripped Sequence	TRUE	0	AYYENSPQQVFSTEFEVK	27	2	FALSE	3	_AYYENSPQQVFSTEFEVK_	_AYYENSPQQVFSTEFEVK_	722.67236328125	722.673950527001	783601219	15241346
CON	CON1	P01024	57.8776	0.902468	1.8584757134555874E-23	6.576078789213855E-24	82469704	VELLHNPAFCSLATTK	Stripped Sequence	TRUE	0	VELLHNPAFCSLATTK	28	2	FALSE	3	_VELLHNPAFC[+57]SLATTK_	_VELLHNPAFC[Carbamidomethyl (C)]SLATTK_	600.98193359375	600.982962462783	783640657	59290496
CON	CON1	P01024	57.8776	0.902468	1.8584757134555874E-23	6.576078789213855E-24	82469704	VELLHNPAFCSLATTK	Stripped Sequence	TRUE	0	VELLHNPAFCSLATTK	28	2	FALSE	2	_VELLHNPAFC[+57]SLATTK_	_VELLHNPAFC[Carbamidomethyl (C)]SLATTK_	900.9692993164062	900.9710108540604	783640665	25769544
CON	CON1	P01024	57.8776	0.902468	1.8584757134555874E-23	6.576078789213855E-24	82469704	SGQSEDRQPVPGQQMTLK	Stripped Sequence	TRUE	1	SGQSEDRQPVPGQQMTLK	29	4	FALSE	3	_SGQSEDRQPVPGQQMTLK_	_SGQSEDRQPVPGQQMTLK_	662.6618041992188	662.6630302739744	783579929	60056100
CON	CON1	P01024	57.8776	0.902468	1.8584757134555874E-23	6.576078789213855E-24	82469704	SGQSEDRQPVPGQQMTLK	Stripped Sequence	TRUE	1	SGQSEDRQPVPGQQMTLK	29	4	FALSE	2	_SGQSEDRQPVPGQQMTLK_	_SGQSEDRQPVPGQQMTLK_	993.4890747070312	993.4910759878177	783589904	9080854
CON	CON1	P01024	57.8776	0.902468	1.8584757134555874E-23	6.576078789213855E-24	82469704	SGQSEDRQPVPGQQMTLK	Stripped Sequence	TRUE	1	SGQSEDRQPVPGQQMTLK	29	4	FALSE	3	_SGQSEDRQPVPGQQM[+16]TLK_	_SGQSEDRQPVPGQQM[Oxidation (M)]TLK_	667.9934692382812	667.9946945390881	783589912	1.54002e+06
CON	CON1	P01024	57.8776	0.902468	1.8584757134555874E-23	6.576078789213855E-24	82469704	SGQSEDRQPVPGQQMTLK	Stripped Sequence	TRUE	1	SGQSEDRQPVPGQQMTLK	29	4	FALSE	2	_SGQSEDRQPVPGQQM[+16]TLK_	_SGQSEDRQPVPGQQM[Oxidation (M)]TLK_	1001.486572265625	1001.4885308415835	783655239	386637
CON	CON1	P01024	57.8776	0.902468	1.8584757134555874E-23	6.576078789213855E-24	82469704	ADIGCTPGSGK	Stripped Sequence	TRUE	0	ADIGCTPGSGK	30	2	FALSE	2	_ADIGC[+57]TPGSGK_	_ADIGC[Carbamidomethyl (C)]TPGSGK_	531.7478637695312	531.7484665962473	783628566	73709408
CON	CON1	P01024	57.8776	0.902468	1.8584757134555874E-23	6.576078789213855E-24	82469704	ADIGCTPGSGK	Stripped Sequence	TRUE	0	ADIGCTPGSGK	30	2	FALSE	1	_ADIGC[+57]TPGSGK_	_ADIGC[Carbamidomethyl (C)]TPGSGK_	1062.4884033203125	1062.490328425329	783628558	7.08033e+06
CON	CON1	P01024	57.8776	0.902468	1.8584757134555874E-23	6.576078789213855E-24	82469704	FYYIYNEK	Stripped Sequence	TRUE	0	FYYIYNEK	31	2	FALSE	2	_FYYIYNEK_	_FYYIYNEK_	570.2740478515625	570.2751316981719	783566660	66794064
CON	CON1	P01024	57.8776	0.902468	1.8584757134555874E-23	6.576078789213855E-24	82469704	FYYIYNEK	Stripped Sequence	TRUE	0	FYYIYNEK	31	2	FALSE	1	_FYYIYNEK_	_FYYIYNEK_	1139.540771484375	1139.5428992355291	783566673	7.82431e+06
CON	CON1	P01024	57.8776	0.902468	1.8584757134555874E-23	6.576078789213855E-24	82469704	KVLLDGVQNPR	Stripped Sequence	TRUE	1	KVLLDGVQNPR	32	2	FALSE	3	_KVLLDGVQNPR_	_KVLLDGVQNPR_	413.5787048339844	413.579189262339	783578745	32266638
CON	CON1	P01024	57.8776	0.902468	1.8584757134555874E-23	6.576078789213855E-24	82469704	KVLLDGVQNPR	Stripped Sequence	TRUE	1	KVLLDGVQNPR	32	2	FALSE	2	_KVLLDGVQNPR_	_KVLLDGVQNPR_	619.8644409179688	619.8657031244144	783566939	22915034
CON	CON1	P01024	57.8776	0.902468	1.8584757134555874E-23	6.576078789213855E-24	82469704	RIPIEDGSGEVVLSR	Stripped Sequence	TRUE	1	RIPIEDGSGEVVLSR	33	2	FALSE	3	_RIPIEDGSGEVVLSR_	_RIPIEDGSGEVVLSR_	542.9651489257812	542.9661318079134	783593734	57801428
CON	CON1	P01024	57.8776	0.902468	1.8584757134555874E-23	6.576078789213855E-24	82469704	RIPIEDGSGEVVLSR	Stripped Sequence	TRUE	1	RIPIEDGSGEVVLSR	33	2	FALSE	2	_RIPIEDGSGEVVLSR_	_RIPIEDGSGEVVLSR_	813.944091796875	813.9459265852441	783579458	6097396
CON	CON1	P01024	57.8776	0.902468	1.8584757134555874E-23	6.576078789213855E-24	82469704	AAVYHHFISDGVR	Stripped Sequence	TRUE	0	AAVYHHFISDGVR	34	2	FALSE	3	_AAVYHHFISDGVR_	_AAVYHHFISDGVR_	491.25286865234375	491.2536890242319	783625077	61327840
CON	CON1	P01024	57.8776	0.902468	1.8584757134555874E-23	6.576078789213855E-24	82469704	AAVYHHFISDGVR	Stripped Sequence	TRUE	0	AAVYHHFISDGVR	34	2	FALSE	2	_AAVYHHFISDGVR_	_AAVYHHFISDGVR_	736.3756713867188	736.3772872674439	783579268	15966420
CON	CON1	P01024	57.8776	0.902468	1.8584757134555874E-23	6.576078789213855E-24	82469704	LMNIFLK	Stripped Sequence	TRUE	0	LMNIFLK	35	2	FALSE	2	_LMNIFLK_	_LMNIFLK_	439.7620544433594	439.762557764999	783661778	57679504
CON	CON1	P01024	57.8776	0.902468	1.8584757134555874E-23	6.576078789213855E-24	82469704	LMNIFLK	Stripped Sequence	TRUE	0	LMNIFLK	35	2	FALSE	2	_LM[+16]NIFLK_	_LM[Oxidation (M)]NIFLK_	447.759521484375	447.76018507566556	783604214	3.60815e+06
CON	CON1	P01024	57.8776	0.902468	1.8584757134555874E-23	6.576078789213855E-24	82469704	GYTQQLAFR	Stripped Sequence	TRUE	0	GYTQQLAFR	36	1	FALSE	2	_GYTQQLAFR_	_GYTQQLAFR_	542.28271484375	542.2837360429943	783599486	65853264
CON	CON1	P01024	57.8776	0.902468	1.8584757134555874E-23	6.576078789213855E-24	82469704	VFLDCCNYITELR	Stripped Sequence	TRUE	0	VFLDCCNYITELR	37	2	FALSE	2	_VFLDC[+57]C[+57]NYITELR_	_VFLDC[Carbamidomethyl (C)]C[Carbamidomethyl (C)]NYITELR_	851.9000244140625	851.9019000524047	783667873	47377188
CON	CON1	P01024	57.8776	0.902468	1.8584757134555874E-23	6.576078789213855E-24	82469704	VFLDCCNYITELR	Stripped Sequence	TRUE	0	VFLDCCNYITELR	37	2	FALSE	3	_VFLDC[+57]C[+57]NYITELR_	_VFLDC[Carbamidomethyl (C)]C[Carbamidomethyl (C)]NYITELR_	568.2691040039062	568.2701828769582	783567899	729410
CON	CON1	P01024	57.8776	0.902468	1.8584757134555874E-23	6.576078789213855E-24	82469704	KQELSEAEQATR	Stripped Sequence	TRUE	1	KQELSEAEQATR	38	2	FALSE	2	_KQELSEAEQATR_	_KQELSEAEQATR_	695.35205078125	695.3532516885889	783569275	34715768
CON	CON1	P01024	57.8776	0.902468	1.8584757134555874E-23	6.576078789213855E-24	82469704	KQELSEAEQATR	Stripped Sequence	TRUE	1	KQELSEAEQATR	38	2	FALSE	3	_KQELSEAEQATR_	_KQELSEAEQATR_	463.90380859375	463.9042153462532	783604547	21942032
CON	CON1	P01024	57.8776	0.902468	1.8584757134555874E-23	6.576078789213855E-24	82469704	VSHSEDDCLAFK	Stripped Sequence	TRUE	0	VSHSEDDCLAFK	39	2	FALSE	3	_VSHSEDDC[+57]LAFK_	_VSHSEDDC[Carbamidomethyl (C)]LAFK_	469.87847900390625	469.8792192576588	783602549	32911392
CON	CON1	P01024	57.8776	0.902468	1.8584757134555874E-23	6.576078789213855E-24	82469704	VSHSEDDCLAFK	Stripped Sequence	TRUE	0	VSHSEDDCLAFK	39	2	FALSE	2	_VSHSEDDC[+57]LAFK_	_VSHSEDDC[Carbamidomethyl (C)]LAFK_	704.3140869140625	704.3156761796835	783619601	21917158
CON	CON1	P01024	57.8776	0.902468	1.8584757134555874E-23	6.576078789213855E-24	82469704	NEQVEIR	Stripped Sequence	TRUE	0	NEQVEIR	40	1	FALSE	2	_NEQVEIR_	_NEQVEIR_	444.2326965332031	444.23324988614866	783566077	51773984
CON	CON1	P01024	57.8776	0.902468	1.8584757134555874E-23	6.576078789213855E-24	82469704	AVLYNYR	Stripped Sequence	TRUE	0	AVLYNYR	41	2	FALSE	2	_AVLYNYR_	_AVLYNYR_	449.7427062988281	449.74342354139975	783593492	48958708
CON	CON1	P01024	57.8776	0.902468	1.8584757134555874E-23	6.576078789213855E-24	82469704	AVLYNYR	Stripped Sequence	TRUE	0	AVLYNYR	41	2	FALSE	1	_AVLYNYR_	_AVLYNYR_	898.4781494140625	898.480041040675	783593497	323125
CON	CON1	P01024	57.8776	0.902468	1.8584757134555874E-23	6.576078789213855E-24	82469704	YYTYLIMNK	Stripped Sequence	TRUE	0	YYTYLIMNK	42	2	FALSE	2	_YYTYLIMNK_	_YYTYLIMNK_	604.8046264648438	604.8056752734965	783588329	55756356
CON	CON1	P01024	57.8776	0.902468	1.8584757134555874E-23	6.576078789213855E-24	82469704	YYTYLIMNK	Stripped Sequence	TRUE	0	YYTYLIMNK	42	2	FALSE	2	_YYTYLIM[+16]NK_	_YYTYLIM[Oxidation (M)]NK_	612.8021240234375	612.8033572536141	783662310	1.44826e+06
CON	CON1	P01024	57.8776	0.902468	1.8584757134555874E-23	6.576078789213855E-24	82469704	KGYTQQLAFR	Stripped Sequence	TRUE	1	KGYTQQLAFR	43	2	FALSE	2	_KGYTQQLAFR_	_KGYTQQLAFR_	606.3302001953125	606.3313414786383	783650774	23508568
CON	CON1	P01024	57.8776	0.902468	1.8584757134555874E-23	6.576078789213855E-24	82469704	KGYTQQLAFR	Stripped Sequence	TRUE	1	KGYTQQLAFR	43	2	FALSE	3	_KGYTQQLAFR_	_KGYTQQLAFR_	404.555908203125	404.5562753530898	783650766	23407612
CON	CON1	P01024	57.8776	0.902468	1.8584757134555874E-23	6.576078789213855E-24	82469704	TMQALPYSTVGNSNNYLHLSVLR	Stripped Sequence	TRUE	0	TMQALPYSTVGNSNNYLHLSVLR	44	3	FALSE	3	_TMQALPYSTVGNSNNYLHLSVLR_	_TMQALPYSTVGNSNNYLHLSVLR_	860.1076049804688	860.1094622940813	783621149	42730652
CON	CON1	P01024	57.8776	0.902468	1.8584757134555874E-23	6.576078789213855E-24	82469704	TMQALPYSTVGNSNNYLHLSVLR	Stripped Sequence	TRUE	0	TMQALPYSTVGNSNNYLHLSVLR	44	3	FALSE	3	_TM[+16]QALPYSTVGNSNNYLHLSVLR_	_TM[Oxidation (M)]QALPYSTVGNSNNYLHLSVLR_	865.439208984375	865.4410600499754	783621157	3.78941e+06
CON	CON1	P01024	57.8776	0.902468	1.8584757134555874E-23	6.576078789213855E-24	82469704	TMQALPYSTVGNSNNYLHLSVLR	Stripped Sequence	TRUE	0	TMQALPYSTVGNSNNYLHLSVLR	44	3	FALSE	4	_TMQALPYSTVGNSNNYLHLSVLR_	_TMQALPYSTVGNSNNYLHLSVLR_	645.33251953125	645.3338546683542	783621141	80126.6
CON	CON1	P01024	57.8776	0.902468	1.8584757134555874E-23	6.576078789213855E-24	82469704	HQQTVTIPPK	Stripped Sequence	TRUE	0	HQQTVTIPPK	45	1	FALSE	2	_HQQTVTIPPK_	_HQQTVTIPPK_	574.8247680664062	574.825414695647	783662177	43812220
CON	CON1	P01024	57.8776	0.902468	1.8584757134555874E-23	6.576078789213855E-24	82469704	QPSSAFAAFVK	Stripped Sequence	TRUE	0	QPSSAFAAFVK	46	1	FALSE	2	_QPSSAFAAFVK_	_QPSSAFAAFVK_	576.8060302734375	576.8072012732396	783569187	30948062
CON	CON1	P01024	57.8776	0.902468	1.8584757134555874E-23	6.576078789213855E-24	82469704	GVFVLNKK	Stripped Sequence	TRUE	1	GVFVLNKK	47	1	FALSE	2	_GVFVLNKK_	_GVFVLNKK_	452.78436279296875	452.78521826659147	783664866	30272228
CON	CON1	P01024	57.8776	0.902468	1.8584757134555874E-23	6.576078789213855E-24	82469704	ASHLGLAR	Stripped Sequence	TRUE	0	ASHLGLAR	48	1	FALSE	2	_ASHLGLAR_	_ASHLGLAR_	412.7405090332031	412.7405229387791	783665572	28747088
CON	CON1	P01024	57.8776	0.902468	1.8584757134555874E-23	6.576078789213855E-24	82469704	QPVPGQQMTLK	Stripped Sequence	TRUE	0	QPVPGQQMTLK	49	2	FALSE	2	_QPVPGQQMTLK_	_QPVPGQQMTLK_	613.8317260742188	613.8329771135188	783639243	27382230
CON	CON1	P01024	57.8776	0.902468	1.8584757134555874E-23	6.576078789213855E-24	82469704	QPVPGQQMTLK	Stripped Sequence	TRUE	0	QPVPGQQMTLK	49	2	FALSE	2	_QPVPGQQM[+16]TLK_	_QPVPGQQM[Oxidation (M)]TLK_	621.8291625976562	621.8304631024753	783653454	962524
CON	CON1	P01024	57.8776	0.902468	1.8584757134555874E-23	6.576078789213855E-24	82469704	QGALELIK	Stripped Sequence	TRUE	0	QGALELIK	50	2	FALSE	2	_QGALELIK_	_QGALELIK_	436.2660217285156	436.2666719798893	783612403	15182959
CON	CON1	P01024	57.8776	0.902468	1.8584757134555874E-23	6.576078789213855E-24	82469704	QGALELIK	Stripped Sequence	TRUE	0	QGALELIK	50	2	FALSE	1	_QGALELIK_	_QGALELIK_	871.5247192382812	871.526637918807	783618760	1.5614e+06
CON	CON1	P01024	57.8776	0.902468	1.8584757134555874E-23	6.576078789213855E-24	82469704	TELRPGETLNVNFLLR	Stripped Sequence	TRUE	1	TELRPGETLNVNFLLR	51	2	FALSE	3	_TELRPGETLNVNFLLR_	_TELRPGETLNVNFLLR_	624.6828002929688	624.6840471560652	783652020	25426272
CON	CON1	P01024	57.8776	0.902468	1.8584757134555874E-23	6.576078789213855E-24	82469704	TELRPGETLNVNFLLR	Stripped Sequence	TRUE	1	TELRPGETLNVNFLLR	51	2	FALSE	2	_TELRPGETLNVNFLLR_	_TELRPGETLNVNFLLR_	936.521	936.5225443590818	783652028	2246561
CON	CON1	P01024	57.8776	0.902468	1.8584757134555874E-23	6.576078789213855E-24	82469704	FYHPEKEDGK	Stripped Sequence	TRUE	1	FYHPEKEDGK	52	2	FALSE	3	_FYHPEKEDGK_	_FYHPEKEDGK_	417.19976806640625	417.1997531866784	783566981	18649810
CON	CON1	P01024	57.8776	0.902468	1.8584757134555874E-23	6.576078789213855E-24	82469704	FYHPEKEDGK	Stripped Sequence	TRUE	1	FYHPEKEDGK	52	2	FALSE	2	_FYHPEKEDGK_	_FYHPEKEDGK_	625.2960205078125	625.2967870652726	783566994	7883927
CON	CON1	P01024	57.8776	0.902468	1.8584757134555874E-23	6.576078789213855E-24	82469704	LKGPLLNK	Stripped Sequence	TRUE	1	LKGPLLNK	53	1	FALSE	2	_LKGPLLNK_	_LKGPLLNK_	441.7922058105469	441.792821416394	783628257	21081178
CON	CON1	P01024	57.8776	0.902468	1.8584757134555874E-23	6.576078789213855E-24	82469704	SEETKENEGFTVTAEGK	Stripped Sequence	TRUE	1	SEETKENEGFTVTAEGK	54	1	FALSE	3	_SEETKENEGFTVTAEGK_	_SEETKENEGFTVTAEGK_	619.29	619.2913150664843	783620398	20513722
CON	CON1	P01024	57.8776	0.902468	1.8584757134555874E-23	6.576078789213855E-24	82469704	EALKLEEK	Stripped Sequence	TRUE	1	EALKLEEK	55	1	FALSE	2	_EALKLEEK_	_EALKLEEK_	480.2740173339844	480.27460928416184	783596424	21569254
CON	CON1	P01024	57.8776	0.902468	1.8584757134555874E-23	6.576078789213855E-24	82469704	NTLIIYLDK	Stripped Sequence	TRUE	0	NTLIIYLDK	56	2	FALSE	2	_NTLIIYLDK_	_NTLIIYLDK_	546.818603515625	546.8194856298621	783595467	21427756
CON	CON1	P01024	57.8776	0.902468	1.8584757134555874E-23	6.576078789213855E-24	82469704	NTLIIYLDK	Stripped Sequence	TRUE	0	NTLIIYLDK	56	2	FALSE	1	_NTLIIYLDK_	_NTLIIYLDK_	1092.6298828125	1092.6320514456102	783570021	1.92965e+06
CON	CON1	P01024	57.8776	0.902468	1.8584757134555874E-23	6.576078789213855E-24	82469704	NTMILEICTR	Stripped Sequence	TRUE	0	NTMILEICTR	57	2	FALSE	2	_NTMILEIC[+57]TR_	_NTMILEIC[Carbamidomethyl (C)]TR_	625.815185546875	625.8165310899217	783662438	18491194
CON	CON1	P01024	57.8776	0.902468	1.8584757134555874E-23	6.576078789213855E-24	82469704	NTMILEICTR	Stripped Sequence	TRUE	0	NTMILEICTR	57	2	FALSE	2	_NTM[+16]ILEIC[+57]TR_	_NTM[Oxidation (M)]ILEIC[Carbamidomethyl (C)]TR_	633.8126831054688	633.8139988198782	783637405	2.1584e+06
CON	CON1	P01024	57.8776	0.902468	1.8584757134555874E-23	6.576078789213855E-24	82469704	DYAGVFSDAGLTFTSSSGQQTAQR	Stripped Sequence	TRUE	0	DYAGVFSDAGLTFTSSSGQQTAQR	58	1	FALSE	3	_DYAGVFSDAGLTFTSSSGQQTAQR_	_DYAGVFSDAGLTFTSSSGQQTAQR_	832.05419921875	832.0562759547337	783568769	16820870
CON	CON1	P01024	57.8776	0.902468	1.8584757134555874E-23	6.576078789213855E-24	82469704	VQLSNDFDEYIMAIEQTIK	Stripped Sequence	TRUE	0	VQLSNDFDEYIMAIEQTIK	59	4	FALSE	2	_VQLSNDFDEYIMAIEQTIK_	_VQLSNDFDEYIMAIEQTIK_	1129.0565185546875	1129.0594269883225	783568609	9917841
CON	CON1	P01024	57.8776	0.902468	1.8584757134555874E-23	6.576078789213855E-24	82469704	VQLSNDFDEYIMAIEQTIK	Stripped Sequence	TRUE	0	VQLSNDFDEYIMAIEQTIK	59	4	FALSE	3	_VQLSNDFDEYIMAIEQTIK_	_VQLSNDFDEYIMAIEQTIK_	753.0401000976562	753.0426612919554	783664074	15040106
CON	CON1	P01024	57.8776	0.902468	1.8584757134555874E-23	6.576078789213855E-24	82469704	VQLSNDFDEYIMAIEQTIK	Stripped Sequence	TRUE	0	VQLSNDFDEYIMAIEQTIK	59	4	FALSE	2	_VQLSNDFDEYIM[+16]AIEQTIK_	_VQLSNDFDEYIM[Oxidation (M)]AIEQTIK_	1137.053955078125	1137.0567841328782	783664082	523220
CON	CON1	P01024	57.8776	0.902468	1.8584757134555874E-23	6.576078789213855E-24	82469704	VQLSNDFDEYIMAIEQTIK	Stripped Sequence	TRUE	0	VQLSNDFDEYIMAIEQTIK	59	4	FALSE	3	_VQLSNDFDEYIM[+16]AIEQTIK_	_VQLSNDFDEYIM[Oxidation (M)]AIEQTIK_	758.3717041015625	758.3741940164749	783664090	232025
CON	CON1	P01024	57.8776	0.902468	1.8584757134555874E-23	6.576078789213855E-24	82469704	APSTWLTAYVVK	Stripped Sequence	TRUE	0	APSTWLTAYVVK	60	2	FALSE	2	_APSTWLTAYVVK_	_APSTWLTAYVVK_	668.3690185546875	668.3702809639359	783622600	14391049
CON	CON1	P01024	57.8776	0.902468	1.8584757134555874E-23	6.576078789213855E-24	82469704	APSTWLTAYVVK	Stripped Sequence	TRUE	0	APSTWLTAYVVK	60	2	FALSE	3	_APSTWLTAYVVK_	_APSTWLTAYVVK_	445.91510009765625	445.9157619098847	783632458	150698
CON	CON1	P01024	57.8776	0.902468	1.8584757134555874E-23	6.576078789213855E-24	82469704	KVFLDCCNYITELR	Stripped Sequence	TRUE	1	KVFLDCCNYITELR	61	2	FALSE	3	_KVFLDC[+57]C[+57]NYITELR_	_KVFLDC[Carbamidomethyl (C)]C[Carbamidomethyl (C)]NYITELR_	610.9674072265625	610.9684614263663	783589592	10412152
CON	CON1	P01024	57.8776	0.902468	1.8584757134555874E-23	6.576078789213855E-24	82469704	KVFLDCCNYITELR	Stripped Sequence	TRUE	1	KVFLDCCNYITELR	61	2	FALSE	2	_KVFLDC[+57]C[+57]NYITELR_	_KVFLDC[Carbamidomethyl (C)]C[Carbamidomethyl (C)]NYITELR_	915.947509765625	915.9492953438053	783589600	2.49927e+06
CON	CON1	P01024	57.8776	0.902468	1.8584757134555874E-23	6.576078789213855E-24	82469704	IFTVNHK	Stripped Sequence	TRUE	0	IFTVNHK	62	1	FALSE	2	_IFTVNHK_	_IFTVNHK_	429.7452392578125	429.74546990230124	783661743	13689133
CON	CON1	P01024	57.8776	0.902468	1.8584757134555874E-23	6.576078789213855E-24	82469704	ISLPESLKR	Stripped Sequence	TRUE	1	ISLPESLKR	63	1	FALSE	2	_ISLPESLKR_	_ISLPESLKR_	521.816	521.8174677099929	783628535	10356581
CON	CON1	P01024	57.8776	0.902468	1.8584757134555874E-23	6.576078789213855E-24	82469704	CAEENCFIQK	Stripped Sequence	TRUE	0	CAEENCFIQK	64	1	FALSE	2	_C[+57]AEENC[+57]FIQK_	_C[Carbamidomethyl (C)]AEENC[Carbamidomethyl (C)]FIQK_	649.77880859375	649.7800941290492	783637445	10085225
CON	CON1	P01024	57.8776	0.902468	1.8584757134555874E-23	6.576078789213855E-24	82469704	EPGQDLVVLPLSITTDFIPSFR	Stripped Sequence	TRUE	0	EPGQDLVVLPLSITTDFIPSFR	65	1	FALSE	3	_EPGQDLVVLPLSITTDFIPSFR_	_EPGQDLVVLPLSITTDFIPSFR_	815.4405517578125	815.443689767295	783655367	4674572
CON	CON1	P01024	57.8776	0.902468	1.8584757134555874E-23	6.576078789213855E-24	82469704	RQGALELIK	Stripped Sequence	TRUE	1	RQGALELIK	66	1	FALSE	2	_RQGALELIK_	_RQGALELIK_	514.3165893554688	514.3175103092973	783587968	10690470
CON	CON1	P01024	57.8776	0.902468	1.8584757134555874E-23	6.576078789213855E-24	82469704	ADIGCTPGSGKDYAGVFSDAGLTFTSSSGQQTAQR	Stripped Sequence	TRUE	1	ADIGCTPGSGKDYAGVFSDAGLTFTSSSGQQTAQR	67	2	FALSE	3	_ADIGC[+57]TPGSGKDYAGVFSDAGLTFTSSSGQQTAQR_	_ADIGC[Carbamidomethyl (C)]TPGSGKDYAGVFSDAGLTFTSSSGQQTAQR_	1179.877685546875	1179.8800030856175	783580728	4194542
CON	CON1	P01024	57.8776	0.902468	1.8584757134555874E-23	6.576078789213855E-24	82469704	ADIGCTPGSGKDYAGVFSDAGLTFTSSSGQQTAQR	Stripped Sequence	TRUE	1	ADIGCTPGSGKDYAGVFSDAGLTFTSSSGQQTAQR	67	2	FALSE	4	_ADIGC[+57]TPGSGKDYAGVFSDAGLTFTSSSGQQTAQR_	_ADIGC[Carbamidomethyl (C)]TPGSGKDYAGVFSDAGLTFTSSSGQQTAQR_	885.16	885.1620492378436	783580736	491664
CON	CON1	P01024	57.8776	0.902468	1.8584757134555874E-23	6.576078789213855E-24	82469704	LDKACEPGVDYVYK	Stripped Sequence	TRUE	1	LDKACEPGVDYVYK	68	2	FALSE	3	_LDKAC[+57]EPGVDYVYK_	_LDKAC[Carbamidomethyl (C)]EPGVDYVYK_	552.9360961914062	552.9371400167407	783667849	3.16774e+06
CON	CON1	P01024	57.8776	0.902468	1.8584757134555874E-23	6.576078789213855E-24	82469704	LDKACEPGVDYVYK	Stripped Sequence	TRUE	1	LDKACEPGVDYVYK	68	2	FALSE	2	_LDKAC[+57]EPGVDYVYK_	_LDKAC[Carbamidomethyl (C)]EPGVDYVYK_	828.9005126953125	828.9026056090436	783667857	2.12948e+06
CON	CON1	P01024	57.8776	0.902468	1.8584757134555874E-23	6.576078789213855E-24	82469704	GLEVTITAR	Stripped Sequence	TRUE	0	GLEVTITAR	69	1	FALSE	2	_GLEVTITAR_	_GLEVTITAR_	480.2796630859375	480.2804661235148	783638784	4.75248e+06
CON	CON1	P01024	57.8776	0.902468	1.8584757134555874E-23	6.576078789213855E-24	82469704	ENEGFTVTAEGK	Stripped Sequence	TRUE	0	ENEGFTVTAEGK	70	1	FALSE	2	_ENEGFTVTAEGK_	_ENEGFTVTAEGK_	641.301513671875	641.302852089694	783609324	7660807
CON	CON1	P01024	57.8776	0.902468	1.8584757134555874E-23	6.576078789213855E-24	82469704	YISKYELDK	Stripped Sequence	TRUE	1	YISKYELDK	71	1	FALSE	2	_YISKYELDK_	_YISKYELDK_	579.8057250976562	579.8069375908736	783593606	4.7715e+06
CON	CON1	P01024	57.8776	0.902468	1.8584757134555874E-23	6.576078789213855E-24	82469704	LCRDELCR	Stripped Sequence	TRUE	1	LCRDELCR	72	2	FALSE	2	_LC[+57]RDELC[+57]R_	_LC[Carbamidomethyl (C)]RDELC[Carbamidomethyl (C)]R_	561.2631225585938	561.2639357333848	783662108	3387698
CON	CON1	P01024	57.8776	0.902468	1.8584757134555874E-23	6.576078789213855E-24	82469704	LCRDELCR	Stripped Sequence	TRUE	1	LCRDELCR	72	2	FALSE	1	_LC[+57]RDELC[+57]R_	_LC[Carbamidomethyl (C)]RDELC[Carbamidomethyl (C)]R_	1121.51904296875	1121.5209190249564	783662100	16716.4
CON	CON1	P01024	57.8776	0.902468	1.8584757134555874E-23	6.576078789213855E-24	82469704	NRWEDPGK	Stripped Sequence	TRUE	1	NRWEDPGK	73	1	FALSE	2	_NRWEDPGK_	_NRWEDPGK_	501.24359130859375	501.2440805389444	783578264	4.32346e+06
CON	CON1	P01024	57.8776	0.902468	1.8584757134555874E-23	6.576078789213855E-24	82469704	QDSLSSQNQLGVLPLSWDIPELVNMGQWK	Stripped Sequence	TRUE	0	QDSLSSQNQLGVLPLSWDIPELVNMGQWK	74	2	FALSE	3	_QDSLSSQNQLGVLPLSWDIPELVNMGQWK_	_QDSLSSQNQLGVLPLSWDIPELVNMGQWK_	1094.886962890625	1094.8905896878887	783666868	1.68051e+06
CON	CON1	P01024	57.8776	0.902468	1.8584757134555874E-23	6.576078789213855E-24	82469704	QDSLSSQNQLGVLPLSWDIPELVNMGQWK	Stripped Sequence	TRUE	0	QDSLSSQNQLGVLPLSWDIPELVNMGQWK	74	2	FALSE	3	_QDSLSSQNQLGVLPLSWDIPELVNM[+16]GQWK_	_QDSLSSQNQLGVLPLSWDIPELVNM[Oxidation (M)]GQWK_	1100.2186279296875	1100.2215237830005	783646938	145962
CON	CON1	P01024	57.8776	0.902468	1.8584757134555874E-23	6.576078789213855E-24	82469704	FISLGEACKK	Stripped Sequence	TRUE	1	FISLGEACKK	75	1	FALSE	2	_FISLGEAC[+57]KK_	_FISLGEAC[Carbamidomethyl (C)]KK_	576.8077392578125	576.8088262072029	783574052	2.6207e+06
CON	CON1	P01024	57.8776	0.902468	1.8584757134555874E-23	6.576078789213855E-24	82469704	RHQQTVTIPPK	Stripped Sequence	TRUE	1	RHQQTVTIPPK	76	2	FALSE	3	_RHQQTVTIPPK_	_RHQQTVTIPPK_	435.5859680175781	435.5860371410918	783639419	2357751
CON	CON1	P01024	57.8776	0.902468	1.8584757134555874E-23	6.576078789213855E-24	82469704	RHQQTVTIPPK	Stripped Sequence	TRUE	1	RHQQTVTIPPK	76	2	FALSE	2	_RHQQTVTIPPK_	_RHQQTVTIPPK_	652.8753051757812	652.8760642730077	783639427	617746
CON	CON1	P01024	57.8776	0.902468	1.8584757134555874E-23	6.576078789213855E-24	82469704	AKDQLTCNKFDLK	Stripped Sequence	TRUE	2	AKDQLTCNKFDLK	77	2	FALSE	3	_AKDQLTC[+57]NKFDLK_	_AKDQLTC[Carbamidomethyl (C)]NKFDLK_	527.6082153320312	527.6091590595373	783567664	1.52721e+06
CON	CON1	P01024	57.8776	0.902468	1.8584757134555874E-23	6.576078789213855E-24	82469704	AKDQLTCNKFDLK	Stripped Sequence	TRUE	2	AKDQLTCNKFDLK	77	2	FALSE	2	_AKDQLTC[+57]NKFDLK_	_AKDQLTC[Carbamidomethyl (C)]NKFDLK_	790.90869140625	790.9104713005347	783651516	384829
CON	CON1	P01024	57.8776	0.902468	1.8584757134555874E-23	6.576078789213855E-24	82469704	AELQCPQPAAR	Stripped Sequence	TRUE	0	AELQCPQPAAR	78	1	FALSE	2	_AELQC[+57]PQPAAR_	_AELQC[Carbamidomethyl (C)]PQPAAR_	620.8087768554688	620.8101435860151	783657838	2358316
CON	CON1	P01024	57.8776	0.902468	1.8584757134555874E-23	6.576078789213855E-24	82469704	YYGGGYGSTQATFMVFQALAQYQK	Stripped Sequence	TRUE	0	YYGGGYGSTQATFMVFQALAQYQK	79	2	FALSE	3	_YYGGGYGSTQATFMVFQALAQYQK_	_YYGGGYGSTQATFMVFQALAQYQK_	893.7564697265625	893.7586362261593	783664434	1.76598e+06
CON	CON1	P01024	57.8776	0.902468	1.8584757134555874E-23	6.576078789213855E-24	82469704	YYGGGYGSTQATFMVFQALAQYQK	Stripped Sequence	TRUE	0	YYGGGYGSTQATFMVFQALAQYQK	79	2	FALSE	3	_YYGGGYGSTQATFM[+16]VFQALAQYQK_	_YYGGGYGSTQATFM[Oxidation (M)]VFQALAQYQK_	899.0880737304688	899.090041912896	783648919	559434
CON	CON1	P01024	57.8776	0.902468	1.8584757134555874E-23	6.576078789213855E-24	82469704	QLANGVDR	Stripped Sequence	TRUE	0	QLANGVDR	80	1	FALSE	2	_QLANGVDR_	_QLANGVDR_	436.7328796386719	436.733074757782	783573898	1.33345e+06
CON	CON1	P01024	57.8776	0.902468	1.8584757134555874E-23	6.576078789213855E-24	82469704	DQLTCNKFDLK	Stripped Sequence	TRUE	1	DQLTCNKFDLK	81	2	FALSE	2	_DQLTC[+57]NKFDLK_	_DQLTC[Carbamidomethyl (C)]NKFDLK_	691.3426513671875	691.3441632978131	783600039	342629
CON	CON1	P01024	57.8776	0.902468	1.8584757134555874E-23	6.576078789213855E-24	82469704	DQLTCNKFDLK	Stripped Sequence	TRUE	1	DQLTCNKFDLK	81	2	FALSE	3	_DQLTC[+57]NKFDLK_	_DQLTC[Carbamidomethyl (C)]NKFDLK_	461.2308654785156	461.2316117040103	783614309	299128
CON	CON1	P01024	57.8776	0.902468	1.8584757134555874E-23	6.576078789213855E-24	82469704	QLYNVEATSYALLALLQLK	Stripped Sequence	TRUE	0	QLYNVEATSYALLALLQLK	82	2	FALSE	3	_QLYNVEATSYALLALLQLK_	_QLYNVEATSYALLALLQLK_	717.7401733398438	717.7432436444585	783657113	90197.7
CON	CON1	P01024	57.8776	0.902468	1.8584757134555874E-23	6.576078789213855E-24	82469704	QLYNVEATSYALLALLQLK	Stripped Sequence	TRUE	0	QLYNVEATSYALLALLQLK	82	2	FALSE	2	_QLYNVEATSYALLALLQLK_	_QLYNVEATSYALLALLQLK_	1076.106689453125	1076.1104591690496	783657121	138734
CON	CON1	P01024	57.8776	0.902468	1.8584757134555874E-23	6.576078789213855E-24	82469704	PNLSYIIGK	Stripped Sequence	TRUE	0	PNLSYIIGK	83	1	FALSE	2	_PNLSYIIGK_	_PNLSYIIGK_	502.7923889160156	502.79325267830296	783617901	317399
CON	CON1	P01024	57.8776	0.902468	1.8584757134555874E-23	6.576078789213855E-24	82469704	TVMVNIENPEGIPVK	Stripped Sequence	TRUE	0	TVMVNIENPEGIPVK	84	4	FALSE	2	_TVMVNIENPEGIPVK_	_TVMVNIENPEGIPVK_	820.4398193359375	820.4416423778633	783610132	128093472
CON	CON1	P01024	57.8776	0.902468	1.8584757134555874E-23	6.576078789213855E-24	82469704	TVMVNIENPEGIPVK	Stripped Sequence	TRUE	0	TVMVNIENPEGIPVK	84	4	FALSE	2	_TVM[+16]VNIENPEGIPVK_	_TVM[Oxidation (M)]VNIENPEGIPVK_	828.437255859375	828.4393463902475	783610124	6.83522e+06
CON	CON1	P01024	57.8776	0.902468	1.8584757134555874E-23	6.576078789213855E-24	82469704	TVMVNIENPEGIPVK	Stripped Sequence	TRUE	0	TVMVNIENPEGIPVK	84	4	FALSE	3	_TVMVNIENPEGIPVK_	_TVMVNIENPEGIPVK_	547.295654296875	547.2965486493657	783610140	939394
CON	CON1	P01024	57.8776	0.902468	1.8584757134555874E-23	6.576078789213855E-24	82469704	TVMVNIENPEGIPVK	Stripped Sequence	TRUE	0	TVMVNIENPEGIPVK	84	4	FALSE	3	_TVM[+16]VNIENPEGIPVK_	_TVM[Oxidation (M)]VNIENPEGIPVK_	552.6272583007812	552.6282968275602	783589304	200094
CON	CON1	P01024	57.8776	0.902468	1.8584757134555874E-23	6.576078789213855E-24	82469704	LSINTHPSQK	Stripped Sequence	TRUE	0	LSINTHPSQK	85	1	FALSE	2	_LSINTHPSQK_	_LSINTHPSQK_	562.8065795898438	562.8073160329074	783573592	207673
CON	CON1	P01024	57.8776	0.902468	1.8584757134555874E-23	6.576078789213855E-24	82469704	GQGTLSVVTMYHAK	Stripped Sequence	TRUE	0	GQGTLSVVTMYHAK	86	4	FALSE	3	_GQGTLSVVTMYHAK_	_GQGTLSVVTMYHAK_	497.9256591796875	497.9265702425687	783651268	50597324
CON	CON1	P01024	57.8776	0.902468	1.8584757134555874E-23	6.576078789213855E-24	82469704	GQGTLSVVTMYHAK	Stripped Sequence	TRUE	0	GQGTLSVVTMYHAK	86	4	FALSE	2	_GQGTLSVVTMYHAK_	_GQGTLSVVTMYHAK_	746.3848266601562	746.3865542319519	783579306	21694412
CON	CON1	P01024	57.8776	0.902468	1.8584757134555874E-23	6.576078789213855E-24	82469704	GQGTLSVVTMYHAK	Stripped Sequence	TRUE	0	GQGTLSVVTMYHAK	86	4	FALSE	2	_GQGTLSVVTM[+16]YHAK_	_GQGTLSVVTM[Oxidation (M)]YHAK_	754.38232421875	754.3842382069873	783619775	325453
CON	CON1	P01024	57.8776	0.902468	1.8584757134555874E-23	6.576078789213855E-24	82469704	GQGTLSVVTMYHAK	Stripped Sequence	TRUE	0	GQGTLSVVTMYHAK	86	4	FALSE	3	_GQGTLSVVTM[+16]YHAK_	_GQGTLSVVTM[Oxidation (M)]YHAK_	503.2572937011719	503.2583303054529	783619767	1.11724e+06
CON	CON1	P01024	57.8776	0.902468	1.8584757134555874E-23	6.576078789213855E-24	82469704	LESEETMVLEAHDAQGDVPVTVTVHDFPGK	Stripped Sequence	TRUE	0	LESEETMVLEAHDAQGDVPVTVTVHDFPGK	87	5	FALSE	4	_LESEETMVLEAHDAQGDVPVTVTVHDFPGK_	_LESEETMVLEAHDAQGDVPVTVTVHDFPGK_	813.394775390625	813.39666016027	783664722	45181976
CON	CON1	P01024	57.8776	0.902468	1.8584757134555874E-23	6.576078789213855E-24	82469704	LESEETMVLEAHDAQGDVPVTVTVHDFPGK	Stripped Sequence	TRUE	0	LESEETMVLEAHDAQGDVPVTVTVHDFPGK	87	5	FALSE	3	_LESEETMVLEAHDAQGDVPVTVTVHDFPGK_	_LESEETMVLEAHDAQGDVPVTVTVHDFPGK_	1084.1905517578125	1084.192886350357	783664730	3.16795e+06
CON	CON1	P01024	57.8776	0.902468	1.8584757134555874E-23	6.576078789213855E-24	82469704	LESEETMVLEAHDAQGDVPVTVTVHDFPGK	Stripped Sequence	TRUE	0	LESEETMVLEAHDAQGDVPVTVTVHDFPGK	87	5	FALSE	4	_LESEETM[+16]VLEAHDAQGDVPVTVTVHDFPGK_	_LESEETM[Oxidation (M)]VLEAHDAQGDVPVTVTVHDFPGK_	817.3934936523438	817.3952388025763	783653132	2.20923e+06
CON	CON1	P01024	57.8776	0.902468	1.8584757134555874E-23	6.576078789213855E-24	82469704	LESEETMVLEAHDAQGDVPVTVTVHDFPGK	Stripped Sequence	TRUE	0	LESEETMVLEAHDAQGDVPVTVTVHDFPGK	87	5	FALSE	5	_LESEETMVLEAHDAQGDVPVTVTVHDFPGK_	_LESEETMVLEAHDAQGDVPVTVTVHDFPGK_	650.9172973632812	650.9186630791628	783664738	661496
CON	CON1	P01024	57.8776	0.902468	1.8584757134555874E-23	6.576078789213855E-24	82469704	LESEETMVLEAHDAQGDVPVTVTVHDFPGK	Stripped Sequence	TRUE	0	LESEETMVLEAHDAQGDVPVTVTVHDFPGK	87	5	FALSE	3	_LESEETM[+16]VLEAHDAQGDVPVTVTVHDFPGK_	_LESEETM[Oxidation (M)]VLEAHDAQGDVPVTVTVHDFPGK_	1089.522216796875	1089.5243647664986	783653140	396243
CON	CON1	P01024	57.8776	0.902468	1.8584757134555874E-23	6.576078789213855E-24	82469704	LESEETMVLEAHDAQGDVPVTVTVHDFPGKK	Stripped Sequence	TRUE	1	LESEETMVLEAHDAQGDVPVTVTVHDFPGKK	88	6	FALSE	5	_LESEETMVLEAHDAQGDVPVTVTVHDFPGKK_	_LESEETMVLEAHDAQGDVPVTVTVHDFPGKK_	676.5362548828125	676.5374260268433	783569030	14173808
CON	CON1	P01024	57.8776	0.902468	1.8584757134555874E-23	6.576078789213855E-24	82469704	LESEETMVLEAHDAQGDVPVTVTVHDFPGKK	Stripped Sequence	TRUE	1	LESEETMVLEAHDAQGDVPVTVTVHDFPGKK	88	6	FALSE	3	_LESEETMVLEAHDAQGDVPVTVTVHDFPGKK_	_LESEETMVLEAHDAQGDVPVTVTVHDFPGKK_	1126.888916015625	1126.8908891773838	783569038	2.24009e+06
CON	CON1	P01024	57.8776	0.902468	1.8584757134555874E-23	6.576078789213855E-24	82469704	LESEETMVLEAHDAQGDVPVTVTVHDFPGKK	Stripped Sequence	TRUE	1	LESEETMVLEAHDAQGDVPVTVTVHDFPGKK	88	6	FALSE	4	_LESEETM[+16]VLEAHDAQGDVPVTVTVHDFPGKK_	_LESEETM[Oxidation (M)]VLEAHDAQGDVPVTVTVHDFPGKK_	849.417236328125	849.4189746795097	783665510	232635
CON	CON1	P01024	57.8776	0.902468	1.8584757134555874E-23	6.576078789213855E-24	82469704	LESEETMVLEAHDAQGDVPVTVTVHDFPGKK	Stripped Sequence	TRUE	1	LESEETMVLEAHDAQGDVPVTVTVHDFPGKK	88	6	FALSE	4	_LESEETMVLEAHDAQGDVPVTVTVHDFPGKK_	_LESEETMVLEAHDAQGDVPVTVTVHDFPGKK_	845.4185180664062	845.4202773518019	783569046	5.40549e+06
CON	CON1	P01024	57.8776	0.902468	1.8584757134555874E-23	6.576078789213855E-24	82469704	LESEETMVLEAHDAQGDVPVTVTVHDFPGKK	Stripped Sequence	TRUE	1	LESEETMVLEAHDAQGDVPVTVTVHDFPGKK	88	6	FALSE	5	_LESEETM[+16]VLEAHDAQGDVPVTVTVHDFPGKK_	_LESEETM[Oxidation (M)]VLEAHDAQGDVPVTVTVHDFPGKK_	679.7352294921875	679.7364377986366	783569054	539770
CON	CON1	P01024	57.8776	0.902468	1.8584757134555874E-23	6.576078789213855E-24	82469704	LESEETMVLEAHDAQGDVPVTVTVHDFPGKK	Stripped Sequence	TRUE	1	LESEETMVLEAHDAQGDVPVTVTVHDFPGKK	88	6	FALSE	6	_LESEETMVLEAHDAQGDVPVTVTVHDFPGKK_	_LESEETMVLEAHDAQGDVPVTVTVHDFPGKK_	563.9481201171875	563.9490393889607	783569062	161775
CON	CON1	P01024	57.8776	0.902468	1.8584757134555874E-23	6.576078789213855E-24	82469704	QCQDLGAFTESMVVFGCPN	Stripped Sequence	TRUE	0	QCQDLGAFTESMVVFGCPN	89	2	FALSE	3	_QC[+57]QDLGAFTESMVVFGC[+57]PN_	_QC[Carbamidomethyl (C)]QDLGAFTESMVVFGC[Carbamidomethyl (C)]PN_	720.6446533203125	720.6464222710609	783641121	1.49441e+06
CON	CON1	P01024	57.8776	0.902468	1.8584757134555874E-23	6.576078789213855E-24	82469704	QCQDLGAFTESMVVFGCPN	Stripped Sequence	TRUE	0	QCQDLGAFTESMVVFGCPN	89	2	FALSE	3	_QC[+57]QDLGAFTESM[+16]VVFGC[+57]PN_	_QC[Carbamidomethyl (C)]QDLGAFTESM[Oxidation (M)]VVFGC[Carbamidomethyl (C)]PN_	725.976318359375	725.977799642623	783605726	40604
CON	CON1	P01024	57.8776	0.902468	1.8584757134555874E-23	6.576078789213855E-24	82469704	SEFPESWLWNVEDLKEPPK	Stripped Sequence	TRUE	1	SEFPESWLWNVEDLKEPPK	90	2	FALSE	3	_SEFPESWLWNVEDLKEPPK_	_SEFPESWLWNVEDLKEPPK_	777.383	777.3845843370539	783634941	12941058
CON	CON1	P01024	57.8776	0.902468	1.8584757134555874E-23	6.576078789213855E-24	82469704	SEFPESWLWNVEDLKEPPK	Stripped Sequence	TRUE	1	SEFPESWLWNVEDLKEPPK	90	2	FALSE	2	_SEFPESWLWNVEDLKEPPK_	_SEFPESWLWNVEDLKEPPK_	1165.570556640625	1165.5728659576678	783634949	3.26635e+06
CON	CON1	P01024	57.8776	0.902468	1.8584757134555874E-23	6.576078789213855E-24	82469704	SEFPESWLWNVEDLKEPPK	Stripped Sequence	TRUE	1	SEFPESWLWNVEDLKEPPK	90	2	FALSE	4	_SEFPESWLWNVEDLKEPPK_	_SEFPESWLWNVEDLKEPPK_	583.2889404296875	583.2899646215179	783621021	41628.5
CON	CON1	P01024	57.8776	0.902468	1.8584757134555874E-23	6.576078789213855E-24	82469704	SYTVAIAGYALAQMGR	Stripped Sequence	TRUE	0	SYTVAIAGYALAQMGR	91	4	FALSE	2	_SYTVAIAGYALAQMGR_	_SYTVAIAGYALAQMGR_	836.4298095703125	836.4317706120535	783663346	21612660
CON	CON1	P01024	57.8776	0.902468	1.8584757134555874E-23	6.576078789213855E-24	82469704	SYTVAIAGYALAQMGR	Stripped Sequence	TRUE	0	SYTVAIAGYALAQMGR	91	4	FALSE	3	_SYTVAIAGYALAQMGR_	_SYTVAIAGYALAQMGR_	557.9556274414062	557.9566359016012	783663338	1.05256e+06
CON	CON1	P01024	57.8776	0.902468	1.8584757134555874E-23	6.576078789213855E-24	82469704	SYTVAIAGYALAQMGR	Stripped Sequence	TRUE	0	SYTVAIAGYALAQMGR	91	4	FALSE	2	_SYTVAIAGYALAQM[+16]GR_	_SYTVAIAGYALAQM[Oxidation (M)]GR_	844.42724609375	844.4289533951035	783633585	1.03092e+06
CON	CON1	P01024	57.8776	0.902468	1.8584757134555874E-23	6.576078789213855E-24	82469704	SYTVAIAGYALAQMGR	Stripped Sequence	TRUE	0	SYTVAIAGYALAQMGR	91	4	FALSE	3	_SYTVAIAGYALAQM[+16]GR_	_SYTVAIAGYALAQM[Oxidation (M)]GR_	563.2872314453125	563.2880881100948	783620230	96951
CON	CON1	P01024	57.8776	0.902468	1.8584757134555874E-23	6.576078789213855E-24	82469704	DAPDHQELNLDVSLQLPSR	Stripped Sequence	TRUE	0	DAPDHQELNLDVSLQLPSR	92	3	FALSE	3	_DAPDHQELNLDVSLQLPSR_	_DAPDHQELNLDVSLQLPSR_	716.3624267578125	716.3640044508311	783580056	14188334
CON	CON1	P01024	57.8776	0.902468	1.8584757134555874E-23	6.576078789213855E-24	82469704	DAPDHQELNLDVSLQLPSR	Stripped Sequence	TRUE	0	DAPDHQELNLDVSLQLPSR	92	3	FALSE	2	_DAPDHQELNLDVSLQLPSR_	_DAPDHQELNLDVSLQLPSR_	1074.0400390625	1074.0423218113883	783590088	779385
CON	CON1	P01024	57.8776	0.902468	1.8584757134555874E-23	6.576078789213855E-24	82469704	DAPDHQELNLDVSLQLPSR	Stripped Sequence	TRUE	0	DAPDHQELNLDVSLQLPSR	92	3	FALSE	4	_DAPDHQELNLDVSLQLPSR_	_DAPDHQELNLDVSLQLPSR_	537.5236206054688	537.5245897391378	783590096	209576
CON	CON1	P01024	57.8776	0.902468	1.8584757134555874E-23	6.576078789213855E-24	82469704	SVQLTEK	Stripped Sequence	TRUE	0	SVQLTEK	93	1	FALSE	2	_SVQLTEK_	_SVQLTEK_	402.7267150878906	402.72673672731446	783575912	17465304
CON	CON1	P01024	57.8776	0.902468	1.8584757134555874E-23	6.576078789213855E-24	82469704	FYHPEKEDGKLNK	Stripped Sequence	TRUE	2	FYHPEKEDGKLNK	94	3	FALSE	3	_FYHPEKEDGKLNK_	_FYHPEKEDGKLNK_	535.6071166992188	535.6076533749837	783589200	1148463
CON	CON1	P01024	57.8776	0.902468	1.8584757134555874E-23	6.576078789213855E-24	82469704	FYHPEKEDGKLNK	Stripped Sequence	TRUE	2	FYHPEKEDGKLNK	94	3	FALSE	2	_FYHPEKEDGKLNK_	_FYHPEKEDGKLNK_	802.906982421875	802.9083223195264	783579418	469324
CON	CON1	P01024	57.8776	0.902468	1.8584757134555874E-23	6.576078789213855E-24	82469704	FYHPEKEDGKLNK	Stripped Sequence	TRUE	2	FYHPEKEDGKLNK	94	3	FALSE	4	_FYHPEKEDGKLNK_	_FYHPEKEDGKLNK_	401.9571533203125	401.9571094311971	783589192	1.04081e+06
CON	CON1	P01024	57.8776	0.902468	1.8584757134555874E-23	6.576078789213855E-24	82469704	QVREPGQDLVVLPLSITTDFIPSFR	Stripped Sequence	TRUE	1	QVREPGQDLVVLPLSITTDFIPSFR	95	1	FALSE	3	_QVREPGQDLVVLPLSITTDFIPSFR_	_QVREPGQDLVVLPLSITTDFIPSFR_	943.1832885742188	943.1856251643054	783596805	99705.2
CON	CON1	P01024	57.8776	0.902468	1.8584757134555874E-23	6.576078789213855E-24	82469704	VRVELLHNPAFCSLATTK	Stripped Sequence	TRUE	1	VRVELLHNPAFCSLATTK	96	2	FALSE	3	_VRVELLHNPAFC[+57]SLATTK_	_VRVELLHNPAFC[Carbamidomethyl (C)]SLATTK_	686.0384521484375	686.0398284994278	783632970	4649545
CON	CON1	P01024	57.8776	0.902468	1.8584757134555874E-23	6.576078789213855E-24	82469704	VRVELLHNPAFCSLATTK	Stripped Sequence	TRUE	1	VRVELLHNPAFCSLATTK	96	2	FALSE	4	_VRVELLHNPAFC[+57]SLATTK_	_VRVELLHNPAFC[Carbamidomethyl (C)]SLATTK_	514.7806396484375	514.7815132556752	783620709	3308747
CON	CON1	P01024	57.8776	0.902468	1.8584757134555874E-23	6.576078789213855E-24	82469704	DTWVEHWPEEDECQDEENQKQCQDLGAFTESMVVFGCPN	Stripped Sequence	TRUE	1	DTWVEHWPEEDECQDEENQKQCQDLGAFTESMVVFGCPN	97	2	FALSE	4	_DTWVEHWPEEDEC[+57]QDEENQKQC[+57]QDLGAFTESMVVFGC[+57]PN_	_DTWVEHWPEEDEC[Carbamidomethyl (C)]QDEENQKQC[Carbamidomethyl (C)]QDLGAFTESMVVFGC[Carbamidomethyl (C)]PN_	1186.7374267578125	1186.7400267351873	783669200	398049
CON	CON1	P01024	57.8776	0.902468	1.8584757134555874E-23	6.576078789213855E-24	82469704	DTWVEHWPEEDECQDEENQKQCQDLGAFTESMVVFGCPN	Stripped Sequence	TRUE	1	DTWVEHWPEEDECQDEENQKQCQDLGAFTESMVVFGCPN	97	2	FALSE	4	_DTWVEHWPEEDEC[+57]QDEENQKQC[+57]QDLGAFTESM[+16]VVFGC[+57]PN_	_DTWVEHWPEEDEC[Carbamidomethyl (C)]QDEENQKQC[Carbamidomethyl (C)]QDLGAFTESM[Oxidation (M)]VVFGC[Carbamidomethyl (C)]PN_	1190.7362060546875	1190.7388378445382	783669206	348750
CON	CON1	P01024	57.8776	0.902468	1.8584757134555874E-23	6.576078789213855E-24	82469704	QKPDGVFQEDAPVIHQEMIGGLR	Stripped Sequence	TRUE	1	QKPDGVFQEDAPVIHQEMIGGLR	98	3	FALSE	4	_QKPDGVFQEDAPVIHQEMIGGLR_	_QKPDGVFQEDAPVIHQEMIGGLR_	641.82861328125	641.8298219444657	783611364	31751190
CON	CON1	P01024	57.8776	0.902468	1.8584757134555874E-23	6.576078789213855E-24	82469704	QKPDGVFQEDAPVIHQEMIGGLR	Stripped Sequence	TRUE	1	QKPDGVFQEDAPVIHQEMIGGLR	98	3	FALSE	3	_QKPDGVFQEDAPVIHQEMIGGLR_	_QKPDGVFQEDAPVIHQEMIGGLR_	855.4357299804688	855.4374597512315	783611388	12367163
CON	CON1	P01024	57.8776	0.902468	1.8584757134555874E-23	6.576078789213855E-24	82469704	QKPDGVFQEDAPVIHQEMIGGLR	Stripped Sequence	TRUE	1	QKPDGVFQEDAPVIHQEMIGGLR	98	3	FALSE	3	_QKPDGVFQEDAPVIHQEM[+16]IGGLR_	_QKPDGVFQEDAPVIHQEM[Oxidation (M)]IGGLR_	860.767333984375	860.7692312772773	783611372	250557
CON	CON1	P01024	57.8776	0.902468	1.8584757134555874E-23	6.576078789213855E-24	82469704	QKPDGVFQEDAPVIHQEMIGGLR	Stripped Sequence	TRUE	1	QKPDGVFQEDAPVIHQEMIGGLR	98	3	FALSE	4	_QKPDGVFQEDAPVIHQEM[+16]IGGLR_	_QKPDGVFQEDAPVIHQEM[Oxidation (M)]IGGLR_	645.8273315429688	645.8287061754218	783611380	15407.5498046875
CON	CON1	P01024	57.8776	0.902468	1.8584757134555874E-23	6.576078789213855E-24	82469704	YRGDQDATMSILDISMMTGFAPDTDDLK	Stripped Sequence	TRUE	1	YRGDQDATMSILDISMMTGFAPDTDDLK	99	6	FALSE	3	_YRGDQDATMSILDISMMTGFAPDTDDLK_	_YRGDQDATMSILDISMMTGFAPDTDDLK_	1036.4716796875	1036.4741532630028	783641857	4.0474e+06
[truncated: 245,027+ more rows]
