# Supplementary material for: Data-Independent Acquisition Proteomics Identifies Plasma Prostaglandin-H2 D-Isomerase as an Early Diagnostic Biomarker for STEMI and NSTEMI
Source: Mol Cell Proteomics. 2025 May 23;24(7):100996. doi: 10.1016/j.mcpro.2025.100996 (PMC12226359; doi:10.1016/j.mcpro.2025.100996)
Supplement: Supplementary Table 2 [file mmc2.xlsx]

## Sheet: Sheet1
Accession number	Protein Descriptions	genes	Number of unique peptides	Qvalue	Cscore
P04114	Apolipoprotein B-100	APOB	441	8.61268e-14	1.21826
P01024	Complement C3	C3	294	2.75451e-13	1.21049
P02751	Fibronectin	FN1	190	5.73048e-13	1.20616
P02787	Serotransferrin	TF	177	1.09758e-13	1.21687
P01023	Alpha-2-macroglobulin	A2M	163	8.61268e-14	1.21826
P02675	Fibrinogen beta chain	FGB	140	4.48395e-13	1.20831
P02768	Serum albumin	ALB	137	8.61268e-14	1.21826
P02671	Fibrinogen alpha chain	FGA	134	1.51765e-13	1.21499
P00450	Ceruloplasmin	CP	121	5.73048e-13	1.20614
P04275	von Willebrand factor	VWF	108	2.82856e-12	1.20015
P01031	Complement C5	C5	98	2.16139e-13	1.21189
P01009	Alpha-1-antitrypsin	SERPINA1	88	4.68524e-13	1.20749
P02647	Apolipoprotein A-I	APOA1	86	2.16139e-13	1.21184
P02679	Fibrinogen gamma chain	FGG	86	8.61268e-14	1.21826
P00734	Prothrombin	F2	81	4.68524e-13	1.20745
P08603	Complement factor H	CFH	77	2.69564e-13	1.2107
Q9Y490	Talin-1	TLN1	77	1.2532e-12	1.20305
Q14624	Inter-alpha-trypsin inhibitor heavy chain H4	ITIH4	72	5.6867e-13	1.20635
P06396	Gelsolin	GSN	70	4.41977e-13	1.20856
P19827	Inter-alpha-trypsin inhibitor heavy chain H1	ITIH1	68	1.54998e-13	1.21431
P08519	Apolipoprotein(a)	LPA	67	1.43587e-13	1.21558
P02774	Vitamin D-binding protein	GC	66	5.2173e-13	1.20669
P02790	Hemopexin	HPX	66	6.32147e-13	1.20573
P06727	Apolipoprotein A-IV	APOA4	66	4.68524e-13	1.20745
P00747	Plasminogen	PLG	65	5.9957e-13	1.20594
P00751	Complement factor B	CFB	62	4.68524e-13	1.20755
P01008	Antithrombin-III	SERPINC1	62	3.93332e-13	1.20908
P12259	Coagulation factor V	F5	58	2.16139e-13	1.21188
P04003	C4b-binding protein alpha chain	C4BPA	55	1.81428e-12	1.2017
P19823	Inter-alpha-trypsin inhibitor heavy chain H2	ITIH2	55	1.51765e-13	1.21475
P35527	Keratin, type I cytoskeletal 9	KRT9	54	5.0458e-13	1.20685
P20742	Pregnancy zone protein	PZP	53	2.16139e-13	1.21176
P21333	Filamin-A	FLNA	53	7.20187e-12	1.19678
P01011	Alpha-1-antichymotrypsin	SERPINA3	51	5.6867e-13	1.20636
P01042	Kininogen-1	KNG1	51	2.62576e-13	1.21097
P01871	Immunoglobulin heavy constant mu	IGHM	51	4.64631e-13	1.20802
P04264	Keratin, type II cytoskeletal 1	KRT1	49	4.94734e-13	1.20721
P08697	Alpha-2-antiplasmin	SERPINF2	48	2.69564e-13	1.21062
P13671	Complement component C6	C6	48	5.0458e-13	1.20686
P09871	Complement C1s subcomponent	C1S	47	1.80086e-12	1.20175
P00736	Complement C1r subcomponent	C1R	46	1.51765e-13	1.2146
P43652	Afamin	AFM	44	1.533e-12	1.20229
P03952	Plasma kallikrein	KLKB1	43	1.2532e-12	1.20306
P05155	Plasma protease C1 inhibitor	SERPING1	43	2.16139e-13	1.21205
Q06033	Inter-alpha-trypsin inhibitor heavy chain H3	ITIH3	42	8.30906e-13	1.20461
O75882	Attractin	ATRN	41	3.52147e-13	1.20945
P10643	Complement component C7	C7	41	1.2532e-12	1.20309
P05160	Coagulation factor XIII B chain	F13B	39	1.09758e-13	1.2172
P00738	Haptoglobin	HP	38	4.99437e-13	1.20702
P05546	Heparin cofactor 2	SERPIND1	38	3.48514e-13	1.20955
P07225	Vitamin K-dependent protein S	PROS1	37	4.68524e-13	1.20765
P13645	Keratin, type I cytoskeletal 10	KRT10	37	6.36499e-12	1.19721
Q9Y6R7	IgGFc-binding protein	FCGBP	37	9.05208e-11	1.18797
P35908	Keratin, type II cytoskeletal 2 epidermal	KRT2	36	4.68524e-13	1.20764
P06681	Complement C2	C2	35	8.39525e-12	1.19628
P00488	Coagulation factor XIII A chain	F13A1	33	5.6867e-13	1.2063
P04004	Vitronectin	VTN	33	1.77606e-12	1.20181
P02649	Apolipoprotein E	APOE	32	6.3469e-13	1.20565
P02760	Protein AMBP	AMBP	32	2.27203e-12	1.20088
P04217	Alpha-1B-glycoprotein	A1BG	32	4.99437e-13	1.20707
P07358	Complement component C8 beta chain	C8B	32	4.64631e-13	1.20802
P10909	Clusterin	CLU	32	4.41977e-13	1.20864
P25311	Zinc-alpha-2-glycoprotein	AZGP1	31	4.68524e-13	1.20756
P80108	Phosphatidylinositol-glycan-specific phospholipase D	GPLD1	30	1.30703e-12	1.20285
P69905	Hemoglobin subunit alpha	HBA1	29	1.19385e-12	1.20327
Q96PD5	N-acetylmuramoyl-L-alanine amidase	PGLYRP2	29	4.68524e-13	1.20768
P18206	Vinculin	VCL	28	4.45508e-12	1.19845
P00748	Coagulation factor XII	F12	27	8.2809e-13	1.20468
P01876	Immunoglobulin heavy constant alpha 1	IGHA1	27	2.40512e-11	1.1926
Q14520	Hyaluronan-binding protein 2	HABP2	27	5.24031e-12	1.19795
P07357	Complement component C8 alpha chain	C8A	26	3.17955e-12	1.19972
P02765	Alpha-2-HS-glycoprotein	AHSG	25	4.48395e-13	1.20832
P02748	Complement component C9	C9	24	2.85128e-13	1.21032
P04196	Histidine-rich glycoprotein	HRG	24	5.82285e-12	1.19759
P23142	Fibulin-1	FBLN1	24	1.51765e-13	1.21455
P27169	Serum paraoxonase/arylesterase 1	PON1	23	4.68016e-13	1.20794
P48740	Mannan-binding lectin serine protease 1	MASP1	23	7.23572e-09	1.17199
Q16610	Extracellular matrix protein 1	ECM1	23	3.18102e-12	1.1997
P02749	Beta-2-glycoprotein 1	APOH	22	6.3469e-13	1.20565
P29622	Kallistatin	SERPINA4	22	4.99437e-13	1.20697
P01019	Angiotensinogen	AGT	21	8.14031e-13	1.20476
P02652	Apolipoprotein A-II	APOA2	21	2.16139e-13	1.21199
P05156	Complement factor I	CFI	21	1.28583e-12	1.20292
P15924	Desmoplakin	DSP	21	0.000276133	1.11712
P35858	Insulin-like growth factor-binding protein complex acid labile subunit	IGFALS	21	4.68524e-13	1.20786
P02786	Transferrin receptor protein 1	TFRC	20	3.42437e-12	1.19937
P02788	Lactotransferrin	LTF	20	4.2848e-08	1.16477
P07996	Thrombospondin-1	THBS1	20	8.46121e-11	1.18821
P13796	Plastin-2	LCP1	20	1.54092e-11	1.19423
P15144	Aminopeptidase N	ANPEP	20	2.66823e-08	1.1668
P19652	Alpha-1-acid glycoprotein 2	ORM2	20	4.48395e-13	1.20823
Q96KN2	Beta-Ala-His dipeptidase	CNDP1	20	7.16611e-13	1.20524
O14791	Apolipoprotein L1	APOL1	19	5.6867e-13	1.2063
O75636	Ficolin-3	FCN3	19	8.19396e-12	1.19637
P01877	Immunoglobulin heavy constant alpha 2	IGHA2	19	5.73048e-13	1.20617
P02763	Alpha-1-acid glycoprotein 1	ORM1	19	6.05694e-12	1.19744
P02766	Transthyretin	TTR	19	2.82856e-12	1.20016
Q15582	Transforming growth factor-beta-induced protein ig-h3	TGFBI	19	1.96343e-12	1.20142
P00740	Coagulation factor IX	F9	18	5.73048e-13	1.20617
P01860	Immunoglobulin heavy constant gamma 3	IGHG3	18	5.92121e-13	1.20601
P03951	Coagulation factor XI	F11	18	2.51245e-10	1.18442
P05543	Thyroxine-binding globulin	SERPINA7	18	1.52889e-12	1.20232
P07360	Complement component C8 gamma chain	C8G	18	9.83597e-13	1.20401
P11021	Endoplasmic reticulum chaperone BiP	HSPA5	18	5.56149e-07	1.15342
P35579	Myosin-9	MYH9	18	1.87613e-12	1.20158
P51884	Lumican	LUM	18	2.16139e-13	1.21255
Q08380	Galectin-3-binding protein	LGALS3BP	18	7.05085e-13	1.20532
Q92954	Proteoglycan 4	PRG4	18	9.58401e-12	1.19586
P01834	Immunoglobulin kappa constant	IGKC	17	8.29284e-13	1.20464
P02750	Leucine-rich alpha-2-glycoprotein	LRG1	17	8.54306e-13	1.20447
P08185	Corticosteroid-binding globulin	SERPINA6	17	2.16139e-13	1.21264
P36955	Pigment epithelium-derived factor	SERPINF1	17	3.34086e-12	1.19947
Q12805	EGF-containing fibulin-like extracellular matrix protein 1	EFEMP1	17	4.3204e-11	1.19051
O43866	CD5 antigen-like	CD5L	16	2.23064e-12	1.20098
P02656	Apolipoprotein C-III	APOC3	16	4.94584e-13	1.20725
P05090	Apolipoprotein D	APOD	16	3.21285e-12	1.19965
P06276	Cholinesterase	BCHE	16	3.60116e-12	1.19918
P08571	Monocyte differentiation antigen CD14	CD14	16	8.37094e-11	1.18826
P12814	Alpha-actinin-1	ACTN1	16	6.16257e-12	1.19736
P22792	Carboxypeptidase N subunit 2	CPN2	16	2.39449e-12	1.20071
P68871	Hemoglobin subunit beta	HBB	16	3.45167e-13	1.20972
P00739	Haptoglobin-related protein	HPR	15	1.23712e-11	1.19496
P00742	Coagulation factor X	F10	15	3.12327e-12	1.19982
P01833	Polymeric immunoglobulin receptor	PIGR	15	4.13581e-09	1.17412
P01857	Immunoglobulin heavy constant gamma 1	IGHG1	15	7.44426e-13	1.20507
P01859	Immunoglobulin heavy constant gamma 2	IGHG2	15	1.69037e-12	1.20198
P02743	Serum amyloid P-component	APCS	15	8.61268e-14	1.21826
P13647	Keratin, type II cytoskeletal 5	KRT5	15	4.68524e-13	1.20757
P19320	Vascular cell adhesion protein 1	VCAM1	15	4.20304e-08	1.16488
Q04756	Hepatocyte growth factor activator	HGFAC	15	1.91382e-11	1.19342
Q86VB7	Scavenger receptor cysteine-rich type 1 protein M130	CD163	15	6.35786e-07	1.1528
Q9UHG3	Prenylcysteine oxidase 1	PCYOX1	15	2.8201e-11	1.19205
Q9UK55	Protein Z-dependent protease inhibitor	SERPINA10	15	2.41581e-10	1.18457
P02753	Retinol-binding protein 4	RBP4	14	1.28583e-12	1.20292
P05452	Tetranectin	CLEC3B	14	1.45777e-12	1.20251
P09172	Dopamine beta-hydroxylase	DBH	14	2.10484e-08	1.16779
P0C0L5	Complement C4-B	C4B	14	2.16139e-13	1.21193
P15169	Carboxypeptidase N catalytic chain	CPN1	14	4.97212e-13	1.20715
P22891	Vitamin K-dependent protein Z	PROZ	14	3.18464e-11	1.19157
Q9UGM5	Fetuin-B	FETUB	14	1.81387e-13	1.21372
O95445	Apolipoprotein M	APOM	13	1.69753e-11	1.19391
P01861	Immunoglobulin heavy constant gamma 4	IGHG4	13	5.12339e-11	1.18991
P02746	Complement C1q subcomponent subunit B	C1QB	13	4.41977e-13	1.20857
P55058	Phospholipid transfer protein	PLTP	13	5.0458e-13	1.20683
Q9NQ79	Cartilage acidic protein 1	CRTAC1	13	5.17095e-08	1.16399
O00187	Mannan-binding lectin serine protease 2	MASP2	12	3.56507e-11	1.1912
P01880	Immunoglobulin heavy constant delta	IGHD	12	1.91382e-11	1.19344
P02655	Apolipoprotein C-II	APOC2	12	3.47992e-13	1.20962
P04278	Sex hormone-binding globulin	SHBG	12	5.81822e-12	1.19762
P05154	Plasma serine protease inhibitor	SERPINA5	12	2.85236e-11	1.19198
P49747	Cartilage oligomeric matrix protein	COMP	12	1.20321e-11	1.1951
P98160	Basement membrane-specific heparan sulfate proteoglycan core protein	HSPG2	12	1.33546e-09	1.17835
Q02413	Desmoglein-1	DSG1	12	0.000779292	1.10832
Q6UXB8	Peptidase inhibitor 16	PI16	12	8.22819e-08	1.16199
P00915	Carbonic anhydrase 1	CA1	11	7.40705e-13	1.20512
P02042	Hemoglobin subunit delta	HBD	11	1.47178e-12	1.20246
P04180	Phosphatidylcholine-sterol acyltransferase	LCAT	11	4.33033e-12	1.19858
P08779	Keratin, type I cytoskeletal 16	KRT16	11	8.3863e-08	1.16189
P14625	Endoplasmin	HSP90B1	11	4.20304e-08	1.16489
P17936	Insulin-like growth factor-binding protein 3	IGFBP3	11	2.3834e-07	1.15729
P20851	C4b-binding protein beta chain	C4BPB	11	4.3204e-11	1.1905
P27918	Properdin	CFP	11	1.1273e-13	1.21649
P35542	Serum amyloid A-4 protein	SAA4	11	8.08628e-13	1.20481
P37802	Transgelin-2	TAGLN2	11	2.04332e-11	1.19317
P60174	Triosephosphate isomerase	TPI1	11	7.66859e-09	1.17175
O00533	Neural cell adhesion molecule L1-like protein	CHL1	10	1.05713e-08	1.1705
O75083	WD repeat-containing protein 1	WDR1	10	3.85149e-05	1.13083
P01591	Immunoglobulin J chain	JCHAIN	10	1.02168e-12	1.20382
P02533	Keratin, type I cytoskeletal 14	KRT14	10	9.79222e-13	1.20405
P02654	Apolipoprotein C-I	APOC1	10	2.82856e-12	1.20016
P02747	Complement C1q subcomponent subunit C	C1QC	10	4.48395e-13	1.20827
P06702	Protein S100-A9	S100A9	10	1.7193e-11	1.19386
P07737	Profilin-1	PFN1	10	3.91041e-12	1.19891
P0C0L4	Complement C4-A	C4A	10	2.16139e-13	1.21207
P18428	Lipopolysaccharide-binding protein	LBP	10	2.51394e-13	1.21124
P22352	Glutathione peroxidase 3	GPX3	10	8.61268e-14	1.21824
P43251	Biotinidase	BTD	10	1.12024e-11	1.19535
Q9H4B7	Tubulin beta-1 chain	TUBB1	10	4.45314e-12	1.19847
P00746	Complement factor D	CFD	9	4.25954e-08	1.16481
P04070	Vitamin K-dependent protein C	PROC	9	3.13816e-12	1.19978
P05062	Fructose-bisphosphate aldolase B	ALDOB	9	2.75559e-07	1.15663
P09486	SPARC	SPARC	9	7.70312e-06	1.14021
P11226	Mannose-binding protein C	MBL2	9	7.74954e-10	1.18036
P14923	Junction plakoglobin	JUP	9	2.34233e-07	1.15738
P18065	Insulin-like growth factor-binding protein 2	IGFBP2	9	0.00196601	1.09891
P32119	Peroxiredoxin-2	PRDX2	9	1.50525e-09	1.1779
P33151	Cadherin-5	CDH5	9	8.12981e-08	1.16205
Q15063	Periostin	POSTN	9	5.41245e-07	1.15356
Q86UX7	Fermitin family homolog 3	FERMT3	9	1.25772e-09	1.17859
Q86YZ3	Hornerin	HRNR	9	1.22283e-07	1.16028
P02741	C-reactive protein	CRP	8	4.96253e-11	1.19003
P02745	Complement C1q subcomponent subunit A	C1QA	8	3.84064e-10	1.18291
P05109	Protein S100-A8	S100A8	8	1.2094e-11	1.19506
P07237	Protein disulfide-isomerase	P4HB	8	2.16845e-07	1.15774
P08253	72 kDa type IV collagenase	MMP2	8	0.000798021	1.10809
P11597	Cholesteryl ester transfer protein	CETP	8	6.68298e-11	1.18905
P23141	Liver carboxylesterase 1	CES1	8	6.67998e-07	1.15256
Q01518	Adenylyl cyclase-associated protein 1	CAP1	8	2.40512e-11	1.1926
Q15942	Zyxin	ZYX	8	0.00160493	1.10114
Q76LX8	A disintegrin and metalloproteinase with thrombospondin motifs 13	ADAMTS13	8	0.0012512	1.10371
P05164	Myeloperoxidase	MPO	7	0.00355164	1.09167
P06733	Alpha-enolase	ENO1	7	1.16229e-09	1.17888
P08514	Integrin alpha-IIb	ITGA2B	7	1.43989e-07	1.15958
P08709	Coagulation factor VII	F7	7	2.81945e-08	1.16654
P09960	Leukotriene A-4 hydrolase	LTA4H	7	8.25257e-06	1.13983
P0DJI8	Serum amyloid A-1 protein	SAA1	7	4.10235e-09	1.17417
P26038	Moesin	MSN	7	4.9589e-07	1.15396
P29401	Transketolase	TKT	7	2.57762e-11	1.19235
P30041	Peroxiredoxin-6	PRDX6	7	7.05477e-08	1.16269
P33908	Mannosyl-oligosaccharide 1,2-alpha-mannosidase IA	MAN1A1	7	9.75202e-08	1.16124
P54289	Voltage-dependent calcium channel subunit alpha-2/delta-1	CACNA2D1	7	0.00160046	1.10119
P63104	14-3-3 protein zeta/delta	YWHAZ	7	3.10445e-11	1.19168
Q07954	Prolow-density lipoprotein receptor-related protein 1	LRP1	7	1.78828e-05	1.13541
Q15166	Serum paraoxonase/lactonase 3	PON3	7	1.06357e-06	1.15033
Q15485	Ficolin-2	FCN2	7	1.78731e-11	1.1937
Q16853	Membrane primary amine oxidase	AOC3	7	0.000554653	1.11134
Q6EMK4	Vasorin	VASN	7	1.33546e-09	1.17836
Q92820	Gamma-glutamyl hydrolase	GGH	7	2.73181e-08	1.16669
Q96IY4	Carboxypeptidase B2	CPB2	7	1.22221e-10	1.18698
Q9HDC9	Adipocyte plasma membrane-associated protein	APMAP	7	6.74718e-05	1.12723
Q9NZP8	Complement C1r subcomponent-like protein	C1RL	7	2.79255e-07	1.15656
A0A0B4J1V2	Immunoglobulin heavy variable 2-26	IGHV2-26	6	1.42527e-10	1.1864
A0A0B4J1Y9	Immunoglobulin heavy variable 3-72	IGHV3-72	6	1.53711e-07	1.15929
O00151	PDZ and LIM domain protein 1	PDLIM1	6	1.7492e-07	1.15868
O95497	Pantetheinase	VNN1	6	6.77286e-05	1.12719
P00918	Carbonic anhydrase 2	CA2	6	6.2737e-10	1.18111
P01854	Immunoglobulin heavy constant epsilon	IGHE	6	8.6708e-06	1.13954
P05362	Intercellular adhesion molecule 1	ICAM1	6	1.56569e-07	1.15919
P06732	Creatine kinase M-type	CKM	6	8.95173e-05	1.12533
P08294	Extracellular superoxide dismutase [Cu-Zn]	SOD3	6	4.39588e-07	1.15452
P08567	Pleckstrin	PLEK	6	2.76289e-09	1.17565
P11142	Heat shock cognate 71 kDa protein	HSPA8	6	2.07674e-10	1.18513
P22105	Tenascin-X	TNXB	6	7.26403e-09	1.17196
P22897	Macrophage mannose receptor 1	MRC1	6	0.00982449	1.07437
P30740	Leukocyte elastase inhibitor	SERPINB1	6	0.000195606	1.11974
P31146	Coronin-1A	CORO1A	6	5.27884e-09	1.17319
P55056	Apolipoprotein C-IV	APOC4	6	1.97956e-12	1.20138
P62937	Peptidyl-prolyl cis-trans isomerase A	PPIA	6	0.000111004	1.12384
Q13201	Multimerin-1	MMRN1	6	4.08451e-10	1.18269
Q14126	Desmoglein-2	DSG2	6	2.33655e-06	1.14647
Q6UX71	Plexin domain-containing protein 2	PLXDC2	6	1.27766e-10	1.18682
Q9BWP8	Collectin-11	COLEC11	6	5.23343e-10	1.18179
Q9BXR6	Complement factor H-related protein 5	CFHR5	6	2.69915e-06	1.14572
P00491	Purine nucleoside phosphorylase	PNP	5	1.88001e-09	1.17705
P01701	Immunoglobulin lambda variable 1-51	IGLV1-51	5	2.39562e-11	1.19264
P04083	Annexin A1	ANXA1	5	6.78175e-07	1.15248
P04406	Glyceraldehyde-3-phosphate dehydrogenase	GAPDH	5	5.66878e-10	1.18149
P05106	Integrin beta-3	ITGB3	5	7.37391e-11	1.1887
P07359	Platelet glycoprotein Ib alpha chain	GP1BA	5	7.09355e-12	1.19685
P12955	Xaa-Pro dipeptidase	PEPD	5	2.6323e-06	1.14586
P13598	Intercellular adhesion molecule 2	ICAM2	5	4.22301e-11	1.1906
P14151	L-selectin	SELL	5	6.31001e-12	1.19725
P15814	Immunoglobulin lambda-like polypeptide 1	IGLL1	5	3.68969e-11	1.19108
P16930	Fumarylacetoacetase	FAH	5	0.000430822	1.11352
P23470	Receptor-type tyrosine-protein phosphatase gamma	PTPRG	5	2.14279e-07	1.1578
P23528	Cofilin-1	CFL1	5	9.96503e-10	1.17943
P55290	Cadherin-13	CDH13	5	9.20553e-07	1.15103
P62258	14-3-3 protein epsilon	YWHAE	5	0.00108807	1.1051
P78417	Glutathione S-transferase omega-1	GSTO1	5	6.18632e-12	1.19733
Q08830	Fibrinogen-like protein 1	FGL1	5	4.76562e-05	1.12948
Q12913	Receptor-type tyrosine-protein phosphatase eta	PTPRJ	5	1.53977e-05	1.13629
Q13093	Platelet-activating factor acetylhydrolase	PLA2G7	5	0.00221287	1.09756
Q13103	Secreted phosphoprotein 24	SPP2	5	2.1201e-08	1.16775
Q13228	Methanethiol oxidase	SELENBP1	5	1.50363e-05	1.13643
Q14515	SPARC-like protein 1	SPARCL1	5	2.16305e-08	1.16766
Q16706	Alpha-mannosidase 2	MAN2A1	5	0.00636437	1.08257
Q6YHK3	CD109 antigen	CD109	5	7.2519e-05	1.12673
Q86U17	Serpin A11	SERPINA11	5	0.00905235	1.07613
Q9BTY2	Plasma alpha-L-fucosidase	FUCA2	5	0.000165137	1.121
Q9UNW1	Multiple inositol polyphosphate phosphatase 1	MINPP1	5	9.20918e-08	1.16149
Q9Y5Y7	Lymphatic vessel endothelial hyaluronic acid receptor 1	LYVE1	5	2.18023e-11	1.19295
A0A0B4J1U7	Immunoglobulin heavy variable 6-1	IGHV6-1	4	3.91041e-12	1.1989
A0A0C4DH31	Immunoglobulin heavy variable 1-18	IGHV1-18	4	2.52923e-10	1.18439
A0A0C4DH38	Immunoglobulin heavy variable 5-51	IGHV5-51	4	2.33914e-06	1.14645
O14786	Neuropilin-1	NRP1	4	2.14195e-05	1.13434
P00558	Phosphoglycerate kinase 1	PGK1	4	1.10341e-11	1.19541
P01714	Immunoglobulin lambda variable 3-19	IGLV3-19	4	5.98597e-10	1.18129
P04075	Fructose-bisphosphate aldolase A	ALDOA	4	0.000117868	1.12342
P05089	Arginase-1	ARG1	4	0.00579146	1.08434
P06312	Immunoglobulin kappa variable 4-1	IGKV4-1	4	1.18025e-12	1.20332
P06744	Glucose-6-phosphate isomerase	GPI	4	0.00035003	1.11524
P07339	Cathepsin D	CTSD	4	0.000344526	1.11539
P08319	Alcohol dehydrogenase 4	ADH4	4	1.98829e-05	1.13479
P0DJI9	Serum amyloid A-2 protein	SAA2	4	2.79892e-10	1.18403
P10646	Tissue factor pathway inhibitor	TFPI	4	1.71263e-09	1.17742
P11150	Hepatic triacylglycerol lipase	LIPC	4	4.18528e-08	1.16492
P12830	Cadherin-1	CDH1	4	0.00224366	1.09738
P14780	Matrix metalloproteinase-9	MMP9	4	7.78262e-09	1.17168
P15151	Poliovirus receptor	PVR	4	1.78334e-05	1.13544
P26927	Hepatocyte growth factor-like protein	MST1	4	1.65508e-08	1.16874
P27487	Dipeptidyl peptidase 4	DPP4	4	0.00408952	1.08972
P36980	Complement factor H-related protein 2	CFHR2	4	2.36048e-10	1.18466
P54108	Cysteine-rich secretory protein 3	CRISP3	4	2.82172e-11	1.19203
P54802	Alpha-N-acetylglucosaminidase	NAGLU	4	0.00652214	1.08214
P61769	Beta-2-microglobulin	B2M	4	3.51998e-08	1.16564
P62328	Thymosin beta-4	TMSB4X	4	7.42714e-08	1.16247
P62805	Histone H4	HIST1H4A	4	8.34323e-10	1.18008
P80748	Immunoglobulin lambda variable 3-21	IGLV3-21	4	0.000408113	1.11397
P81605	Dermcidin	DCD	4	3.62735e-07	1.1554
Q01459	Di-N-acetylchitobiase	CTBS	4	3.47647e-05	1.13146
Q13740	CD166 antigen	ALCAM	4	0.000228594	1.11858
Q16851	UTP--glucose-1-phosphate uridylyltransferase	UGP2	4	0.000467928	1.11283
Q9NPH3	Interleukin-1 receptor accessory protein	IL1RAP	4	3.75686e-11	1.19101
A0A075B6I0	Immunoglobulin lambda variable 8-61	IGLV8-61	3	2.17084e-10	1.18497
A0A075B6J9	Immunoglobulin lambda variable 2-18	IGLV2-18	3	8.20131e-10	1.18015
A0A075B6K5	Immunoglobulin lambda variable 3-9	IGLV3-9	3	2.62576e-13	1.21095
A0A075B6S5	Immunoglobulin kappa variable 1-27	IGKV1-27	3	1.04091e-05	1.13852
A0A0A0MS15	Immunoglobulin heavy variable 3-49	IGHV3-49	3	4.99437e-13	1.20698
A0A0C4DH33	Immunoglobulin heavy variable 1-24	IGHV1-24	3	1.76051e-09	1.17731
A0A0C4DH68	Immunoglobulin kappa variable 2-24	IGKV2-24	3	2.66187e-13	1.21082
O43157	Plexin-B1	PLXNB1	3	0.000846677	1.10752
O95810	Caveolae-associated protein 2	CAVIN2	3	3.0562e-09	1.17526
P00352	Retinal dehydrogenase 1	ALDH1A1	3	1.01158e-06	1.15057
P01344	Insulin-like growth factor II	IGF2	3	3.03446e-12	1.19992
P01619	Immunoglobulin kappa variable 3-20	IGKV3-20	3	1.09361e-12	1.20357
P01703	Immunoglobulin lambda variable 1-40	IGLV1-40	3	2.61024e-07	1.15688
P01715	Immunoglobulin lambda variable 3-1	IGLV3-1	3	1.25366e-05	1.13747
P02144	Myoglobin	MB	3	4.85569e-10	1.18209
P02776	Platelet factor 4	PF4	3	3.21956e-12	1.19962
P04066	Tissue alpha-L-fucosidase	FUCA1	3	9.15815e-07	1.15107
P08670	Vimentin	VIM	3	0.000147283	1.12184
P10599	Thioredoxin	TXN	3	2.73181e-08	1.16668
P10645	Chromogranin-A	CHGA	3	0.00930764	1.07556
P12429	Annexin A3	ANXA3	3	0.000159334	1.12127
P16070	CD44 antigen	CD44	3	2.16139e-13	1.21205
P21741	Midkine	MDK	3	0.000491944	1.11238
P31327	Carbamoyl-phosphate synthase [ammonia], mitochondrial	CPS1	3	4.42877e-08	1.16463
P32754	4-hydroxyphenylpyruvate dioxygenase	HPD	3	0.00297596	1.09399
P41222	Prostaglandin-H2 D-isomerase	PTGDS	3	7.17086e-06	1.14061
P43121	Cell surface glycoprotein MUC18	MCAM	3	4.15566e-06	1.14351
P49908	Selenoprotein P	SELENOP	3	1.18047e-11	1.19517
P49913	Cathelicidin antimicrobial peptide	CAMP	3	2.19258e-05	1.13419
P50395	Rab GDP dissociation inhibitor beta	GDI2	3	9.01345e-05	1.12527
P52566	Rho GDP-dissociation inhibitor 2	ARHGDIB	3	0.000191683	1.1199
P55209	Nucleosome assembly protein 1-like 1	NAP1L1	3	2.09937e-06	1.14702
P60660	Myosin light polypeptide 6	MYL6	3	0.00353529	1.09175
P61626	Lysozyme C	LYZ	3	6.78183e-10	1.18083
P68366	Tubulin alpha-4A chain	TUBA4A	3	1.64199e-07	1.15898
Q13790	Apolipoprotein F	APOF	3	8.46726e-13	1.20453
Q15848	Adiponectin	ADIPOQ	3	2.93339e-10	1.18385
Q8IZF2	Adhesion G protein-coupled receptor F5	ADGRF5	3	8.45943e-06	1.13968
Q8N1N4	Keratin, type II cytoskeletal 78	KRT78	3	0.00469209	1.08778
Q8NBP7	Proprotein convertase subtilisin/kexin type 9	PCSK9	3	0.00470848	1.08767
Q8WZ75	Roundabout homolog 4	ROBO4	3	0.000311819	1.11618
Q99784	Noelin	OLFM1	3	0.00542246	1.08544
Q9UNN8	Endothelial protein C receptor	PROCR	3	3.6584e-06	1.14417
A0A075B6R2	Immunoglobulin heavy variable 4-4	IGHV4-4	2	3.17637e-10	1.18357
A0A087WSZ0	Immunoglobulin kappa variable 1D-8	IGKV1D-8	2	0.000235512	1.11835
A0A0B4J1U3	Immunoglobulin lambda variable 1-36	IGLV1-36	2	8.26377e-08	1.16196
A0A0B4J1V0	Immunoglobulin heavy variable 3-15	IGHV3-15	2	5.15959e-10	1.18187
A0A0B4J1X8	Immunoglobulin heavy variable 3-43	IGHV3-43	2	1.00038e-08	1.17072
A0A0B4J1Y8	Immunoglobulin lambda variable 9-49	IGLV9-49	2	8.12981e-08	1.16206
A0A0C4DH29	Immunoglobulin heavy variable 1-3	IGHV1-3	2	6.9639e-06	1.14078
A0A0C4DH34	Immunoglobulin heavy variable 4-28	IGHV4-28	2	6.97635e-11	1.1889
A0A0C4DH39	Immunoglobulin heavy variable 1-58	IGHV1-58	2	0.000943081	1.10649
A0A0C4DH43	Immunoglobulin heavy variable 2-70D	IGHV2-70D	2	3.31971e-12	1.19951
A0M8Q6	Immunoglobulin lambda constant 7	IGLC7	2	1.10723e-06	1.15012
A2NJV5	Immunoglobulin kappa variable 2-29	IGKV2-29	2	4.48395e-13	1.20831
B9A064	Immunoglobulin lambda-like polypeptide 5	IGLL5	2	1.29507e-10	1.18676
O00299	Chloride intracellular channel protein 1	CLIC1	2	1.65876e-10	1.18589
O75460	Serine/threonine-protein kinase/endoribonuclease IRE1	ERN1	2	1.88777e-11	1.19352
P00325	Alcohol dehydrogenase 1B	ADH1B	2	6.11407e-09	1.17263
P00505	Aspartate aminotransferase, mitochondrial	GOT2	2	0.00698337	1.08093
P01700	Immunoglobulin lambda variable 1-47	IGLV1-47	2	1.89978e-11	1.19348
P01706	Immunoglobulin lambda variable 2-11	IGLV2-11	2	4.99735e-09	1.1734
P01717	Immunoglobulin lambda variable 3-25	IGLV3-25	2	4.12949e-05	1.13037
P01721	Immunoglobulin lambda variable 6-57	IGLV6-57	2	1.32925e-10	1.18666
P01743	Immunoglobulin heavy variable 1-46	IGHV1-46	2	1.03332e-12	1.20376
P01766	Immunoglobulin heavy variable 3-13	IGHV3-13	2	1.13816e-08	1.17021
P01817	Immunoglobulin heavy variable 2-5	IGHV2-5	2	5.23343e-10	1.18178
P02538	Keratin, type II cytoskeletal 6A	KRT6A	2	1.78731e-11	1.19372
P02730	Band 3 anion transport protein	SLC4A1	2	0.00628013	1.08282
P04430	Immunoglobulin kappa variable 1-16	IGKV1-16	2	1.37709e-08	1.16947
P05451	Lithostathine-1-alpha	REG1A	2	1.67508e-06	1.14813
P07333	Macrophage colony-stimulating factor 1 receptor	CSF1R	2	1.59004e-08	1.1689
P09972	Fructose-bisphosphate aldolase C	ALDOC	2	0.004856	1.08716
P13473	Lysosome-associated membrane glycoprotein 2	LAMP2	2	2.84667e-10	1.18396
P13727	Bone marrow proteoglycan	PRG2	2	0.0016171	1.10103
P23083	Immunoglobulin heavy variable 1-2	IGHV1-2	2	3.16371e-11	1.19161
P27797	Calreticulin	CALR	2	5.3855e-06	1.14215
P30044	Peroxiredoxin-5, mitochondrial	PRDX5	2	2.15423e-06	1.14688
P31151	Protein S100-A7	S100A7	2	1.86939e-09	1.17708
P35443	Thrombospondin-4	THBS4	2	0.000259988	1.11759
P35916	Vascular endothelial growth factor receptor 3	FLT4	2	0.00579488	1.0843
P37837	Transaldolase	TALDO1	2	0.00558374	1.08493
P55103	Inhibin beta C chain	INHBC	2	2.29574e-07	1.15748
P60953	Cell division control protein 42 homolog	CDC42	2	0.00204512	1.09846
P61224	Ras-related protein Rap-1b	RAP1B	2	2.36946e-08	1.16729
Q04695	Keratin, type I cytoskeletal 17	KRT17	2	0.000734539	1.10889
Q06830	Peroxiredoxin-1	PRDX1	2	1.63624e-09	1.17759
Q10588	ADP-ribosyl cyclase/cyclic ADP-ribose hydrolase 2	BST1	2	0.000534255	1.11168
Q5SYB0	FERM and PDZ domain-containing protein 1	FRMPD1	2	4.64392e-09	1.17369
Q7Z794	Keratin, type II cytoskeletal 1b	KRT77	2	3.48222e-06	1.14443
Q86UD1	Out at first protein homolog	OAF	2	0.00787385	1.07878
Q8WZ42	Titin	TTN	2	0.00103141	1.10563
Q92496	Complement factor H-related protein 4	CFHR4	2	5.23343e-10	1.18178
Q93088	Betaine--homocysteine S-methyltransferase 1	BHMT	2	0.00941007	1.0753
Q99497	Protein/nucleic acid deglycase DJ-1	PARK7	2	0.00265286	1.09542
Q9BUN1	Protein MENT	MENT	2	0.0062221	1.08301
Q9BYJ0	Fibroblast growth factor-binding protein 2	FGFBP2	2	0.0050014	1.08667
Q9H299	SH3 domain-binding glutamic acid-rich-like protein 3	SH3BGRL3	2	5.67025e-05	1.12836
Q9H4G4	Golgi-associated plant pathogenesis-related protein 1	GLIPR2	2	0.00547037	1.08528
Q9H8L6	Multimerin-2	MMRN2	2	0.000368998	1.11479
Q9NZT1	Calmodulin-like protein 5	CALML5	2	0.00362755	1.09133
A0A075B6I4	Immunoglobulin lambda variable 10-54	IGLV10-54	1	0.00902899	1.07622
A0A075B6I9	Immunoglobulin lambda variable 7-46	IGLV7-46	1	1.20823e-06	1.1497
A0A075B6K4	Immunoglobulin lambda variable 3-10	IGLV3-10	1	2.16139e-13	1.21175
A0A075B6S6	Immunoglobulin kappa variable 2D-30	IGKV2D-30	1	4.44679e-06	1.14315
A0A0A0MS14	Immunoglobulin heavy variable 1-45	IGHV1-45	1	8.08662e-05	1.12601
A0A0A0MT36	Immunoglobulin kappa variable 6D-21	IGKV6D-21	1	3.80693e-07	1.15517
A0A0B4J1V6	Immunoglobulin heavy variable 3-73	IGHV3-73	1	1.92442e-11	1.19339
A0A0C4DH55	Immunoglobulin kappa variable 3D-7	IGKV3D-7	1	0.00496421	1.08682
A0A0C4DH67	Immunoglobulin kappa variable 1-8	IGKV1-8	1	9.9211e-13	1.20396
A0A0J9YVY3	Immunoglobulin heavy variable 7-4-1	IGHV7-4-1	1	3.26772e-09	1.17501
A0A0J9YXX1	Immunoglobulin heavy variable 5-10-1	IGHV5-10-1	1	8.9e-06	1.13938
O00194	Ras-related protein Rab-27B	RAB27B	1	0.0032699	1.0928
O75015	Low affinity immunoglobulin gamma Fc region receptor III-B	FCGR3B	1	6.24818e-08	1.1632
P01599	Immunoglobulin kappa variable 1-17	IGKV1-17	1	3.42455e-08	1.16576
P01601	Immunoglobulin kappa variable 1D-16	IGKV1D-16	1	8.98658e-10	1.1798
P01602	Immunoglobulin kappa variable 1-5	IGKV1-5	1	2.62024e-08	1.16688
P01699	Immunoglobulin lambda variable 1-44	IGLV1-44	1	0.000816521	1.10786
P01709	Immunoglobulin lambda variable 2-8	IGLV2-8	1	1.3708e-09	1.17825
P01742	Immunoglobulin heavy variable 1-69	IGHV1-69	1	8.35418e-11	1.18829
P01780	Immunoglobulin heavy variable 3-7	IGHV3-7	1	2.02721e-11	1.19321
P02100	Hemoglobin subunit epsilon	HBE1	1	0.00483919	1.08725
P04179	Superoxide dismutase [Mn], mitochondrial	SOD2	1	0.000130701	1.1227
P06310	Immunoglobulin kappa variable 2-30	IGKV2-30	1	5.98915e-08	1.16338
P06331	Immunoglobulin heavy variable 4-34	IGHV4-34	1	6.595e-12	1.19708
P07437	Tubulin beta chain	TUBB	1	4.57523e-11	1.1903
P0DP01	Immunoglobulin heavy variable 1-8	IGHV1-8	1	2.98336e-09	1.17536
P10124	Serglycin	SRGN	1	3.86531e-08	1.16525
P18669	Phosphoglycerate mutase 1	PGAM1	1	2.0246e-05	1.13468
P20774	Mimecan	OGN	1	5.97582e-06	1.14159
P24752	Acetyl-CoA acetyltransferase, mitochondrial	ACAT1	1	0.00174996	1.10018
P27348	14-3-3 protein theta	YWHAQ	1	0.00998725	1.074
P28799	Progranulin	GRN	1	0.00336485	1.09241
P30043	Flavin reductase (NADPH)	BLVRB	1	0.00616421	1.08323
P31949	Protein S100-A11	S100A11	1	6.26734e-05	1.12772
P36575	Arrestin-C	ARR3	1	1.72647e-07	1.15875
P39748	Flap endonuclease 1	FEN1	1	0.000191683	1.1199
P42765	3-ketoacyl-CoA thiolase, mitochondrial	ACAA2	1	0.00780048	1.07898
P47929	Galectin-7	LGALS7	1	0.00111158	1.10488
P61916	NPC intracellular cholesterol transporter 2	NPC2	1	0.000482173	1.11257
P69891	Hemoglobin subunit gamma-1	HBG1	1	1.44305e-11	1.19447
Q03591	Complement factor H-related protein 1	CFHR1	1	1.46154e-11	1.19441
Q13642	Four and a half LIM domains protein 1	FHL1	1	0.00282066	1.09467
Q3LXA3	Triokinase/FMN cyclase	TKFC	1	0.0062221	1.08301
Q6P179	Endoplasmic reticulum aminopeptidase 2	ERAP2	1	7.80402e-07	1.15182
Q8WWA0	Intelectin-1	ITLN1	1	0.000854471	1.10741
Q92882	Osteoclast-stimulating factor 1	OSTF1	1	0.0015683	1.10142
Q96EE4	Coiled-coil domain-containing protein 126	CCDC126	1	0.00605742	1.08357
Q9H4F8	SPARC-related modular calcium-binding protein 1	SMOC1	1	0.000776262	1.10838
Q9H9E3	Conserved oligomeric Golgi complex subunit 4	COG4	1	1.29432e-05	1.13728
Q9P1F3	Costars family protein ABRACL	ABRACL	1	5.20946e-05	1.12891
Q9ULI3	Protein HEG homolog 1	HEG1	1	0.00958295	1.0749
Q9UM47	Neurogenic locus notch homolog protein 3	NOTCH3	1	0.00470459	1.08771
Q9Y238	Deleted in lung and esophageal cancer protein 1	DLEC1	1	9.97422e-13	1.20392
Q9Y6Z7	Collectin-10	COLEC10	1	0.000614849	1.11045
